# Supplementary material for: Data on the identity of non-canonical complexes formed from proteasome subunits in vivo
Source: Data Brief. 2016 Nov 22;9:1130–7. doi: 10.1016/j.dib.2016.11.048 (PMC5128733; doi:10.1016/j.dib.2016.11.048)
Supplement: Supplementary file 2 — Supplementary material [file mmc2.zip]

Archive with 16 entries (16 files):
- Supplementary Table 1 Protein content of Supplementary Band 0.xlsx
- Supplementary Table 2 Protein content of Supplementary Band 1.xlsx
- Supplementary Table 3 Protein content of Supplementary Band 2.xlsx
- Supplementary Table 4 Protein content of Supplementary Band 3.xlsx
- Supplementary Table 5 Protein content of Supplementary Band 4.xlsx
- Supplementary Table 6 Protein content of Supplementary Band 5.xlsx
- Supplementary Table 7 Protein content of Supplementary Band 6.xlsx
- Table 1 Protein content of Band 1.xlsx
- Table 2 Protein content of Band 2.xlsx
- Table 3 Protein content of Band 3.xlsx
- Table 4 Protein content of Band 4.xlsx
- Table 5 Protein content of Band 5.xlsx
- Table 6 Protein content of Band 6.xlsx
- Table 7 Protein content of Band 7.xlsx
- Table 8 Protein content of Band 8.xlsx
- Core Facility Sample Analysis.docx
