# Supplementary material for: Data on the identity of non-canonical complexes formed from proteasome subunits in vivo
Source: Data Brief. 2016 Nov 22;9:1130–7. doi: 10.1016/j.dib.2016.11.048 (PMC5128733; doi:10.1016/j.dib.2016.11.048)
Supplement: Supplementary file 2 — Supplementary material [file mmc2.zip › Supplementary Table 1 Protein content of Supplementary Band 0.xlsx]

## Sheet: Sheet1
Accession	Description	Score	Coverage	# Unique Peptides	# Peptides	# PSMs
417149	RecName: Full=Heat shock protein SSA1; AltName: Full=Heat shock protein YG100	1011.49	77.73	18	51	384
	A4	Sequence	# PSMs	# Proteins	# Protein Groups	Protein Group Accessions	Modifications	ΔCn	XCorr	Probability	Charge	MH+ [Da]	ΔM [ppm]	RT [min]	# Missed Cleavages
	High	KSEIFSTYADNqPGVLIQVFEGER	12	7	1	417149	Q12(Deamidated)	0	5.85661	0	3	2728.37	8.37556	46.551	1
	High	LDKSqVDEIVLVGGSTR	4	15	2	417149;349579703	Q5(Deamidated)	0	5.41543	0	2	1816.97	0.312907	32.0854	1
	High	TQDLLLLDVAPLSLGIETAGGVmTK	7	16	2	417149;349579703	M23(Oxidation)	0	5.40663	0	3	2571.4	2.48779	55.2919	0
	High	DAKLDKSQVDEIVLVGGSTR	3	15	2	417149;349579703		0	5.39786	0	2	2130.14	1.82582	29.1327	2
	High	IINEPTAAAIAYGLDK	3	30	3	417149;123634;349579703		0	5.28337	0	3	1659.9	0.702569	35.5257	0
	High	SEIFSTYADNQPGVLIQVFEGER	5	7	1	417149		0	5.2241	0	3	2599.27	1.84348	49.401	0
	High	SINPDEAVAYGAAVQAAILTGDESSK	4	16	2	417149;349579703		0	5.10011	0	2	2577.27	2.60527	48.3398	0
	High	KSEIFSTYADNQPGVLIQVFEGER	4	7	1	417149		0	5.03755	0	3	2727.37	1.66765	44.4869	1
	High	IASKNQLESIAYSLK	3	13	2	417149;349579703		0	5.01122	0	2	1664.92	1.52722	30.4441	1
	High	LDKSQVDEIVLVGGSTR	9	15	2	417149;349579703		0	4.99074	0	2	1815.98	1.25813	30.4617	1
	High	LIDVDGKPqIQVEFK	2	16	2	417149;349579703	Q9(Deamidated)	0	4.95583	0	2	1729.93	-3.16722	31.8521	0
	High	KAEETISWLDSNTTASKEEFDDK	3	5	1	417149		0	4.90837	0	3	2644.23	0.988045	29.5966	2
	High	LKELQDIANPImSK	1	6	1	417149	M12(Oxidation)	0	4.89618	0	2	1615.88	2.05692	26.3545	1
	High	NQAAmNPSNTVFDAK	9	8	1	417149	M5(Oxidation)	0	4.89598	0	2	1623.74	0.291698	19.8253	0
	High	DNNLLGKFELSGIPPAPR	7	31	3	417149;123634;349579703		0	4.81557	0	2	1938.05	1.84718	40.5923	1
	High	IINEPTAAAIAYGLDKK	5	30	3	417149;123634;349579703		0	4.6318	0	2	1787.99	1.24046	31.4498	1
	High	SEIFSTYADNqPGVLIQVFEGER	4	7	1	417149	Q11(Deamidated)	0	4.57857	0	3	2600.25	-0.41337	50.8668	0
	High	ATAGDTHLGGEDFDNR	6	25	2	417149;349579703		0	4.56504	0	2	1675.74	2.77362	18.2216	0
	High	TQDLLLLDVAPLSLGIETAGGVMTK	3	16	2	417149;349579703		0	4.56432	0	3	2555.41	2.83028	56.1936	0
	High	TLSSSAQTSVEIDSLFEGIDFYTSITR	2	16	2	417149;349579703		0	4.56324	0	3	2967.45	1.49957	57.7187	0
	High	SQVDEIVLVGGSTR	3	15	2	417149;349579703		0	4.55008	0	2	1459.78	1.52081	29.9883	0
	High	LIDVDGKPQIQVEFK	4	16	2	417149;349579703		0	4.53385	0	2	1728.95	0.43594	31.7117	0
	High	NqAAmNPSNTVFDAK	28	8	1	417149	Q2(Deamidated); M5(Oxidation)	0	4.46166	0	2	1624.73	0.362216	23.6002	0
	High	LIDVDGKPQIQVEFKGETK	6	16	2	417149;349579703		0	4.35538	0	2	2144.16	2.20463	27.6159	1
	High	NTISEAGDKLEQADKDTVTK	3	7	1	417149		0	4.32183	0	3	2163.08	1.84314	23.433	2
	High	KAEETISWLDSNTTASK	2	6	1	417149		0	4.17512	0	2	1880.93	2.04502	26.5164	1
	High	mVAEAEKFKEEDEK	1	10	1	417149	M1(Oxidation)	0	4.10872	0	2	1698.79	1.81754	14.2484	2
	High	SINPDEAVAYGAAVqAAILTGDESSK	4	16	2	417149;349579703	Q15(Deamidated)	0	4.10156	0	2	2578.26	4.0692	52.2227	0
	High	TKDNNLLGKFELSGIPPAPR	3	31	3	417149;123634;349579703		0	4.01912	0	3	2167.19	1.41536	35.5726	2
	High	NQAAMNPSNTVFDAK	5	8	1	417149		0	4.01769	0	2	1607.75	1.00403	24.0817	0
	High	GVPQIEVTFDVDSnGILNVSAVEK	3	17	2	417149;349579703	N14(Deamidated)	0	3.96877	0	3	2531.31	9.77548	50.8067	0
	High	MKETAESYLGAK	2	17	2	417149;349579703		0	3.92877	0	3	1327.66	1.76454	17.8774	1
	High	ARFEELcADLFR	6	30	3	417149;123634;349579703	C7(Carbamidomethyl)	0	3.83908	0	3	1526.74	1.53538	36.9591	1
	High	NFNDPEVQADmK	9	4	1	417149	M11(Oxidation)	0	3.8267	0	2	1423.62	0.94042	20.631	0
	High	VDIIANDQGNR	3	16	2	417149;349579703		0	3.75824	0	2	1214.62	2.23001	17.9908	0
	High	ELqDIANPImSK	2	6	1	417149	Q3(Deamidated); M10(Oxidation)	0	3.75082	0	2	1375.68	1.94014	26.9781	0
	High	DAGTIAGLNVLR	8	28	4	417149;121575;123634;349579703		0	3.74183	0	2	1199.68	1.75706	34.7237	0
	High	VDIIAnDQGNR	8	16	2	417149;349579703	N6(Deamidated)	0	3.70929	0	2	1215.6	1.01724	19.4847	0
	High	nTISEAGDKLEQADKDTVTK	4	7	1	417149	N1(Deamidated)	0	3.69322	0	3	2164.06	0.569791	25.4401	2
	High	kSEIFSTYADNqPGVLIQVFEGER	2	7	1	417149	K1(Acetyl); Q12(Deamidated)	0	3.64768	0	3	2770.38	6.74829	43.2936	1
	High	NFTPEQISSMVLGK	1	9	1	417149		0	3.62666	0	2	1550.79	2.35911	41.0886	0
	High	NFNDPEVqADmK	15	4	1	417149	Q8(Deamidated); M11(Oxidation)	0	3.57636	0	2	1424.6	0.24921	19.0229	0
	High	qATKDAGTIAGLNVLR	3	28	4	417149;121575;123634;349579703	Q1(Deamidated)	0	3.56569	0	2	1628.9	1.47225	28.5219	1
	High	NFNDPEVQADMK	1	4	1	417149		0	3.55481	0	2	1407.62	1.41451	22.4386	0
	High	AVGIDLGTTYScVAHFAnDRVDIIANDQGNR	1	7	1	417149	C12(Carbamidomethyl); N18(Deamidated)	0	3.53238	0	3	3363.63	7.07645	41.178	1
	High	NqAAMNPSNTVFDAK	12	8	1	417149	Q2(Deamidated)	0.2553	3.49749	0	2	1608.73	-1.96038	23.6293	0
	High	mKETAESYLGAK	8	17	2	417149;349579703	M1(Oxidation)	0	3.49395	0	3	1343.65	0.985515	16.1512	1
	High	SNKITITNDKGR	2	30	3	417149;123634;349579703		0	3.49369	0	3	1346.74	2.01738	12.9458	2
	High	GVPQIEVTFDVDSNGILNVSAVEK	1	17	2	417149;349579703		0	3.48423	0	3	2530.3	0.447135	51.6616	0
	High	VNDAVVTVPAYFNDSQR	3	17	2	417149;349579703		0	3.47627	0	3	1894.93	0.631094	34.1484	0
	High	AVGIDLGTTYScVAHFANDRVDIIANDQGNR	1	7	1	417149	C12(Carbamidomethyl)	0	3.38842	0	3	3362.62	0.32851	42.5637	1
	High	NQAAmNPSNTVFDAKR	1	8	1	417149	M5(Oxidation)	0	3.38521	0	2	1779.85	2.36652	17.4289	1
	High	NFTPEQISSmVLGK	10	9	1	417149	M10(Oxidation)	0	3.37055	0	2	1566.79	1.13958	35.1753	0
	High	LVNHFIQEFKR	2	17	2	417149;349579703		0	3.33495	0	2	1430.79	0.156307	24.183	1
	High	IASKnQLESIAYSLK	10	13	2	417149;349579703	N5(Deamidated)	0	3.31784	0	3	1665.91	0.744525	31.8028	1
	High	VnDAVVTVPAYFNDSQR	11	17	2	417149;349579703	N2(Deamidated)	0	3.28101	0	2	1895.92	1.24572	35.3532	0
	High	LIGDAAKnQAAmNPSNTVFDAK	6	8	1	417149	N8(Deamidated); M12(Oxidation)	0	3.24456	0	3	2293.12	1.46301	25.8452	1
	High	LIGDAAKnQAAmNPSNTVFDAKR	1	8	1	417149	N8(Deamidated); M12(Oxidation)	0	3.23434	0	3	2449.22	1.57536	23.4595	2
	High	LVNHFIqEFK	6	17	2	417149;349579703	Q7(Deamidated)	0	3.23393	0	3	1275.68	2.80258	28.6028	0
	High	FKEEDEKESqR	2	14	2	417149;349579703	Q10(Deamidated)	0	3.18846	0	2	1425.65	0.971531	12.1084	2
	High	LVTDYFnGKEPNR	10	16	2	417149;349579703	N7(Deamidated)	0	3.14442	0	2	1553.76	2.71095	26.1707	1
	High	NQLESIAYSLK	4	13	2	417149;349579703		0	3.09725	0	2	1265.67	0.964692	32.7286	0
	High	FEELcADLFR	3	30	3	417149;123634;349579703	C5(Carbamidomethyl)	0	3.06115	0	2	1299.61	1.55221	37.3485	0
	High	FKEEDEKESQR	1	14	2	417149;349579703		0	3.03177	0	2	1424.67	3.37639	11.8402	2
	High	LVNHFIQEFK	3	17	2	417149;349579703		0	3.01433	0	2	1274.69	1.26478	27.412	0
	High	NTISEAGDKLEQADK	1	9	2	417149;349579703		0	3.00068	0	2	1618.79	1.71364	20.8287	1
	High	LEQADKDTVTK	1	7	1	417149		0	2.95469	0	2	1247.65	2.38299	12.6475	1
	High	NQAAMNPSNTVFDAKR	2	8	1	417149		0.2166	2.93175	0	2	1763.85	0.335564	19.9294	1
	High	FELSGIPPAPR	5	31	3	417149;123634;349579703		0	2.91261	0	2	1183.65	2.4489	31.725	0
	High	NFNDPEVQADmKHFPFK	1	4	1	417149	M11(Oxidation)	0	2.90673	0	2	2079.96	2.52933	26.7648	1
	High	NFNDPEVqADMK	2	4	1	417149	Q8(Deamidated)	0	2.88698	0	2	1408.61	1.06177	23.9803	0
	High	NFTPEqISSmVLGK	14	9	1	417149	Q6(Deamidated); M10(Oxidation)	0	2.86712	0	2	1567.77	0.355642	36.6219	0
	High	DAGTIAGLnVLR	5	28	4	417149;121575;123634;349579703	N9(Deamidated)	0	2.83555	0	2	1200.66	1.24127	33.5868	0
	High	TTPSFVAFTDTER	2	8	1	417149		0	2.81162	0	2	1471.71	1.86365	32.2638	0
	High	SNKITITNDK	1	31	3	417149;123634;349579703		0	2.73894	0	2	1133.62	1.84397	13.6927	1
	High	VnDAVVTVPAYFnDSQR	3	17	2	417149;349579703	N2(Deamidated); N13(Deamidated)	0	2.73398	0	2	1896.9	0.597749	36.1868	0
	High	ELQDIANPIMSK	2	6	1	417149		0	2.69628	0	2	1358.7	1.01229	29.907	0
	High	LVTDYFNGKEPNR	1	16	2	417149;349579703		0	2.64462	0	2	1552.78	1.06642	23.6833	1
	High	TKDnNLLGK	3	31	3	417149;123634;349579703	N4(Deamidated)	0	2.64409	0	2	1003.54	0.993459	14.239	1
	High	NqLESIAYSLK	4	13	2	417149;349579703	Q2(Deamidated)	0	2.62996	0	2	1266.66	0.0909026	34.4481	0
	High	ELQDIANPImSK	16	6	1	417149	M10(Oxidation)	0	2.55828	0	2	1374.69	0.348408	27.3493	0
	High	LVTDYFNGK	1	16	2	417149;349579703		0	2.53129	0	2	1056.54	1.60527	26.3838	0
349579703	K7_Ssa2p [Saccharomyces cerevisiae Kyokai no. 7]	872.405	73.08	11	48	312
	A4	Sequence	# PSMs	# Proteins	# Protein Groups	Protein Group Accessions	Modifications	ΔCn	XCorr	Probability	Charge	MH+ [Da]	ΔM [ppm]	RT [min]	# Missed Cleavages
	High	SEVFSTYADNQPGVLIQVFEGER	5	13	2	123634;349579703		0	5.57561	0	3	2585.26	1.93398	48.5325	0
	High	KSEVFSTYADNQPGVLIQVFEGER	4	13	2	123634;349579703		0	5.50343	0	3	2713.35	2.22534	43.2477	1
	High	LDKSqVDEIVLVGGSTR	4	15	2	417149;349579703	Q5(Deamidated)	0	5.41543	0	2	1816.97	0.312907	32.0854	1
	High	TQDLLLLDVAPLSLGIETAGGVmTK	7	16	2	417149;349579703	M23(Oxidation)	0	5.40663	0	3	2571.4	2.48779	55.2919	0
	High	DAKLDKSQVDEIVLVGGSTR	3	15	2	417149;349579703		0	5.39786	0	2	2130.14	1.82582	29.1327	2
	High	KAEETIAWLDSNTTATKEEFDDQLK	3	6	1	349579703		0	5.35482	0	3	2883.39	1.73202	35.1485	2
	High	EEFDDQLKELQEVANPImSK	2	6	1	349579703	M18(Oxidation)	0	5.30872	0	3	2379.14	2.55139	39.729	1
	High	IINEPTAAAIAYGLDK	3	30	3	417149;123634;349579703		0	5.28337	0	3	1659.9	0.702569	35.5257	0
	High	SINPDEAVAYGAAVQAAILTGDESSK	4	16	2	417149;349579703		0	5.10011	0	2	2577.27	2.60527	48.3398	0
	High	IASKNQLESIAYSLK	3	13	2	417149;349579703		0	5.01122	0	2	1664.92	1.52722	30.4441	1
	High	LDKSQVDEIVLVGGSTR	9	15	2	417149;349579703		0	4.99074	0	2	1815.98	1.25813	30.4617	1
	High	LIDVDGKPqIQVEFK	2	16	2	417149;349579703	Q9(Deamidated)	0	4.95583	0	2	1729.93	-3.16722	31.8521	0
	High	KSEVFSTYADnQPGVLIQVFEGER	6	13	2	123634;349579703	N11(Deamidated)	0	4.89003	0	3	2714.35	6.60666	44.861	1
	High	DNNLLGKFELSGIPPAPR	7	31	3	417149;123634;349579703		0	4.81557	0	2	1938.05	1.84718	40.5923	1
	High	KAEETIAWLDSNTTATK	1	6	1	349579703		0	4.65341	0	2	1878.95	2.3134	27.8999	1
	High	IINEPTAAAIAYGLDKK	5	30	3	417149;123634;349579703		0	4.6318	0	2	1787.99	1.24046	31.4498	1
	High	ATAGDTHLGGEDFDNR	6	25	2	417149;349579703		0	4.56504	0	2	1675.74	2.77362	18.2216	0
	High	TQDLLLLDVAPLSLGIETAGGVMTK	3	16	2	417149;349579703		0	4.56432	0	3	2555.41	2.83028	56.1936	0
	High	TLSSSAQTSVEIDSLFEGIDFYTSITR	2	16	2	417149;349579703		0	4.56324	0	3	2967.45	1.49957	57.7187	0
	High	SQVDEIVLVGGSTR	3	15	2	417149;349579703		0	4.55008	0	2	1459.78	1.52081	29.9883	0
	High	LIDVDGKPQIQVEFK	4	16	2	417149;349579703		0	4.53385	0	2	1728.95	0.43594	31.7117	0
	High	AVGIDLGTTYScVAHFSnDRVDIIANDQGNR	6	8	1	349579703	C12(Carbamidomethyl); N18(Deamidated)	0	4.46609	0	3	3379.62	5.33441	40.1099	1
	High	LIDVDGKPQIQVEFKGETK	6	16	2	417149;349579703		0	4.35538	0	2	2144.16	2.20463	27.6159	1
	High	nQAAmNPANTVFDAK	12	8	1	349579703	N1(Deamidated); M5(Oxidation)	0	4.12009	0	2	1608.73	0.768186	27.2617	0
	High	SINPDEAVAYGAAVqAAILTGDESSK	4	16	2	417149;349579703	Q15(Deamidated)	0	4.10156	0	2	2578.26	4.0692	52.2227	0
	High	NFNDPEVqGDmK	15	12	1	349579703	Q8(Deamidated); M11(Oxidation)	0	4.02935	0	2	1410.59	1.1348	17.8797	0
	High	AVGIDLGTTYScVAHFSNDRVDIIANDQGNR	4	8	1	349579703	C12(Carbamidomethyl)	0	4.02138	0	3	3378.62	2.84513	39.8204	1
	High	TKDNNLLGKFELSGIPPAPR	3	31	3	417149;123634;349579703		0	4.01912	0	3	2167.19	1.41536	35.5726	2
	High	GVPQIEVTFDVDSnGILNVSAVEK	3	17	2	417149;349579703	N14(Deamidated)	0	3.96877	0	3	2531.31	9.77548	50.8067	0
	High	MKETAESYLGAK	2	17	2	417149;349579703		0	3.92877	0	3	1327.66	1.76454	17.8774	1
	High	NFNDPEVQGDmK	9	12	1	349579703	M11(Oxidation)	0	3.8487	0	2	1409.6	2.00669	17.8085	0
	High	ARFEELcADLFR	6	30	3	417149;123634;349579703	C7(Carbamidomethyl)	0	3.83908	0	3	1526.74	1.53538	36.9591	1
	High	MVSEAEKFKEEDEK	1	4	1	349579703		0.0754	3.80417	0	2	1698.79	1.82049	14.2484	2
	High	SEVFSTYADNqPGVLIQVFEGER	4	13	2	123634;349579703	Q11(Deamidated)	0	3.75856	0	3	2586.24	0.372856	50.0335	0
	High	VDIIANDQGNR	3	16	2	417149;349579703		0	3.75824	0	2	1214.62	2.23001	17.9908	0
	High	DAGTIAGLNVLR	8	28	4	417149;121575;123634;349579703		0	3.74183	0	2	1199.68	1.75706	34.7237	0
	High	VDIIAnDQGNR	8	16	2	417149;349579703	N6(Deamidated)	0	3.70929	0	2	1215.6	1.01724	19.4847	0
	High	LIGDAAKnQAAmNPANTVFDAK	5	8	1	349579703	N8(Deamidated); M12(Oxidation)	0	3.66086	0	3	2277.13	3.28536	27.9946	1
	High	NTISEAGDKLEQADKDAVTK	2	2	1	349579703		0	3.58221	0	3	2133.07	1.75504	24.4504	2
	High	qATKDAGTIAGLNVLR	3	28	4	417149;121575;123634;349579703	Q1(Deamidated)	0	3.56569	0	2	1628.9	1.47225	28.5219	1
	High	mKETAESYLGAK	8	17	2	417149;349579703	M1(Oxidation)	0	3.49395	0	3	1343.65	0.985515	16.1512	1
	High	SNKITITNDKGR	2	30	3	417149;123634;349579703		0	3.49369	0	3	1346.74	2.01738	12.9458	2
	High	GVPQIEVTFDVDSNGILNVSAVEK	1	17	2	417149;349579703		0	3.48423	0	3	2530.3	0.447135	51.6616	0
	High	VNDAVVTVPAYFNDSQR	3	17	2	417149;349579703		0	3.47627	0	3	1894.93	0.631094	34.1484	0
	High	ELQEVANPIMSK	1	6	1	349579703		0	3.45396	0	2	1358.7	1.64119	26.1048	0
	High	LIGDAAKnQAAmNPANTVFDAKR	3	8	1	349579703	N8(Deamidated); M12(Oxidation)	0	3.39005	0	3	2433.22	1.09922	25.7729	2
	High	NFNDPEVQGDMK	1	12	1	349579703		0	3.38292	0	2	1393.61	1.09631	20.7775	0
	High	NQAAMNPANTVFDAK	1	8	1	349579703		0	3.3797	0	2	1591.76	2.34105	26.5974	0
	High	LVNHFIQEFKR	2	17	2	417149;349579703		0	3.33495	0	2	1430.79	0.156307	24.183	1
	High	IASKnQLESIAYSLK	10	13	2	417149;349579703	N5(Deamidated)	0	3.31784	0	3	1665.91	0.744525	31.8028	1
	High	LEQADKDAVTK	1	6	1	349579703		0	3.30655	0	2	1217.64	2.8936	12.766	1
	High	NQAAmNPANTVFDAK	5	8	1	349579703	M5(Oxidation)	0	3.28939	0	2	1607.75	1.07685	25.3429	0
	High	VnDAVVTVPAYFNDSQR	11	17	2	417149;349579703	N2(Deamidated)	0	3.28101	0	2	1895.92	1.24572	35.3532	0
	High	ELqEVANPImSK	2	6	1	349579703	Q3(Deamidated); M10(Oxidation)	0.1307	3.26485	0	2	1375.68	1.94014	26.9781	0
	High	LVNHFIqEFK	6	17	2	417149;349579703	Q7(Deamidated)	0	3.23393	0	3	1275.68	2.80258	28.6028	0
	High	FKEEDEKESqR	2	14	2	417149;349579703	Q10(Deamidated)	0	3.18846	0	2	1425.65	0.971531	12.1084	2
	High	LVTDYFnGKEPNR	10	16	2	417149;349579703	N7(Deamidated)	0	3.14442	0	2	1553.76	2.71095	26.1707	1
	High	ELQEVANPImSK	15	6	1	349579703	M10(Oxidation)	0	3.13518	0	2	1374.69	0.969995	22.3223	0
	High	NQLESIAYSLK	4	13	2	417149;349579703		0	3.09725	0	2	1265.67	0.964692	32.7286	0
	High	FEELcADLFR	3	30	3	417149;123634;349579703	C5(Carbamidomethyl)	0	3.06115	0	2	1299.61	1.55221	37.3485	0
	High	FKEEDEKESQR	1	14	2	417149;349579703		0	3.03177	0	2	1424.67	3.37639	11.8402	2
	High	LVNHFIQEFK	3	17	2	417149;349579703		0	3.01433	0	2	1274.69	1.26478	27.412	0
	High	NQAAmNPANTVFDAKR	3	8	1	349579703	M5(Oxidation)	0	3.01051	0	2	1763.85	1.78607	20.4393	1
	High	NTISEAGDKLEQADK	1	9	2	417149;349579703		0	3.00068	0	2	1618.79	1.71364	20.8287	1
	High	FELSGIPPAPR	5	31	3	417149;123634;349579703		0	2.91261	0	2	1183.65	2.4489	31.725	0
	High	DAGTIAGLnVLR	5	28	4	417149;121575;123634;349579703	N9(Deamidated)	0	2.83555	0	2	1200.66	1.24127	33.5868	0
	High	SNKITITNDK	1	31	3	417149;123634;349579703		0	2.73894	0	2	1133.62	1.84397	13.6927	1
	High	VnDAVVTVPAYFnDSQR	3	17	2	417149;349579703	N2(Deamidated); N13(Deamidated)	0	2.73398	0	2	1896.9	0.597749	36.1868	0
	High	LVTDYFNGKEPNR	1	16	2	417149;349579703		0	2.64462	0	2	1552.78	1.06642	23.6833	1
	High	TKDnNLLGK	3	31	3	417149;123634;349579703	N4(Deamidated)	0	2.64409	0	2	1003.54	0.993459	14.239	1
	High	NqLESIAYSLK	4	13	2	417149;349579703	Q2(Deamidated)	0	2.62996	0	2	1266.66	0.0909026	34.4481	0
	High	LVTDYFNGK	1	16	2	417149;349579703		0	2.53129	0	2	1056.54	1.60527	26.3838	0
444302411	Chain Q, Yeast 20s Proteasome In Complex With The Vinyl Sulfone Lu112	431.026	73.62	3	16	193
	A4	Sequence	# PSMs	# Proteins	# Protein Groups	Protein Group Accessions	Modifications	ΔCn	XCorr	Probability	Charge	MH+ [Da]	ΔM [ppm]	RT [min]	# Missed Cleavages
	High	LYQTEPSGIYSSWSAQTIGR	9	6	2	444302411;323307097		0	5.29999	0	2	2244.1	2.0064	35.5528	0
	High	DDEPKLYQTEPSGIYSSWSAQTIGR	4	6	2	444302411;323307097		0	5.07243	0	3	2828.35	2.86842	37.8683	1
	High	IDSHVVLSFSGLNADSR	12	6	2	444302411;323307097		0	5.00019	0	2	1816.92	1.47232	34.4455	0
	High	LTLEDPVTVEYLTR	4	6	2	444302411;323307097		0	4.87752	0	3	1648.88	1.15679	40.3156	0
	High	ALSIFSPDGHIFQVEYALEAVK	2	5	2	444302411;323307097		0	4.58363	0	2	2434.27	1.82054	49.0333	0
	High	IDSHVVLSFSGLnADSR	6	6	2	444302411;323307097	N13(Deamidated)	0	4.57064	0	2	1817.9	-0.614061	35.0058	0
	High	NIEITVVKPDSDIVALSSEEINQYVTQIEQEKQEQQEQDKK	21	1	1	444302411		0	4.20444	0	5	4773.41	2.31493	55.5986	2
	High	SLLEVVqTGAK	1	5	2	444302411;323307097	Q7(Deamidated)	0	3.79079	0	2	1145.65	3.2993	31.9195	0
	High	SLLEVVQTGAK	13	5	2	444302411;323307097		0	3.74743	0	2	1144.66	0.749004	28.9361	0
	High	NIEITVVKPDSDIVALSSEEINQYVTQIEQEKqEQQEQDK	6	1	1	444302411	Q33(Deamidated)	0	3.72676	0	4	4646.32	8.05429	51.9065	1
	High	NIEITVVKPDSDIVALSSEEInQYVTQIEQEK	8	4	1	444302411	N22(Deamidated)	0	3.70066	0	3	3632.86	4.98832	53.4884	0
	High	LYQTEPSGIYSSWSAqTIGR	2	6	2	444302411;323307097	Q16(Deamidated)	0	3.69221	0	3	2245.08	1.28948	37.7729	0
	High	NYDRKEPPATVEEcVK	5	6	2	444302411;323307097	C14(Carbamidomethyl)	0	3.68363	0	2	1934.93	2.48454	16.3359	2
	High	NIEITVVKPDSDIVALSSEEINQYVTqIEQEKQEQQEQDKK	74	1	1	444302411	Q27(Deamidated)	0	3.66321	0	4	4774.41	6.35543	53.0943	2
	High	YTQSGGVRPFGVSTLIAGFDPR	2	6	2	444302411;323307097		0	3.54693	0	3	2325.2	2.01788	39.6711	0
	High	NIEITVVKPDSDIVALSSEEINQYVTQIEQEKQEQQEQDK	5	1	1	444302411		0	3.5454	0	4	4645.31	1.14643	50.32	1
	High	YTQSGGVRPFGVSTLIAGFDPRDDEPK	1	6	2	444302411;323307097		0	3.33339	0	3	2909.45	2.39667	39.2419	1
	High	NIEITVVKPDSDIVALSSEEINQYVTQIEQEK	5	4	1	444302411		0	3.29847	0	3	3631.87	3.27751	53.0888	0
	High	ncVVLGcER	1	6	2	444302411;323307097	N1(Deamidated); C2(Carbamidomethyl); C7(Carbamidomethyl)	0	3.08762	0	2	1107.49	1.24838	19.5655	0
	High	GKNcVVLGcER	2	6	2	444302411;323307097	C4(Carbamidomethyl); C9(Carbamidomethyl)	0	3.01718	0	2	1291.63	2.12727	14.9666	1
	High	YVAGVQQR	1	6	2	444302411;323307097		0	2.97003	0	2	920.496	0.716676	13.9481	0
	High	KEPPATVEEcVK	3	6	2	444302411;323307097	C10(Carbamidomethyl)	0	2.96587	0	2	1386.7	1.93065	15.1404	1
	High	YVAGVQQr	3	6	2	444302411;323307097	R8(Deamidated)	0	2.79124	0	2	921.481	2.29775	14.4386	0
	High	NcVVLGcER	3	6	2	444302411;323307097	C2(Carbamidomethyl); C7(Carbamidomethyl)	0	2.67911	0	2	1106.51	0.925046	18.1043	0
323307097	Pre6p [Saccharomyces cerevisiae FostersO]	385.506	74.21	2	16	327
	A4	Sequence	# PSMs	# Proteins	# Protein Groups	Protein Group Accessions	Modifications	ΔCn	XCorr	Probability	Charge	MH+ [Da]	ΔM [ppm]	RT [min]	# Missed Cleavages
	High	LYQTEPSGIYSSWSAQTIGR	9	6	2	444302411;323307097		0	5.29999	0	2	2244.1	2.0064	35.5528	0
	High	DDEPKLYQTEPSGIYSSWSAQTIGR	4	6	2	444302411;323307097		0	5.07243	0	3	2828.35	2.86842	37.8683	1
	High	IDSHVVLSFSGLNADSR	12	6	2	444302411;323307097		0	5.00019	0	2	1816.92	1.47232	34.4455	0
	High	LTLEDPVTVEYLTR	4	6	2	444302411;323307097		0	4.87752	0	3	1648.88	1.15679	40.3156	0
	High	ALSIFSPDGHIFQVEYALEAVK	2	5	2	444302411;323307097		0	4.58363	0	2	2434.27	1.82054	49.0333	0
	High	IDSHVVLSFSGLnADSR	6	6	2	444302411;323307097	N13(Deamidated)	0	4.57064	0	2	1817.9	-0.614061	35.0058	0
	High	NIEITVVKPxSDIVALSSEEInQYVTqIEQEKQEQQEQDK	45	1	1	323307097	X10(L); N22(Deamidated); Q27(Deamidated)	0	4.47301	0	4	4645.31	-4.26806	50.5301	1
	High	nIEITVVKPxSDIVALSSEEInQYVTQIEQEK	18	1	1	323307097	N1(Deamidated); X10(L); N22(Deamidated)	0.2119	4.23534	0	4	3631.87	-4.84474	52.4756	0
	High	NIEITVVKPxSDIVALSSEEInqYVTQIEqEKQEQQEQDKK	12	1	1	323307097	X10(L); N22(Deamidated); Q23(Deamidated); Q30(Deamidated)	0	4.10112	0	4	4774.43	5.28042	51.4418	2
	High	SLLEVVqTGAK	1	5	2	444302411;323307097	Q7(Deamidated)	0	3.79079	0	2	1145.65	3.2993	31.9195	0
	High	SLLEVVQTGAK	13	5	2	444302411;323307097		0	3.74743	0	2	1144.66	0.749004	28.9361	0
	High	LYQTEPSGIYSSWSAqTIGR	2	6	2	444302411;323307097	Q16(Deamidated)	0	3.69221	0	3	2245.08	1.28948	37.7729	0
	High	NYDRKEPPATVEEcVK	5	6	2	444302411;323307097	C14(Carbamidomethyl)	0	3.68363	0	2	1934.93	2.48454	16.3359	2
	High	NIEITVVKPxSDIVALSSEEInQYVTqIEQEKQEQQEQDKK	150	1	1	323307097	X10(L); N22(Deamidated); Q27(Deamidated)	0	3.66523	0	4	4773.4	-3.99994	47.9159	2
	High	nIEITVVKPxSDIVALSSEEINqYVTQIEQEKqEQQEQDK	4	1	1	323307097	N1(Deamidated); X10(L); Q23(Deamidated); Q33(Deamidated)	0.0241	3.6425	0	4	4646.32	2.64097	51.9065	1
	High	YTQSGGVRPFGVSTLIAGFDPR	2	6	2	444302411;323307097		0	3.54693	0	3	2325.2	2.01788	39.6711	0
	High	nIEITVVKPxSDIVALSSEEInqYVTqIEQEKQEQQEQDKK	23	1	1	323307097	N1(Deamidated); X10(L); N22(Deamidated); Q23(Deamidated); Q27(Deamidated)	0	3.53252	0	4	4775.41	4.94551	54.7103	2
	High	YTQSGGVRPFGVSTLIAGFDPRDDEPK	1	6	2	444302411;323307097		0	3.33339	0	3	2909.45	2.39667	39.2419	1
	High	nIEITVVKPxSDIVALSSEEInqYVTQIEQEK	1	1	1	323307097	N1(Deamidated); X10(L); N22(Deamidated); Q23(Deamidated)	0.1108	3.2937	0	3	3632.86	-1.93515	53.4884	0
	High	ncVVLGcER	1	6	2	444302411;323307097	N1(Deamidated); C2(Carbamidomethyl); C7(Carbamidomethyl)	0	3.08762	0	2	1107.49	1.24838	19.5655	0
	High	GKNcVVLGcER	2	6	2	444302411;323307097	C4(Carbamidomethyl); C9(Carbamidomethyl)	0	3.01718	0	2	1291.63	2.12727	14.9666	1
	High	YVAGVQQR	1	6	2	444302411;323307097		0	2.97003	0	2	920.496	0.716676	13.9481	0
	High	KEPPATVEEcVK	3	6	2	444302411;323307097	C10(Carbamidomethyl)	0	2.96587	0	2	1386.7	1.93065	15.1404	1
	High	YVAGVQQr	3	6	2	444302411;323307097	R8(Deamidated)	0	2.79124	0	2	921.481	2.29775	14.4386	0
	High	NcVVLGcER	3	6	2	444302411;323307097	C2(Carbamidomethyl); C7(Carbamidomethyl)	0	2.67911	0	2	1106.51	0.925046	18.1043	0
151944720	22.6 kDa proteasome subunit [Saccharomyces cerevisiae YJM789]	316.184	56.57	11	11	104
	A4	Sequence	# PSMs	# Proteins	# Protein Groups	Protein Group Accessions	Modifications	ΔCn	XCorr	Probability	Charge	MH+ [Da]	ΔM [ppm]	RT [min]	# Missed Cleavages
	High	QLSPHTLmSFAGEAGDTVQFAEYIQANIQLYSIR	1	2	1	151944720	M8(Oxidation)	0	4.66786	0	3	3814.87	-0.298313	55.3438	0
	High	RPYQVnVLIGGYDKK	3	3	1	151944720	N6(Deamidated)	0	4.60824	0	3	1750.95	1.07849	24.467	1
	High	NKPELYQIDYLGTK	15	3	1	151944720		0	4.48369	0	2	1681.88	1.13327	31.0622	0
	High	RPYQVNVLIGGYDK	5	3	1	151944720		0	4.46471	0	2	1621.87	0.725032	29.0067	0
	High	KNKPELYQIDYLGTK	4	3	1	151944720		0	4.45163	0	2	1809.98	1.593	25.5723	1
	High	EDYELSPQAVSSFVR	7	3	1	151944720		0	4.44364	0	2	1726.83	1.04493	34.5588	0
	High	RPYQVNVLIGGYDKK	16	3	1	151944720		0	4.38299	0	3	1749.97	1.29248	27.7319	1
	High	EDYELSPqAVSSFVR	2	3	1	151944720	Q8(Deamidated)	0	4.30708	0	2	1727.81	-2.20975	39.0428	0
	High	VQDSVILASSK	13	2	1	151944720		0	3.6407	0	2	1146.64	0.20499	18.9839	0
	High	VqDSVILASSK	1	2	1	151944720	Q2(Deamidated)	0	3.6147	0	2	1147.62	0.943107	20.919	0
	High	GISVLKDSDDKTR	5	2	1	151944720		0	3.39756	0	2	1433.76	3.01322	15.5437	2
	High	nKPELYQIDYLGTK	15	3	1	151944720	N1(Deamidated)	0	3.33788	0	3	1682.86	-0.366681	33.3545	0
	High	RPYQVnVLIGGYDK	10	3	1	151944720	N6(Deamidated)	0	3.23494	0	3	1622.85	0.749473	28.2707	0
	High	LcVqELEKR	2	3	1	151944720	C2(Carbamidomethyl); Q4(Deamidated)	0	3.21526	0	2	1175.61	1.5516	20.881	1
	High	LcVQELEKR	1	3	1	151944720	C2(Carbamidomethyl)	0	3.16384	0	2	1174.63	1.14334	19.5613	1
	High	GISVLKDSDDK	1	2	1	151944720		0	2.81985	0	2	1176.61	1.28242	16.3272	1
	High	LcVQELEK	3	3	1	151944720	C2(Carbamidomethyl)	0	2.78339	0	2	1018.52	0.944049	22.013	0
323309416	Pup3p [Saccharomyces cerevisiae FostersO]	289.315	69.11	12	12	79
	A4	Sequence	# PSMs	# Proteins	# Protein Groups	Protein Group Accessions	Modifications	ΔCn	XCorr	Probability	Charge	MH+ [Da]	ΔM [ppm]	RT [min]	# Missed Cleavages
	High	AIEPETFTQLVSSSLYER	16	4	1	323309416		0	5.36247	0	2	2070.05	2.9769	43.2667	0
	High	RFGPYFVGPVVAGINSK	7	5	1	323309416		0	5.09771	0	3	1807.99	1.58414	36.3841	1
	High	FGPYFVGPVVAGInSK	4	5	1	323309416	N14(Deamidated)	0	4.93357	0	2	1652.87	-1.92841	41.735	0
	High	SGKPFIAGFDLIGcIDEAK	3	5	1	323309416	C14(Carbamidomethyl)	0	4.80716	0	2	2038.04	2.47362	42.4489	0
	High	DALSGWGAVVYIIK	4	4	1	323309416		0	4.648	0	2	1491.82	1.6801	49.4035	0
	High	FGPYFVGPVVAGINSK	12	5	1	323309416		0	4.5219	0	3	1651.88	0.0988577	41.2743	0
	High	IFHYGHVFLGITGLATDVTTLNEmFR	7	5	1	323309416	M24(Oxidation)	0	4.22793	0	3	2968.51	1.54995	50.7186	0
	High	RFGPYFVGPVVAGInSK	8	5	1	323309416	N15(Deamidated)	0	4.21888	0	2	1808.97	1.51924	37.2033	1
	High	AIEPETFTqLVSSSLYER	3	4	1	323309416	Q9(Deamidated)	0	3.91047	0	3	2071.03	1.37408	47.3444	0
	High	DALSGWGAVVYIIKK	1	4	1	323309416		0	3.86366	0	2	1619.92	1.84911	43.7239	1
	High	LGSQSLGVSnKFEK	4	5	1	323309416	N10(Deamidated)	0	3.82476	0	2	1494.78	-1.44486	22.0219	1
	High	LGSQSLGVSNKFEK	4	5	1	323309416		0	3.74368	0	2	1493.8	1.174	20.7345	1
	High	LGSQSLGVSNK	1	5	1	323309416		0	3.53566	0	2	1089.59	0.765921	16.2525	0
	High	DcVAIAcDLR	3	5	1	323309416	C2(Carbamidomethyl); C7(Carbamidomethyl)	0	3.1138	0	2	1192.55	1.84264	25.5664	0
	High	KDEVVKR	1	4	1	323309416		0	2.62487	0	2	873.517	2.11346	11.4677	2
	High	YKTnLYK	1	5	1	323309416	N4(Deamidated)	0	2.57719	0	2	930.495	1.74127	15.0038	1
123634	RecName: Full=Heat shock protein SSA4	246.646	23.21	1	16	77
	A4	Sequence	# PSMs	# Proteins	# Protein Groups	Protein Group Accessions	Modifications	ΔCn	XCorr	Probability	Charge	MH+ [Da]	ΔM [ppm]	RT [min]	# Missed Cleavages
	High	SEVFSTYADNQPGVLIQVFEGER	5	13	2	123634;349579703		0	5.57561	0	3	2585.26	1.93398	48.5325	0
	High	KSEVFSTYADNQPGVLIQVFEGER	4	13	2	123634;349579703		0	5.50343	0	3	2713.35	2.22534	43.2477	1
	High	IINEPTAAAIAYGLDK	3	30	3	417149;123634;349579703		0	5.28337	0	3	1659.9	0.702569	35.5257	0
	High	KSEVFSTYADnQPGVLIQVFEGER	6	13	2	123634;349579703	N11(Deamidated)	0	4.89003	0	3	2714.35	6.60666	44.861	1
	High	DNNLLGKFELSGIPPAPR	7	31	3	417149;123634;349579703		0	4.81557	0	2	1938.05	1.84718	40.5923	1
	High	IINEPTAAAIAYGLDKK	5	30	3	417149;123634;349579703		0	4.6318	0	2	1787.99	1.24046	31.4498	1
	High	TKDNNLLGKFELSGIPPAPR	3	31	3	417149;123634;349579703		0	4.01912	0	3	2167.19	1.41536	35.5726	2
	High	LDkSqIDEIVLVGGSTR	2	13	1	123634	K3(Acetyl); Q5(Deamidated)	0	3.93535	0	2	1873.01	7.68423	30.5888	1
	High	ARFEELcADLFR	6	30	3	417149;123634;349579703	C7(Carbamidomethyl)	0	3.83908	0	3	1526.74	1.53538	36.9591	1
	High	SEVFSTYADNqPGVLIQVFEGER	4	13	2	123634;349579703	Q11(Deamidated)	0	3.75856	0	3	2586.24	0.372856	50.0335	0
	High	DAGTIAGLNVLR	8	28	4	417149;121575;123634;349579703		0	3.74183	0	2	1199.68	1.75706	34.7237	0
	High	qATKDAGTIAGLNVLR	3	28	4	417149;121575;123634;349579703	Q1(Deamidated)	0	3.56569	0	2	1628.9	1.47225	28.5219	1
	High	SNKITITNDKGR	2	30	3	417149;123634;349579703		0	3.49369	0	3	1346.74	2.01738	12.9458	2
	High	AVGIDLGTTYScVAHFAnDrVEIIAnDQGNR	2	5	1	123634	C12(Carbamidomethyl); N18(Deamidated); R20(Deamidated); N26(Deamidated)	0.2327	3.43213	0	3	3379.62	8.65668	40.1099	1
	High	FEELcADLFR	3	30	3	417149;123634;349579703	C5(Carbamidomethyl)	0	3.06115	0	2	1299.61	1.55221	37.3485	0
	High	FELSGIPPAPR	5	31	3	417149;123634;349579703		0	2.91261	0	2	1183.65	2.4489	31.725	0
	High	DAGTIAGLnVLR	5	28	4	417149;121575;123634;349579703	N9(Deamidated)	0	2.83555	0	2	1200.66	1.24127	33.5868	0
	High	SNKITITNDK	1	31	3	417149;123634;349579703		0	2.73894	0	2	1133.62	1.84397	13.6927	1
	High	TKDnNLLGK	3	31	3	417149;123634;349579703	N4(Deamidated)	0	2.64409	0	2	1003.54	0.993459	14.239	1
190613724	Chain C, Crystal Structure Of A Complex Of Sse1p And Hsp70	185.792	46.96	23	27	50
	A4	Sequence	# PSMs	# Proteins	# Protein Groups	Protein Group Accessions	Modifications	ΔCn	XCorr	Probability	Charge	MH+ [Da]	ΔM [ppm]	RT [min]	# Missed Cleavages
	High	YIAKYEELASLGNIIR	3	22	2	190613724;323356113		0	6.02449	0	2	1853.02	2.03134	38.678	1
	High	IVNDVTAAGVSYGIFK	2	15	1	190613724		0	4.96361	0	3	1653.89	0.785532	36.7963	0
	High	LSAEEVDFVEIIGGTTR	4	14	1	190613724		0	4.92983	0	2	1835.94	2.6677	45.2456	0
	High	GKLEEEYAPFASDAEK	1	14	1	190613724		0	4.71401	0	2	1783.84	2.24549	26.2708	1
	High	KDDLTIVAHTFGLDAK	1	10	1	190613724		0	4.67141	0	2	1743.93	0.769169	34.9997	1
	High	IIGLDYHHPDFEQESK	2	15	1	190613724		0	4.42616	0	2	1927.92	2.51885	26.9372	0
	High	AEEWLYDEGFDSIK	1	13	1	190613724		0	4.35859	0	2	1701.77	1.72069	39.4572	0
	High	DFDLAITEHFADEFK	3	15	1	190613724		0	4.21771	0	2	1797.84	3.91814	44.9761	0
	High	HVFSATQLAAmFIDKVK	5	14	1	190613724	M11(Oxidation)	0	4.19559	0	3	1922.02	0.484486	41.3892	1
	High	QSISEAFGKPLSTTLNQDEAIAK	2	14	1	190613724		0	4.14902	0	3	2448.26	1.06447	34.0833	0
	High	GIDIVVNEVSNR	2	14	1	190613724		0	3.88669	0	2	1314.7	0.33198	29.6925	0
	High	IVnDVTAAGVSYGIFK	2	15	1	190613724	N3(Deamidated)	0	3.73863	0	2	1654.87	2.92799	38.1847	0
	High	VLGTAcDKHFGGR	1	15	1	190613724	C6(Carbamidomethyl)	0	3.72484	0	2	1417.7	1.753	14.8928	1
	High	HVFSATQLAAmFIDK	1	14	1	190613724	M11(Oxidation)	0	3.69176	0	3	1694.86	1.52109	39.4223	0
	High	GAAFIcAIHSPTLR	3	22	2	190613724;323356113	C6(Carbamidomethyl)	0	3.41708	0	2	1513.79	-2.73122	29.3076	0
	High	VLSANTNAPFSVESVmNDVDVSSQLSR	1	13	1	190613724	M16(Oxidation)	0	3.41378	0	3	2882.39	2.23967	40.7218	0
	High	YEELASLGNIIR	1	22	2	190613724;323356113		0	3.39335	0	2	1377.74	1.97899	37.5865	0
	High	NTLEEYIYTLR	1	14	1	190613724		0	3.39158	0	2	1414.72	1.59539	40.4314	0
	High	KNTLEEYIYTLR	1	14	1	190613724		0	3.36356	0	2	1542.82	1.62163	35.1396	1
	High	SKQEASQMAAMAEK	1	9	1	190613724		0	3.23245	0	2	1509.7	0.229046	16.0071	1
	High	EELEELVKPLLER	1	14	1	190613724		0	3.1505	0	2	1596.89	2.16902	40.3714	0
	High	QEASQmAAmAEK	1	9	1	190613724	M6(Oxidation); M9(Oxidation)	0	3.09062	0	2	1326.57	2.90132	11.9394	0
	High	LEEEYAPFASDAEK	1	14	1	190613724		0	3.08248	0	2	1598.73	2.19064	28.0337	0
	High	SKQEASQmAAMAEK	2	9	1	190613724	M8(Oxidation)	0	3.0108	0	2	1525.7	2.83945	12.6582	1
	High	LVELDDKK	1	15	1	190613724		0	2.95176	0	2	959.542	1.43984	14.7374	1
	High	DDLTIVAHTFGLDAK	2	10	1	190613724		0	2.91887	0	2	1615.83	0.905256	42.2302	0
	High	TDLPEGEEKPR	1	15	1	190613724		0	2.85697	0	2	1270.63	0.902182	14.0637	0
	High	SKQEASQmAAmAEK	1	9	1	190613724	M8(Oxidation); M11(Oxidation)	0	2.82308	0	2	1541.7	2.46606	11.6796	1
	High	LVAETEDRK	1	23	2	190613724;323356113		0	2.74725	0	2	1060.57	1.64042	12.4869	1
	High	ANITDVcIAVPPWYTEEQR	1	15	1	190613724	C7(Carbamidomethyl)	0	2.65039	0	2	2262.09	1.38086	42.1775	0
1041043	proteasome subunit [Saccharomyces cerevisiae]	110.692	31.93	12	12	45
	A4	Sequence	# PSMs	# Proteins	# Protein Groups	Protein Group Accessions	Modifications	ΔCn	XCorr	Probability	Charge	MH+ [Da]	ΔM [ppm]	RT [min]	# Missed Cleavages
	High	INAIQLDYSTANEYIIAAIR	7	5	1	1041043		0	6.14912	0	3	2252.2	1.42367	49.8908	0
	High	INHEDGFIETTELLNIYDSEDPQQVFDER	4	5	1	1041043		0	5.49803	0	3	3466.6	1.16405	47.7648	0
	High	DFLNNGEVDSASDFISK	1	6	1	1041043		0	4.75507	0	2	1857.85	2.46662	38.2728	0
	High	SSEEINSDNQNIILR	1	6	1	1041043		0	4.32743	0	2	1731.85	1.70688	25.5967	0
	High	LNLDSEQTVEYmVSR	1	5	1	1041043	M12(Oxidation)	0	4.31348	0	2	1799.85	1.75992	28.8887	0
	High	DFLNnGEVDSASDFISK	4	6	1	1041043	N5(Deamidated)	0	4.22855	0	2	1858.84	3.44649	38.8821	0
	High	YAEEDQVQELLK	1	6	1	1041043		0	3.85833	0	2	1464.72	0.00408695	31.7545	0
	High	DFLnNGEVDSASDFISKLEYPHTDVSSSLEAr	2	6	1	1041043	N4(Deamidated); R32(Deamidated)	0	3.69232	0	4	3544.65	8.66953	46.4772	1
	High	SSEEINSDnQNIILR	19	6	1	1041043	N9(Deamidated)	0	3.63798	0	2	1732.84	2.75842	26.9835	0
	High	IASLKHDNETK	1	6	1	1041043		0	3.17375	0	2	1255.67	2.50275	12.2699	1
	High	SLGFLQQSNK	1	6	1	1041043		0	3.07715	0	2	1121.6	1.11244	24.6673	0
	High	AmLINLILR	1	6	1	1041043	M2(Oxidation)	0	2.81706	0	2	1072.66	0.849245	40.1069	0
	High	QLLLKDDTYQLcVR	1	3	1	1041043	C12(Carbamidomethyl)	0	2.62514	0	2	1764.93	1.02427	30.9186	1
	High	DDTYQLcVR	1	3	1	1041043	C7(Carbamidomethyl)	0	2.61344	0	2	1169.53	1.85738	23.7541	0
93279388	Chain U, Crystal Structure Of The Yeast 20s Proteasome In Complex With Bortezomib	103.365	64.61	12	12	40
	A4	Sequence	# PSMs	# Proteins	# Protein Groups	Protein Group Accessions	Modifications	ΔCn	XCorr	Probability	Charge	MH+ [Da]	ΔM [ppm]	RT [min]	# Missed Cleavages
	High	DKFFTLSAENIEER	2	6	1	93279388		0	4.26656	0	2	1698.84	0.934309	32.4695	1
	High	SKIDHINEESWEK	2	6	1	93279388		0	4.03015	0	2	1614.78	0.928951	18.5247	1
	High	YGYDmPcDVLAK	2	7	1	93279388	M5(Oxidation); C7(Carbamidomethyl)	0	3.94917	0	2	1447.63	1.98665	26.8115	0
	High	VVEFAITHmIDALGTEFSK	2	6	1	93279388	M9(Oxidation)	0	3.92402	0	3	2124.07	1.63561	41.1243	0
	High	AYmRPLGVILTFVSVDEELGPSIYK	2	7	1	93279388	M3(Oxidation)	0	3.79558	0	3	2813.48	1.59077	52.719	0
	High	LLDPTTVSYIFcISR	3	5	1	93279388	C12(Carbamidomethyl)	0	3.76543	0	3	1784.93	1.37325	48.5898	0
	High	ATNQTNINSLAVR	3	5	1	93279388		0	3.6713	0	2	1401.75	1.15574	20.9468	0
	High	mANLSQIYTQR	2	7	1	93279388	M1(Oxidation)	0	3.56405	0	2	1340.66	0.190328	23.8845	0
	High	IDHINEESWEK	1	6	1	93279388		0	3.42196	0	3	1399.65	-0.561469	20.0593	0
	High	ATNQTNInSLAVR	14	5	1	93279388	N8(Deamidated)	0	3.28387	0	2	1402.73	0.627645	20.5938	0
	High	GKDcTVVISQK	1	5	1	93279388	C4(Carbamidomethyl)	0	3.25351	0	2	1234.65	0.880434	14.0571	1
	High	MANLSQIYTQR	1	7	1	93279388		0	3.17912	0	2	1324.67	1.88302	27.4993	0
	High	TIGmVVnGPIPDAR	3	5	1	93279388	M4(Oxidation); N7(Deamidated)	0	3.05279	0	2	1456.75	0.820981	28.3613	0
	High	TIGmVVNGPIPDAR	1	5	1	93279388	M4(Oxidation)	0	2.76823	0	2	1455.77	2.00043	26.8281	0
	High	HITIFSPEGR	1	4	1	93279388		0	2.74175	0	2	1156.61	2.24076	23.3225	0
123635	RecName: Full=Heat shock protein SSB1; AltName: Full=Cold-inducible protein YG101	79.1617	32.14	1	12	21
	A4	Sequence	# PSMs	# Proteins	# Protein Groups	Protein Group Accessions	Modifications	ΔCn	XCorr	Probability	Charge	MH+ [Da]	ΔM [ppm]	RT [min]	# Missed Cleavages
	High	SKIEAALSDALAALQIEDPSADELR	2	5	2	123635;729768		0	5.03441	0	3	2626.36	2.15729	51.0483	1
	High	VIDVDGNPVIEVQYLEETK	4	6	2	123635;729768		0	4.71978	0	2	2160.11	2.63378	42.4252	0
	High	SQIDEVVLVGGSTR	3	7	2	123635;729768		0	4.48375	0	2	1459.78	0.43372	29.4493	0
	High	SINPDEAVAYGAAVQGAILTGQSTSDETK	1	6	2	123635;729768		0	4.44432	0	3	2893.41	2.32138	42.7754	0
	High	STSGNTHLGGQDFDTNLLEHFK	1	7	2	123635;729768		0	4.15134	0	3	2418.14	1.91122	33.459	0
	High	QRLESYVASIEQTVTDPVLSSK	1	5	2	123635;729768		0	3.92185	0	3	2450.28	1.80884	42.9472	1
	High	TFTTcADNQTTVQFPVYQGER	1	1	1	123635	C5(Carbamidomethyl)	0	3.72873	0	3	2463.13	1.44192	33.6076	0
	High	ARFEDLNAALFK	3	7	2	123635;729768		0	3.71823	0	3	1394.74	1.21752	32.3957	1
	High	SSNITISNAVGR	1	5	2	123635;729768		0	3.36223	0	2	1218.64	0.987785	20.5641	0
	High	FEDLNAALFK	2	7	2	123635;729768		0	2.91428	0	2	1167.61	0.547135	35.2964	0
	High	DAGAISGLNVLR	1	6	2	123635;729768		0	2.6617	0	2	1185.66	0.769358	33.0417	0
	High	mVNQAEEFK	1	5	2	123635;729768	M1(Oxidation)	0	2.61618	0	2	1111.51	1.26423	15.4288	0
729768	RecName: Full=Heat shock protein SSB2	78.3591	30.83	1	12	21
	A4	Sequence	# PSMs	# Proteins	# Protein Groups	Protein Group Accessions	Modifications	ΔCn	XCorr	Probability	Charge	MH+ [Da]	ΔM [ppm]	RT [min]	# Missed Cleavages
	High	SKIEAALSDALAALQIEDPSADELR	2	5	2	123635;729768		0	5.03441	0	3	2626.36	2.15729	51.0483	1
	High	VIDVDGNPVIEVQYLEETK	4	6	2	123635;729768		0	4.71978	0	2	2160.11	2.63378	42.4252	0
	High	SQIDEVVLVGGSTR	3	7	2	123635;729768		0	4.48375	0	2	1459.78	0.43372	29.4493	0
	High	SINPDEAVAYGAAVQGAILTGQSTSDETK	1	6	2	123635;729768		0	4.44432	0	3	2893.41	2.32138	42.7754	0
	High	STSGNTHLGGQDFDTNLLEHFK	1	7	2	123635;729768		0	4.15134	0	3	2418.14	1.91122	33.459	0
	High	QRLESYVASIEQTVTDPVLSSK	1	5	2	123635;729768		0	3.92185	0	3	2450.28	1.80884	42.9472	1
	High	ARFEDLNAALFK	3	7	2	123635;729768		0	3.71823	0	3	1394.74	1.21752	32.3957	1
	High	SSNITISNAVGR	1	5	2	123635;729768		0	3.36223	0	2	1218.64	0.987785	20.5641	0
	High	VTPSFVAFTPQER	1	1	1	729768		0	2.9262	0	2	1478.77	1.13556	32.6934	0
	High	FEDLNAALFK	2	7	2	123635;729768		0	2.91428	0	2	1167.61	0.547135	35.2964	0
	High	DAGAISGLNVLR	1	6	2	123635;729768		0	2.6617	0	2	1185.66	0.769358	33.0417	0
	High	mVNQAEEFK	1	5	2	123635;729768	M1(Oxidation)	0	2.61618	0	2	1111.51	1.26423	15.4288	0
323336942	Ssc1p [Saccharomyces cerevisiae Vin13]	73.919	31.86	16	16	22
	A4	Sequence	# PSMs	# Proteins	# Protein Groups	Protein Group Accessions	Modifications	ΔCn	XCorr	Probability	Charge	MH+ [Da]	ΔM [ppm]	RT [min]	# Missed Cleavages
	High	GQTYSPAQIGGFVLNK	1	6	1	323336942		0	4.72623	0	2	1679.88	1.71921	35.5437	0
	High	DAGLSTSDISEVLLVGGmSR	2	6	1	323336942	M18(Oxidation)	0	4.65458	0	2	2023.01	2.26429	44.1303	0
	High	VVNEPTAAALAYGLEK	2	6	1	323336942		0	4.45864	0	2	1645.88	1.73317	33.7226	0
	High	VQGGEEVNAEELK	1	6	1	323336942		0	3.50876	0	2	1401.69	1.84686	18.8921	0
	High	STNGDTHLGGEDFDIYLLR	1	6	1	323336942		0	3.46389	0	3	2123.01	2.0658	38.4808	0
	High	DAGQIVGLNVLR	1	6	1	323336942		0	3.38142	0	2	1254.72	2.29266	35.955	0
	High	LIGNFTLAGIPPAPK	4	15	1	323336942		0	3.36259	0	2	1508.89	1.84828	39.3948	0
	High	TKTEELQTSSmK	1	6	1	323336942	M11(Oxidation)	0	3.22721	0	2	1398.68	2.2705	12.4948	1
	High	AQFETLTAPLVK	1	6	1	323336942		0	3.20011	0	2	1317.74	0.493009	32.6518	0
	High	RFEDAEVQR	1	15	1	323336942		0	3.17549	0	2	1149.57	1.56983	14.4721	1
	High	VRDQITSLK	1	6	1	323336942		0	3.00282	0	2	1059.62	1.9952	15.4318	1
	High	QAVVNPENTLFATK	2	6	1	323336942		0	2.89742	0	2	1531.81	1.60668	30.4022	0
	High	AQFETLTAPLVKR	1	6	1	323336942		0	2.71618	0	2	1473.85	2.31469	28.3275	1
	High	TEELQTSSmK	1	6	1	323336942	M9(Oxidation)	0	2.71471	0	2	1169.54	1.83744	13.077	0
	High	NAVVTVPAYFNDSQR	1	6	1	323336942		0	2.61903	0	2	1680.84	1.28385	31.6518	0
	High	HSnGDAWVEAR	1	15	1	323336942	N3(Deamidated)	0	2.60753	0	2	1242.55	0.888188	17.7841	0
93279382	Chain O, Crystal Structure Of The Yeast 20s Proteasome In Complex With Bortezomib	68.2786	52	10	10	20
	A4	Sequence	# PSMs	# Proteins	# Protein Groups	Protein Group Accessions	Modifications	ΔCn	XCorr	Probability	Charge	MH+ [Da]	ΔM [ppm]	RT [min]	# Missed Cleavages
	High	VSLLTPDIGAVYSGmGPDYR	2	5	1	93279382	M15(Oxidation)	0	4.77884	0	3	2127.05	1.31172	40.1219	0
	High	ESVEGEFNGDTIELAIIGDENPDLLGYTGIPTDKGPR	1	3	1	93279382		0	3.94824	0	3	3931.92	2.3547	49.989	1
	High	VSLLTPDIGAVYSGMGPDYR	2	5	1	93279382		0	3.88355	0	2	2111.05	1.63702	43.6006	0
	High	KLTSQEINDRLEAL	1	6	1	93279382		0	3.87403	0	2	1629.88	0.500665	29.166	2
	High	LGQIDYALTAVK	2	4	1	93279382		0	3.85713	0	2	1291.73	1.00254	31.8845	0
	High	LGqIDYALTAVK	1	4	1	93279382	Q3(Deamidated)	0	3.82702	0	2	1292.71	1.27949	34.2346	0
	High	YSFSLTTFSPSGK	1	4	1	93279382		0	3.37307	0	2	1421.7	0.421186	36.6014	0
	High	SSSPLAmSETLSK	4	5	1	93279382	M7(Oxidation)	0	3.36069	0	2	1353.66	-0.647862	20.092	0
	High	KSSSPLAmSETLSK	2	5	1	93279382	M8(Oxidation)	0	3.35836	0	2	1481.75	1.46818	16.3001	1
	High	LTSQEINDRLEAL	1	6	1	93279382		0	3.13958	0	2	1501.79	2.16857	33.6281	1
	High	ATNGVVIATEK	1	5	1	93279382		0	3.07967	0	2	1102.61	1.73127	16.8696	0
	High	SSSPLAMSETLSK	1	5	1	93279382		0	2.79652	0	2	1337.66	1.56591	26.183	0
	High	KVAHTSYKR	1	5	1	93279382		0	2.59286	0	2	1089.62	2.12794	11.4631	2
259150257	Rpn7p [Saccharomyces cerevisiae EC1118]	65.0007	43.12	14	14	25
	A4	Sequence	# PSMs	# Proteins	# Protein Groups	Protein Group Accessions	Modifications	ΔCn	XCorr	Probability	Charge	MH+ [Da]	ΔM [ppm]	RT [min]	# Missed Cleavages
	High	SmASAFGVSVAFLDNDLGK	2	9	1	259150257	M2(Oxidation)	0	5.88818	0	2	1944.94	2.02752	44.7663	0
	High	IQKLEEDDEGELEQAQAWINLGEYYAQIGDKDNAEK	2	9	1	259150257		0	4.61822	0	4	4152.95	0.374374	49.613	2
	High	IQKLEEDDEGELEQAqAWINLGEYYAQIGDKDNAEK	6	9	1	259150257	Q16(Deamidated)	0	4.18717	0	4	4153.96	5.16255	49.263	2
	High	SQEVEYVDPTVNR	1	5	1	259150257		0	4.00575	0	2	1535.74	1.51602	22.6336	0
	High	YLcEEYLVNnGQSDLEHDEK	3	6	1	259150257	C3(Carbamidomethyl); N10(Deamidated)	0	3.98372	0	3	2456.05	-1.35008	29.5178	0
	High	SQEVEYVDPTVNRVPNYEVSEK	1	4	1	259150257		0	3.8421	0	3	2581.25	2.00681	28.1489	1
	High	LGFFYNDQLYVK	1	9	1	259150257		0	3.47112	0	2	1506.77	1.67583	39.989	0
	High	KVYAQLLESYK	2	8	1	259150257		0	3.30178	0	2	1341.74	1.96221	25.7329	1
	High	IKEEEmAPYYK	1	6	1	259150257	M6(Oxidation)	0	3.02184	0	2	1416.67	1.8675	16.0005	1
	High	VNGIVETNRPDNK	1	9	1	259150257		0	2.85716	0	2	1455.76	2.56592	14.3808	0
	High	TYYGIHcLAVR	1	8	1	259150257	C7(Carbamidomethyl)	0	2.8392	0	2	1352.68	1.1057	24.9048	0
	High	VYAQLLESYK	1	8	1	259150257		0	2.79719	0	2	1213.65	0.559434	29.8689	0
	High	EKLEAVNSmIEK	1	9	1	259150257	M9(Oxidation)	0	2.72516	0	2	1406.72	1.83353	16.7375	1
	High	NAQYHLLVK	1	8	1	259150257		0	2.62612	0	2	1085.61	1.16662	19.3001	0
	High	SDSLNEWIK	1	6	1	259150257		0	2.6233	0	2	1091.54	1.43502	29.7618	0
312258	PUP2 [Saccharomyces cerevisiae]	62.1952	56.15	4	14	18
	A4	Sequence	# PSMs	# Proteins	# Protein Groups	Protein Group Accessions	Modifications	ΔCn	XCorr	Probability	Charge	MH+ [Da]	ΔM [ppm]	RT [min]	# Missed Cleavages
	High	LFQVEYSLEAIK	2	8	2	312258;1041976		0	4.31855	0	2	1439.78	2.80653	39.1168	0
	High	LDENNAQLScITK	1	7	1	312258	C10(Carbamidomethyl)	0	4.09416	0	2	1505.73	1.85979	22.5118	0
	High	RATSPLLESDSIEK	1	8	2	312258;1041976		0	4.05752	0	2	1545.81	1.57027	21.2392	1
	High	IYDNEKTAELIK	1	8	2	312258;1041976		0	4.03687	0	2	1436.76	1.04731	20.6601	1
	High	EKEAAESPEEADVEmS	2	4	1	312258	M15(Oxidation)	0	3.97451	0	2	1766.73	2.11713	16.5152	1
	High	LFQVEYSLEAIKLGSTAIGIATK	1	8	2	312258;1041976		0	3.7837	0	3	2452.37	1.76089	50.1109	1
	High	QVMEEKLDENNAQLScITK	1	7	1	312258	C16(Carbamidomethyl)	0	3.25733	0	3	2250.08	1.53085	25.8938	1
	High	TAAVTHNLYYDEDINVESLTQSVcDLALR	1	7	2	312258;1041976	C24(Carbamidomethyl)	0	3.25587	0	4	3310.59	0.521378	48.3085	0
	High	LGSTAIGIATK	1	8	2	312258;1041976		0	3.12417	0	2	1031.61	1.49309	21.3842	0
	High	HIGcAMSGLTADAR	1	8	2	312258;1041976	C4(Carbamidomethyl)	0	2.99197	0	2	1459.68	1.52098	20.9321	0
	High	EAAESPEEADVEmS	1	4	1	312258	M13(Oxidation)	0	2.96911	0	2	1509.59	1.50525	18.5283	0
	High	ATSPLLESDSIEK	2	8	2	312258;1041976		0	2.96297	0	2	1389.71	0.813378	25.3254	0
	High	EGVVLGVEKR	1	8	2	312258;1041976		0	2.94838	0	2	1085.63	2.01838	17.2773	1
	High	HIGcAmSGLTADAR	1	8	2	312258;1041976	C4(Carbamidomethyl); M6(Oxidation)	0	2.90434	0	2	1475.68	2.79961	15.5957	0
	High	FGEGASGEER	1	7	2	312258;1041976		0	2.66348	0	2	1038.45	1.68111	13.6612	0
93279393	Chain Z, Crystal Structure Of The Yeast 20s Proteasome In Complex With Bortezomib	56.7994	39.19	4	4	19
	A4	Sequence	# PSMs	# Proteins	# Protein Groups	Protein Group Accessions	Modifications	ΔCn	XCorr	Probability	Charge	MH+ [Da]	ΔM [ppm]	RT [min]	# Missed Cleavages
	High	AGGAAASLImPFLDNQVNFK	5	4	1	93279393	M10(Oxidation)	0	6.00468	0	3	2080.06	2.4997	45.1681	0
	High	VFDcGDNIVmSAnGFAADGDALVKR	3	3	1	93279393	C4(Carbamidomethyl); M10(Oxidation); N13(Deamidated)	0	5.28907	0	3	2659.22	2.42031	34.8588	1
	High	QFNPYGDnGGTILGIAGEDFAVLAGDTR	6	1	1	93279393	N8(Deamidated)	0	4.32045	0	3	2869.38	4.23664	57.487	0
	High	AGGAAASLIMPFLDNQVNFK	3	4	1	93279393		0	3.94188	0	3	2064.06	2.21413	49.3872	0
	High	VFDcGDNIVmSANGFAADGDALVKR	1	3	1	93279393	C4(Carbamidomethyl); M10(Oxidation)	0	3.78895	0	3	2658.23	2.07951	37.2872	1
	High	GAVYSFDPVGSYER	1	4	1	93279393		0	3.56971	0	2	1546.72	0.730636	32.457	0
121575	RecName: Full=78 kDa glucose-regulated protein homolog; Short=GRP-78; AltName: Full=Immunoglobulin heavy chain-binding protein homolog; Short=BiP; Flags: Precursor	54.0614	10.85	4	6	20
	A4	Sequence	# PSMs	# Proteins	# Protein Groups	Protein Group Accessions	Modifications	ΔCn	XCorr	Probability	Charge	MH+ [Da]	ΔM [ppm]	RT [min]	# Missed Cleavages
	High	IEIDSFVDGIDLSETLTR	1	6	1	121575		0	4.37115	0	2	2023.03	0.979085	49.2667	0
	High	SQIFSTAVDNQPTVmIK	1	4	1	121575	M15(Oxidation)	0	4.01415	0	2	1894.96	1.78104	31.1392	0
	High	DAGTIAGLNVLR	8	28	4	417149;121575;123634;349579703		0	3.74183	0	2	1199.68	1.75706	34.7237	0
	High	qATKDAGTIAGLNVLR	3	28	4	417149;121575;123634;349579703	Q1(Deamidated)	0	3.56569	0	2	1628.9	1.47225	28.5219	1
	High	HGIDVSDNNK	1	6	1	121575		0	2.91715	0	2	1098.52	2.36302	12.9273	0
	High	DAGTIAGLnVLR	5	28	4	417149;121575;123634;349579703	N9(Deamidated)	0	2.83555	0	2	1200.66	1.24127	33.5868	0
	High	DVDDIVLVGGSTR	1	6	1	121575		0	2.74717	0	2	1345.7	1.53249	32.2677	0
1041976	Doa5, PUP2=alpha-type proteasome subunit zeta homolog [Saccharomyces cerevisiae, Peptide, 243 aa]	47.8693	51.03	1	11	14
	A4	Sequence	# PSMs	# Proteins	# Protein Groups	Protein Group Accessions	Modifications	ΔCn	XCorr	Probability	Charge	MH+ [Da]	ΔM [ppm]	RT [min]	# Missed Cleavages
	High	LFQVEYSLEAIK	2	8	2	312258;1041976		0	4.31855	0	2	1439.78	2.80653	39.1168	0
	High	RATSPLLESDSIEK	1	8	2	312258;1041976		0	4.05752	0	2	1545.81	1.57027	21.2392	1
	High	IYDNEKTAELIK	1	8	2	312258;1041976		0	4.03687	0	2	1436.76	1.04731	20.6601	1
	High	LFQVEYSLEAIKLGSTAIGIATK	1	8	2	312258;1041976		0	3.7837	0	3	2452.37	1.76089	50.1109	1
	High	LDENNAQLTcITK	1	1	1	1041976	C10(Carbamidomethyl)	0	3.6515	0	2	1519.75	2.5491	22.8776	0
	High	TAAVTHNLYYDEDINVESLTQSVcDLALR	1	7	2	312258;1041976	C24(Carbamidomethyl)	0	3.25587	0	4	3310.59	0.521378	48.3085	0
	High	LGSTAIGIATK	1	8	2	312258;1041976		0	3.12417	0	2	1031.61	1.49309	21.3842	0
	High	HIGcAMSGLTADAR	1	8	2	312258;1041976	C4(Carbamidomethyl)	0	2.99197	0	2	1459.68	1.52098	20.9321	0
	High	ATSPLLESDSIEK	2	8	2	312258;1041976		0	2.96297	0	2	1389.71	0.813378	25.3254	0
	High	EGVVLGVEKR	1	8	2	312258;1041976		0	2.94838	0	2	1085.63	2.01838	17.2773	1
	High	HIGcAmSGLTADAR	1	8	2	312258;1041976	C4(Carbamidomethyl); M6(Oxidation)	0	2.90434	0	2	1475.68	2.79961	15.5957	0
	High	FGEGASGEER	1	7	2	312258;1041976		0	2.66348	0	2	1038.45	1.68111	13.6612	0
323356113	Sse2p [Saccharomyces cerevisiae VL3]	46.9229	11.54	1	7	13
	A4	Sequence	# PSMs	# Proteins	# Protein Groups	Protein Group Accessions	Modifications	ΔCn	XCorr	Probability	Charge	MH+ [Da]	ΔM [ppm]	RT [min]	# Missed Cleavages
	High	YIAKYEELASLGNIIR	3	22	2	190613724;323356113		0	6.02449	0	2	1853.02	2.03134	38.678	1
	High	GAAFIcAIHSPTLR	3	22	2	190613724;323356113	C6(Carbamidomethyl)	0	3.41708	0	2	1513.79	-2.73122	29.3076	0
	High	YEELASLGNIIR	1	22	2	190613724;323356113		0	3.39335	0	2	1377.74	1.97899	37.5865	0
	High	IVNDVTAAAVSYGVFK	1	8	1	323356113		0.328	3.37628	0	2	1653.89	3.67217	36.6771	0
	High	IVnDVTAAAVSYGVFK	2	8	1	323356113	N3(Deamidated)	0.237	3.0918	0	2	1654.87	2.85423	38.0438	0
	High	EELEELVEPLLKR	1	9	1	323356113		0.0889	2.86678	0	2	1596.89	2.16902	40.3714	1
	High	LVAETEDRK	1	23	2	190613724;323356113		0	2.74725	0	2	1060.57	1.64042	12.4869	1
	High	SNVKnTVEnLKR	1	1	1	323356113	N5(Deamidated); N9(Deamidated)	0	2.58517	0	2	1403.76	6.61297	33.1017	2
93279389	Chain V, Crystal Structure Of The Yeast 20s Proteasome In Complex With Bortezomib	35.8498	40.54	5	5	13
	A4	Sequence	# PSMs	# Proteins	# Protein Groups	Protein Group Accessions	Modifications	ΔCn	XCorr	Probability	Charge	MH+ [Da]	ΔM [ppm]	RT [min]	# Missed Cleavages
	High	LASDAIQAGIWNDLGSGSNVDVcVmEIGKDAEYLR	2	5	1	93279389	C23(Carbamidomethyl); M25(Oxidation)	0	4.78208	0	3	3782.81	2.56406	48.8699	1
	High	IWcAGAGTAADTEAVTQLIGSNIELHSLYTSR	2	5	1	93279389	C3(Carbamidomethyl)	0	4.19878	0	3	3405.68	1.19703	48.6203	0
	High	LASDAIQAGIWNDLGSGSNVDVcVmEIGK	1	5	1	93279389	C23(Carbamidomethyl); M25(Oxidation)	0	4.1536	0	3	3035.44	-0.740295	45.6788	0
	High	FNNGVVIAADTR	1	5	1	93279389		0	3.32493	0	2	1276.67	1.90059	23.012	0
	High	FNnGVVIAADTR	6	5	1	93279389	N3(Deamidated)	0	3.03388	0	2	1277.65	0.555881	25.7122	0
	High	NYLTPNVREEK	1	3	1	93279389		0	2.69047	0	2	1362.7	1.85781	17.6891	1
171457	enolase [Saccharomyces cerevisiae]	35.8145	26.32	8	8	9
	A4	Sequence	# PSMs	# Proteins	# Protein Groups	Protein Group Accessions	Modifications	ΔCn	XCorr	Probability	Charge	MH+ [Da]	ΔM [ppm]	RT [min]	# Missed Cleavages
	High	TAGIQIVADDLTVTNPAR	2	2	1	171457		0	5.38067	0	2	1855	2.13369	37.1472	0
	High	AVDDFLLSLDGTANK	1	23	1	171457		0	5.18538	0	2	1578.8	1.2445	41.8522	0
	High	SGETEDTFIADLVVGLR	1	22	1	171457		0	5.03689	0	2	1821.93	1.76394	50.9887	0
	High	LGANAILGVSmAAAR	1	5	1	171457	M11(Oxidation)	0	3.34076	0	2	1430.78	1.52431	30.1425	0
	High	IGLDcASSEFFK	1	23	1	171457	C5(Carbamidomethyl)	0	3.06783	0	2	1373.64	3.04132	35.2231	0
	High	NVPLYQHLADLSK	1	5	1	171457		0	3.007	0	2	1497.81	0.506737	30.9471	0
	High	GNPTVEVELTTEK	1	20	1	171457		0	2.87615	0	2	1416.73	2.75441	24.3976	0
	High	VNQIGTLSESIK	1	21	1	171457		0	2.78241	0	2	1288.71	1.31033	25.3623	0
984187	transcription factor [Saccharomyces cerevisiae]	35.4999	18.05	7	7	10
	A4	Sequence	# PSMs	# Proteins	# Protein Groups	Protein Group Accessions	Modifications	ΔCn	XCorr	Probability	Charge	MH+ [Da]	ΔM [ppm]	RT [min]	# Missed Cleavages
	High	LVVDPVLVATSGSSLAGK	1	7	1	984187		0	5.01035	0	2	1712.98	2.09369	38.238	0
	High	mLSDEcFTASDVIPK	2	7	1	984187	M1(Oxidation); C6(Carbamidomethyl)	0	4.76174	0	2	1728.79	2.07068	32.8934	0
	High	YITDVLFLGAEQK	1	7	1	984187		0	4.31961	0	2	1496.8	0.425706	42.0512	0
	High	EVVFQTLESNLK	2	6	1	984187		0	3.23248	0	2	1406.75	1.54756	35.6878	0
	High	EVFGVKDPDYFQK	1	7	1	984187		0	3.09949	0	2	1571.78	1.16124	28.4598	1
	High	VAPFADILTPNIPEcYK	2	6	1	984187	C15(Carbamidomethyl)	0	3.0837	0	2	1947.99	1.89415	43.3376	0
	High	LLQLGENRPK	1	7	1	984187		0	2.72797	0	2	1167.69	1.57199	18.0409	0
93279395	Chain 2, Crystal Structure Of The Yeast 20s Proteasome In Complex With Bortezomib	30.8865	48.98	8	8	10
	A4	Sequence	# PSMs	# Proteins	# Protein Groups	Protein Group Accessions	Modifications	ΔCn	XCorr	Probability	Charge	MH+ [Da]	ΔM [ppm]	RT [min]	# Missed Cleavages
	High	LPYAIAGSGSTFIYGYcDK	1	8	1	93279395	C17(Carbamidomethyl)	0	5.22025	0	2	2082.99	0.826766	39.1873	0
	High	MVVLTAAGVER	1	6	1	93279395		0	3.37673	0	2	1145.64	1.94581	26.826	0
	High	ENMSKEETVDFIK	1	8	1	93279395		0	3.30255	0	2	1569.75	1.81937	23.7671	1
	High	VHDKIWccR	1	8	1	93279395	C7(Carbamidomethyl); C8(Carbamidomethyl)	0	3.1315	0	2	1273.6	2.80611	15.6266	1
	High	GEVYTIPLGGSVHK	1	8	1	93279395		0	2.8253	0	2	1456.78	0.807223	25.7556	0
	High	mVVLTAAGVER	1	6	1	93279395	M1(Oxidation)	0	2.79513	0	2	1161.63	0.0964515	22.6253	0
	High	ENmSKEETVDFIK	1	8	1	93279395	M3(Oxidation)	0	2.5965	0	2	1585.74	1.6206	20.9083	1
	High	LIFYPDEYEQL	1	6	1	93279395		0	2.57439	0	2	1429.69	1.73208	46.8836	0
	High	TSImAVTFK	1	1	1	93279395	M4(Oxidation)	0	2.54641	0	2	1013.53	0.994768	23.1226	0
	High	DGVILGADSR	1	8	1	93279395		0	2.51773	0	2	1002.52	-0.588195	20.6345	0
256270485	Pdc1p [Saccharomyces cerevisiae JAY291]	25.832	17.61	4	4	7
	A4	Sequence	# PSMs	# Proteins	# Protein Groups	Protein Group Accessions	Modifications	ΔCn	XCorr	Probability	Charge	MH+ [Da]	ΔM [ppm]	RT [min]	# Missed Cleavages
	High	LIDLTQFPAFVTPmGK	3	15	1	256270485	M14(Oxidation)	0	4.35313	0	2	1793.95	2.32184	45.8236	0
	High	TTYVTQRPVYLGLPANLVDLNVPAK	2	15	1	256270485		0	3.86446	0	3	2742.53	2.37172	42.5855	0
	High	mIEImLPVFDAPQNLVEQAK	1	7	1	256270485	M1(Oxidation); M5(Oxidation)	0	3.30885	0	3	2318.19	4.14135	47.2258	0
	High	TPANAAVPASTPLK	1	15	1	256270485		0	2.90056	0	2	1337.74	0.0507866	20.1478	0
323352105	Eft2p [Saccharomyces cerevisiae VL3]	25.4074	11.42	4	4	6
	A4	Sequence	# PSMs	# Proteins	# Protein Groups	Protein Group Accessions	Modifications	ΔCn	XCorr	Probability	Charge	MH+ [Da]	ΔM [ppm]	RT [min]	# Missed Cleavages
	High	IQEPVFLVEIQcPEQAVGGIYSVLNK	3	5	1	323352105	C12(Carbamidomethyl)	0	4.99967	0	3	2930.54	3.96538	54.5559	0
	High	ImADDYGWDVTDAR	1	5	1	323352105	M2(Oxidation)	0	4.98894	0	2	1643.7	1.35801	30.9869	0
	High	GQVVSEEQRPGTPLFTVK	1	5	1	323352105		0	4.38616	0	2	1972.05	1.33188	26.5658	0
	High	QATGGQAFPQmVFDHWSTLGSDPLDPTSK	1	4	1	323352105	M11(Oxidation)	0	3.34584	0	3	3134.46	2.78853	43.7449	0
93279394	Chain 1, Crystal Structure Of The Yeast 20s Proteasome In Complex With Bortezomib	21.062	27.04	3	3	9
	A4	Sequence	# PSMs	# Proteins	# Protein Groups	Protein Group Accessions	Modifications	ΔCn	XCorr	Probability	Charge	MH+ [Da]	ΔM [ppm]	RT [min]	# Missed Cleavages
	High	YDNGVIIAADNLGSYGSLLR	1	6	1	93279394		0	5.3487	0	2	2111.08	2.24968	45.3743	0
	High	YDnGVIIAADNLGSYGSLLR	6	6	1	93279394	N3(Deamidated)	0	4.52366	0	2	2112.07	2.41861	46.8552	0
	High	YVNLLGVTYSSPTLATGFGAHmANPLLR	1	4	1	93279394	M22(Oxidation)	0	3.45468	0	3	2979.55	2.01515	45.025	0
	High	TTVQVAEEAIVNAmR	1	6	1	93279394	M14(Oxidation)	0	3.22258	0	2	1647.84	1.89415	33.2532	0
93279386	Chain S, Crystal Structure Of The Yeast 20s Proteasome In Complex With Bortezomib	18.7637	32.19	4	4	5
	A4	Sequence	# PSMs	# Proteins	# Protein Groups	Protein Group Accessions	Modifications	ΔCn	XCorr	Probability	Charge	MH+ [Da]	ΔM [ppm]	RT [min]	# Missed Cleavages
	High	AGVEAISQSLRDESLTVDNLSIAIVGK	1	6	1	93279386		0	4.32769	0	3	2785.5	2.68636	47.0967	1
	High	LFQVEYALEAIK	2	6	1	93279386		0	4.18554	0	2	1423.79	1.74944	43.0981	0
	High	NTQSYGGRPYGVGLLIIGYDK	1	4	1	93279386		0	3.37778	0	3	2271.18	2.64804	38.4032	0
	High	NNYDGDTVTFSPTGR	1	6	1	93279386		0	2.86403	0	2	1643.73	2.07973	25.388	0
223142	dehydrogenase isozyme I,alcohol	12.6115	11.74	3	3	4
	A4	Sequence	# PSMs	# Proteins	# Protein Groups	Protein Group Accessions	Modifications	ΔCn	XCorr	Probability	Charge	MH+ [Da]	ΔM [ppm]	RT [min]	# Missed Cleavages
	High	ccSDVFNQVVK	1	11	1	223142	C1(Carbamidomethyl); C2(Carbamidomethyl)	0	3.69767	0	2	1355.61	2.00663	25.9501	0
	High	VLGIDGGEGKEELFR	1	11	1	223142		0	3.16137	0	2	1618.84	0.642922	30.502	1
	High	ANELLINVK	2	11	1	223142		0	2.95236	0	2	1013.6	0.928226	26.8693	0
3114294	Chain Z, Crystal Structure Of The 20s Proteasome From Yeast At 2.4 Angstroms Resolution	12.1819	23.11	4	4	4
	A4	Sequence	# PSMs	# Proteins	# Protein Groups	Protein Group Accessions	Modifications	ΔCn	XCorr	Probability	Charge	MH+ [Da]	ΔM [ppm]	RT [min]	# Missed Cleavages
	High	ATAGNWVASQTVK	1	8	1	3114294		0	3.35239	0	2	1332.69	1.93863	21.7894	0
	High	ILSNLVYQYK	1	8	1	3114294		0	3.07757	0	2	1240.7	1.79502	30.4697	0
	High	FQGGIIVAVDSR	1	8	1	3114294		0	3.00229	0	2	1261.69	1.74763	30.2797	0
	High	EGPTIYYVDSDGTR	1	8	1	3114294		0	2.74968	0	2	1572.72	1.55722	26.4806	0
49258858	Chain T, Structure Of The Ribosomal 80s-Eef2-Sordarin Complex From Yeast Obtained By Docking Atomic Models For Rna And Protein Components Into A 11.7 A Cryo-Em Map. This File, 1s1i, Contains 60s Subunit. The 40s Ribosomal Subunit Is In File 1s1h.	11.1962	15.66	1	1	3
	A4	Sequence	# PSMs	# Proteins	# Protein Groups	Protein Group Accessions	Modifications	ΔCn	XCorr	Probability	Charge	MH+ [Da]	ΔM [ppm]	RT [min]	# Missed Cleavages
	High	LTADYDALDIANR	3	3	1	49258858		0	4.09082	0	2	1450.72	1.10867	31.5878	0
		This table pertains to Band 0 from Supplementary Figure 8 in the referenced manuscript.
