# Supplementary material for: Data on the identity of non-canonical complexes formed from proteasome subunits in vivo
Source: Data Brief. 2016 Nov 22;9:1130–7. doi: 10.1016/j.dib.2016.11.048 (PMC5128733; doi:10.1016/j.dib.2016.11.048)
Supplement: Supplementary file 2 — Supplementary material [file mmc2.zip › Supplementary Table 2 Protein content of Supplementary Band 1.xlsx]

## Sheet: Sheet1
Accession	Description	Score	Coverage	# Unique Peptides	# Peptides	# PSMs
93279388	Chain U, Crystal Structure Of The Yeast 20s Proteasome In Complex With Bortezomib	347.336	86.01	23	23	123
	A4	Sequence	# PSMs	# Proteins	# Protein Groups	Protein Group Accessions	Modifications	ΔCn	XCorr	Probability	Charge	MH+ [Da]	ΔM [ppm]	RT [min]	# Missed Cleavages
	High	VVEFAITHmIDALGTEFSKnDLEVGVATK	3	6	1	93279388	M9(Oxidation); N20(Deamidated)	0	6.45564	0	3	3151.59	0.647316	42.9048	1
	High	VVEFAITHmIDALGTEFSKNDLEVGVATK	8	6	1	93279388	M9(Oxidation)	0	5.11642	0	3	3150.61	1.34722	43.0013	1
	High	VVEFAITHMIDALGTEFSK	1	6	1	93279388		0	4.79979	0	3	2108.07	-0.30088	50.4728	0
	High	VVEFAITHmIDALGTEFSK	4	6	1	93279388	M9(Oxidation)	0	4.70042	0	2	2124.07	1.21092	40.728	0
	High	YKYGYDMPcDVLAK	2	7	1	93279388	C9(Carbamidomethyl)	0	4.54199	0	2	1722.79	1.4307	28.9533	1
	High	YKYGYDmPcDVLAK	5	7	1	93279388	M7(Oxidation); C9(Carbamidomethyl)	0	4.29318	0	2	1738.78	1.39341	24.9468	1
	High	DKFFTLSAENIEER	8	6	1	93279388		0	4.15608	0	3	1698.84	1.53716	32.4976	1
	High	mANLSQIYTqR	4	7	1	93279388	M1(Oxidation); Q10(Deamidated)	0	4.13736	0	2	1341.65	1.27664	24.4884	0
	High	YGYDmPcDVLAK	5	7	1	93279388	M5(Oxidation); C7(Carbamidomethyl)	0	4.02166	0	2	1447.63	2.07098	26.2188	0
	High	VVEFAITHMIDALGTEFSKnDLEVGVATK	1	6	1	93279388	N20(Deamidated)	0	3.83995	0	4	3135.62	8.30949	50.9107	1
	High	AYmRPLGVILTFVSVDEELGPSIYK	3	7	1	93279388	M3(Oxidation)	0	3.82979	0	3	2813.48	1.46061	52.5845	0
	High	KVPDKLLDPTTVSYIFcISR	1	5	1	93279388	C17(Carbamidomethyl)	0	3.77029	0	3	2352.27	1.09127	42.201	2
	High	ATNQTNInSLAVR	25	5	1	93279388	N8(Deamidated)	0	3.72818	0	2	1402.73	1.32383	20.1649	0
	High	ATNQTNINSLAVR	6	5	1	93279388		0	3.68647	0	2	1401.75	1.76533	20.6836	0
	High	GKDcTVVISQK	1	5	1	93279388	C4(Carbamidomethyl)	0	3.68415	0	2	1234.65	1.37479	13.8949	1
	High	mANLSQIYTQR	8	7	1	93279388	M1(Oxidation)	0	3.59918	0	2	1340.66	0.827693	25.509	0
	High	GKDcTVVISQKK	1	5	1	93279388	C4(Carbamidomethyl)	0	3.5972	0	2	1362.74	2.58973	12.9111	2
	High	YGYDMPcDVLAK	1	7	1	93279388	C7(Carbamidomethyl)	0	3.49458	0	2	1431.63	1.35602	31.0319	0
	High	TIGmVVNGPIPDAR	4	5	1	93279388	M4(Oxidation)	0	3.40695	0	2	1455.76	0.742637	26.5413	0
	High	GKDcTVVISqK	1	5	1	93279388	C4(Carbamidomethyl); Q10(Deamidated)	0	3.40295	0	2	1235.63	1.96061	14.5926	1
	High	TIGMVVNGPIPDAR	2	5	1	93279388		0	3.39036	0	2	1439.77	0.949595	30.9503	0
	High	VPDKLLDPTTVSYIFcISR	2	5	1	93279388	C16(Carbamidomethyl)	0	3.38361	0	3	2224.17	1.83985	45.6273	1
	High	LYQVEYAFKATNQTNINSLAVR	2	4	1	93279388		0	3.34861	0	3	2543.33	0.531984	34.9801	1
	High	SKIDHINEESWEK	2	6	1	93279388		0	3.25707	0	2	1614.78	1.7605	18.1991	1
	High	TIGMVVnGPIPDAR	4	5	1	93279388	N7(Deamidated)	0	3.21842	0	2	1440.75	1.87593	31.9355	0
	High	LLDPTTVSYIFcISR	2	5	1	93279388	C12(Carbamidomethyl)	0	3.19768	0	3	1784.93	1.0655	47.7248	0
	High	TIGmVVnGPIPDAR	5	5	1	93279388	M4(Oxidation); N7(Deamidated)	0	3.17847	0	2	1456.75	1.23996	27.3133	0
	High	YGYDmPcDVLAKR	1	7	1	93279388	M5(Oxidation); C7(Carbamidomethyl)	0	3.10658	0	3	1603.73	0.500425	23.6595	1
	High	LYqVEYAFK	1	4	1	93279388	Q3(Deamidated)	0	2.78631	0	2	1161.58	1.4815	31.0373	0
	High	HITIFSPEGR	3	4	1	93279388		0	2.76366	0	2	1156.61	2.76846	22.7173	0
	High	MANLSQIYTQR	1	7	1	93279388		0	2.74438	0	2	1324.67	1.60657	27.084	0
	High	nDLEVGVATK	1	6	1	93279388	N1(Deamidated)	0	2.71599	0	2	1046.54	0.523253	22.1278	0
	High	TDPAGYYVGYK	1	7	1	93279388		0	2.67575	0	2	1233.58	1.98689	23.4772	0
	High	QQEITTNLENHFKK	2	7	1	93279388		0	2.64659	0	2	1729.89	2.5028	21.1064	1
	High	LYQVEYAFK	1	4	1	93279388		0	2.56298	0	2	1160.6	1.38379	29.6803	0
	High	DcTVVISQK	1	5	1	93279388	C2(Carbamidomethyl)	0	2.4851	0	2	1049.53	0.905049	16.6196	0
444302411	Chain Q, Yeast 20s Proteasome In Complex With The Vinyl Sulfone Lu112	318.326	80.71	3	18	149
	A4	Sequence	# PSMs	# Proteins	# Protein Groups	Protein Group Accessions	Modifications	ΔCn	XCorr	Probability	Charge	MH+ [Da]	ΔM [ppm]	RT [min]	# Missed Cleavages
	High	NIEITVVKPDSDIVALSSEEINQYVTQIEQEK	3	4	1	444302411		0	5.52969	0	4	3631.87	1.94618	51.8297	0
	High	LYQTEPSGIYSSWSAqTIGR	15	6	2	444302411;323307097	Q16(Deamidated)	0	4.92245	0	2	2245.08	1.6217	37.3292	0
	High	LYQTEPSGIYSSWSAQTIGR	5	6	2	444302411;323307097		0	4.8779	0	2	2244.1	2.76794	36.7318	0
	High	IDSHVVLSFSGLNADSR	12	6	2	444302411;323307097		0	4.86298	0	2	1816.92	1.13639	34.3002	0
	High	LTLEDPVTVEYLTR	4	6	2	444302411;323307097		0	4.85456	0	3	1648.88	-0.286842	39.3421	0
	High	DDEPKLYQTEPSGIYSSWSAQTIGR	1	6	2	444302411;323307097		0	4.64035	0	3	2828.34	1.83259	37.4626	1
	High	NIEITVVKPDSDIVALSSEEInQYVTQIEQEKQEqqEQDKK	10	1	1	444302411	N22(Deamidated); Q35(Deamidated); Q36(Deamidated)	0	4.28331	0	4	4776.39	9.16105	49.6395	2
	High	NIEITVVKPDSDIVALSSEEINQYVTqIEQEKQEQQEQDK	8	1	1	444302411	Q27(Deamidated)	0	4.26531	0	4	4646.32	7.0034	49.5503	1
	High	YTQSGGVRPFGVSTLIAGFDPRDDEPK	9	6	2	444302411;323307097		0	4.17346	0	3	2909.45	0.886237	39.4023	1
	High	SLLEVVQTGAK	10	5	2	444302411;323307097		0	3.84524	0	2	1144.66	0.855647	28.9007	0
	High	IDSHVVLSFSGLnADSR	6	6	2	444302411;323307097	N13(Deamidated)	0	3.68459	0	3	1817.9	-1.4944	34.3166	0
	High	SLLEVVqTGAK	1	5	2	444302411;323307097	Q7(Deamidated)	0	3.66745	0	2	1145.64	1.80758	31.5701	0
	High	ITPSKVSKIDSHVVLSFSGLNADSR	4	6	2	444302411;323307097		0	3.62726	0	3	2657.43	1.14617	30.5111	2
	High	ALSIFSPDGHIFQVEYALEAVK	2	5	2	444302411;323307097		0	3.60759	0	3	2434.27	2.34156	48.3745	0
	High	NIEITVVKPDSDIVALSSEEINQYVTQIEQEKQEQQEQDKK	7	1	1	444302411		0	3.5952	0	5	4773.4	1.41988	46.1027	2
	High	nIEITVVKPDSDIVALSSEEINQYVTqIEQEKQEQQEQDK	10	1	1	444302411	N1(Deamidated); Q27(Deamidated)	0	3.59026	0	4	4647.29	3.71701	50.5508	1
	High	GKNcVVLGcER	1	6	2	444302411;323307097	C4(Carbamidomethyl); C9(Carbamidomethyl)	0	3.5524	0	2	1291.63	1.65472	14.9329	1
	High	KEPPATVEEcVK	2	6	2	444302411;323307097	C10(Carbamidomethyl)	0	3.37373	0	2	1386.7	2.19474	15.5842	1
	High	NIEITVVKPDSDIVALSSEEINQYVTQIEQEKQEQQEQDK	4	1	1	444302411		0	3.17451	0	4	4645.3	0.620871	49.1426	1
	High	NYDRKEPPATVEEcVK	1	6	2	444302411;323307097	C14(Carbamidomethyl)	0	3.05483	0	3	1934.93	0.711138	16.2744	2
	High	ncVVLGcER	2	6	2	444302411;323307097	N1(Deamidated); C2(Carbamidomethyl); C7(Carbamidomethyl)	0	3.02116	0	2	1107.49	2.24038	19.3084	0
	High	ALSIFSPDGHIFQVEYALEAVKR	1	5	2	444302411;323307097		0	2.99685	0	3	2590.37	1.75865	45.2998	1
	High	NIEITVVKPDSDIVALSSEEInQYVTQIEQEKQEQQEQDKK	26	1	1	444302411	N22(Deamidated)	0	2.96553	0	4	4774.39	3.08279	49.7861	2
	High	ARVEAQSHR	1	6	2	444302411;323307097		0	2.87697	0	2	1053.56	2.66097	11.346	1
	High	YVAGVQqR	3	6	2	444302411;323307097	Q7(Deamidated)	0	2.6648	0	2	921.48	1.63539	14.3646	0
	High	NcVVLGcER	1	6	2	444302411;323307097	C2(Carbamidomethyl); C7(Carbamidomethyl)	0	2.59977	0	2	1106.51	0.594086	17.4004	0
323307097	Pre6p [Saccharomyces cerevisiae FostersO]	307.837	81.35	3	18	200
	A4	Sequence	# PSMs	# Proteins	# Protein Groups	Protein Group Accessions	Modifications	ΔCn	XCorr	Probability	Charge	MH+ [Da]	ΔM [ppm]	RT [min]	# Missed Cleavages
	High	LYQTEPSGIYSSWSAqTIGR	15	6	2	444302411;323307097	Q16(Deamidated)	0	4.92245	0	2	2245.08	1.6217	37.3292	0
	High	LYQTEPSGIYSSWSAQTIGR	5	6	2	444302411;323307097		0	4.8779	0	2	2244.1	2.76794	36.7318	0
	High	IDSHVVLSFSGLNADSR	12	6	2	444302411;323307097		0	4.86298	0	2	1816.92	1.13639	34.3002	0
	High	LTLEDPVTVEYLTR	4	6	2	444302411;323307097		0	4.85456	0	3	1648.88	-0.286842	39.3421	0
	High	DDEPKLYQTEPSGIYSSWSAQTIGR	1	6	2	444302411;323307097		0	4.64035	0	3	2828.34	1.83259	37.4626	1
	High	YTQSGGVRPFGVSTLIAGFDPRDDEPK	9	6	2	444302411;323307097		0	4.17346	0	3	2909.45	0.886237	39.4023	1
	High	SLLEVVQTGAK	10	5	2	444302411;323307097		0	3.84524	0	2	1144.66	0.855647	28.9007	0
	High	nIEITVVKPxSDIVALSSEEInqYVTQIEQEK	11	1	1	323307097	N1(Deamidated); X10(L); N22(Deamidated); Q23(Deamidated)	0	3.69491	0	4	3632.88	3.4542	52.3618	0
	High	IDSHVVLSFSGLnADSR	6	6	2	444302411;323307097	N13(Deamidated)	0	3.68459	0	3	1817.9	-1.4944	34.3166	0
	High	SLLEVVqTGAK	1	5	2	444302411;323307097	Q7(Deamidated)	0	3.66745	0	2	1145.64	1.80758	31.5701	0
	High	ITPSKVSKIDSHVVLSFSGLNADSR	4	6	2	444302411;323307097		0	3.62726	0	3	2657.43	1.14617	30.5111	2
	High	ALSIFSPDGHIFQVEYALEAVK	2	5	2	444302411;323307097		0	3.60759	0	3	2434.27	2.34156	48.3745	0
	High	nIEITVVKPxSDIVALSSEEInQYVTqIEQEKQEQQEQDK	2	1	1	323307097	N1(Deamidated); X10(L); N22(Deamidated); Q27(Deamidated)	0.1639	3.57185	0	4	4646.32	1.59008	49.5503	1
	High	GKNcVVLGcER	1	6	2	444302411;323307097	C4(Carbamidomethyl); C9(Carbamidomethyl)	0	3.5524	0	2	1291.63	1.65472	14.9329	1
	High	nIEITVVKPxSDIVALSSEEINQYVTqIEQEKQEQQEQDK	30	1	1	323307097	N1(Deamidated); X10(L); Q27(Deamidated)	0	3.49975	0	4	4645.3	-4.89874	48.1187	1
	High	KEPPATVEEcVK	2	6	2	444302411;323307097	C10(Carbamidomethyl)	0	3.37373	0	2	1386.7	2.19474	15.5842	1
	High	NIEITVVKPxSDIVALSSEEINQYVTqIEqEKQEQQEQDKK	62	1	1	323307097	X10(L); Q27(Deamidated); Q30(Deamidated)	0	3.16831	0	5	4773.4	-4.80831	47.1722	2
	High	NIEITVVKPxSDIVALSSEEInqYVTQIEQEK	14	1	1	323307097	X10(L); N22(Deamidated); Q23(Deamidated)	0	3.11709	0	3	3631.87	-5.26118	52.3098	0
	High	NYDRKEPPATVEEcVK	1	6	2	444302411;323307097	C14(Carbamidomethyl)	0	3.05483	0	3	1934.93	0.711138	16.2744	2
	High	ncVVLGcER	2	6	2	444302411;323307097	N1(Deamidated); C2(Carbamidomethyl); C7(Carbamidomethyl)	0	3.02116	0	2	1107.49	2.24038	19.3084	0
	High	ALSIFSPDGHIFQVEYALEAVKR	1	5	2	444302411;323307097		0	2.99685	0	3	2590.37	1.75865	45.2998	1
	High	ARVEAQSHR	1	6	2	444302411;323307097		0	2.87697	0	2	1053.56	2.66097	11.346	1
	High	YVAGVQqR	3	6	2	444302411;323307097	Q7(Deamidated)	0	2.6648	0	2	921.48	1.63539	14.3646	0
	High	NcVVLGcER	1	6	2	444302411;323307097	C2(Carbamidomethyl); C7(Carbamidomethyl)	0	2.59977	0	2	1106.51	0.594086	17.4004	0
259146637	Pre9p [Saccharomyces cerevisiae EC1118]	217.171	76.74	19	19	64
	A4	Sequence	# PSMs	# Proteins	# Protein Groups	Protein Group Accessions	Modifications	ΔCn	XCorr	Probability	Charge	MH+ [Da]	ΔM [ppm]	RT [min]	# Missed Cleavages
	High	IAVAVAGLTADAEILINTAR	5	8	1	259146637		0	5.33319	0	2	1982.13	1.92939	50.4963	0
	High	KVTSTLLEQDTSTEK	5	8	1	259146637		0	5.1373	0	2	1679.87	1.56728	18.6068	1
	High	YGYQLYTSNPSGNYTGWK	1	8	1	259146637		0	4.94311	0	2	2098.96	3.35682	33.5677	0
	High	AISVGANTSAAQTLLQMDYK	1	8	1	259146637		0	4.75517	0	2	2082.06	2.50434	37.9372	0
	High	VTSTLLEqDTSTEK	1	8	1	259146637	Q8(Deamidated)	0	4.4094	0	2	1552.76	0.589868	21.9601	0
	High	KVTSTLLEqDTSTEK	1	8	1	259146637	Q9(Deamidated)	0	4.31605	0	2	1680.85	0.182214	19.1492	1
	High	TGITKKDEDEEADEDmK	2	4	1	259146637	M16(Oxidation)	0	4.28161	0	2	1969.86	2.86652	12.5417	2
	High	VTSTLLEQDTSTEK	3	8	1	259146637		0	4.27274	0	2	1551.78	1.4602	21.3777	0
	High	DDmKVDDAIELALK	3	8	1	259146637	M3(Oxidation)	0	4.24416	0	2	1591.79	0.7112	34.236	1
	High	KVTSTLLEQDTSTEKLYK	3	8	1	259146637		0	4.23927	0	3	2084.12	1.43763	24.249	2
	High	TYnEDIPVEILVR	2	8	1	259146637	N3(Deamidated)	0	4.22413	0	2	1561.81	0.209709	40.058	0
	High	TYNEDIPVEILVR	7	8	1	259146637		0	4.03081	0	2	1560.83	2.32609	38.459	0
	High	AISVGANTSAAQTLLQmDYK	1	8	1	259146637	M17(Oxidation)	0	3.91416	0	3	2098.05	0.887915	34.0934	0
	High	KDEDEEADEDMK	1	4	1	259146637		0	3.89044	0	2	1453.57	2.9702	12.8667	1
	High	VTSTLLEQDTSTEKLYK	2	8	1	259146637		0	3.87379	0	2	1956.02	1.44468	26.0395	1
	High	KGANDGEVYQK	3	8	1	259146637		0	3.81115	0	2	1208.59	1.90453	12.7781	1
	High	KGAnDGEVYQK	2	8	1	259146637	N4(Deamidated)	0	3.68561	0	2	1209.58	2.70438	12.5814	1
	High	KDEDEEADEDmK	2	4	1	259146637	M11(Oxidation)	0	3.68349	0	3	1469.56	1.30116	11.5429	1
	High	VDDAIELALK	2	8	1	259146637		0	3.67603	0	2	1086.61	1.00396	31.1921	0
	High	YGYQLYTSNPSGnYTGWK	5	8	1	259146637	N13(Deamidated)	0	3.50504	0	2	2099.94	2.01482	35.573	0
	High	IFKPQEIKDILVK	2	8	1	259146637		0	3.46762	0	2	1570.96	1.05052	31.1637	1
	High	TTDSSALTYDR	1	8	1	259146637		0	3.45172	0	2	1229.57	2.60519	17.0862	0
	High	TGITKKDEDEEADEDMK	1	4	1	259146637		0	3.35389	0	3	1953.86	1.96744	13.7756	2
	High	LNDKIAVAVAGLTADAEILINTAR	1	8	1	259146637		0	3.30924	0	3	2452.38	2.4672	56.1232	1
	High	TTDSSALTYDRLEFATIR	3	8	1	259146637		0	3.16692	0	2	2060.03	1.79581	33.6706	1
	High	LYQVEYALESISHAGTAIGImASDGIVLAAER	1	7	1	259146637	M21(Oxidation)	0	3.09861	0	4	3364.71	0.546293	53.9806	0
	High	GAnDGEVYQK	2	8	1	259146637	N3(Deamidated)	0	2.70462	0	2	1081.48	1.10521	13.6731	0
	High	GANDGEVYQK	1	8	1	259146637		0	2.61722	0	2	1080.5	1.45181	13.2117	0
93279386	Chain S, Crystal Structure Of The Yeast 20s Proteasome In Complex With Bortezomib	196.202	87.12	17	17	55
	A4	Sequence	# PSMs	# Proteins	# Protein Groups	Protein Group Accessions	Modifications	ΔCn	XCorr	Probability	Charge	MH+ [Da]	ΔM [ppm]	RT [min]	# Missed Cleavages
	High	SGAHLLEFQPSGNVTELYGTAIGAR	7	6	1	93279386		0	6.41905	0	3	2588.31	0.686809	39.1418	0
	High	AGVEAISQSLRDESLTVDNLSIAIVGK	3	6	1	93279386		0	5.0856	0	3	2785.5	1.70034	46.9251	1
	High	TLDTFIKIDGNPDELIK	4	6	1	93279386		0	5.03272	0	2	1932.04	1.38328	38.899	1
	High	LFQVEYALEAIK	4	6	1	93279386		0	4.94452	0	3	1423.78	0.60399	42.6926	0
	High	cDEHMGLSLAGLAPDAR	3	6	1	93279386	C1(Carbamidomethyl)	0	4.79688	0	2	1812.84	1.55111	32.7403	0
	High	nNYDGDTVTFSPTGR	7	6	1	93279386	N1(Deamidated)	0	4.51059	0	2	1644.71	-0.746244	25.8688	0
	High	DESLTVDNLSIAIVGK	1	6	1	93279386		0	4.045	0	2	1673.9	1.01271	41.9854	0
	High	NNYDGDTVTFSPTGR	3	6	1	93279386		0	4.03335	0	2	1643.73	2.45105	25.2912	0
	High	NTQSYGGRPYGVGLLIIGYDK	3	4	1	93279386		0	4.00566	0	3	2271.18	1.84183	38.2585	0
	High	LFqVEYALEAIK	1	6	1	93279386	Q3(Deamidated)	0	3.8727	0	2	1424.77	0.372337	44.7102	0
	High	AGVEAISQSLR	1	6	1	93279386		0	3.6549	0	2	1130.62	1.64727	23.512	0
	High	cDEHmGLSLAGLAPDAR	1	6	1	93279386	C1(Carbamidomethyl); M5(Oxidation)	0	3.64418	0	2	1828.83	1.71484	29.1383	0
	High	SNTHAVLVALKR	4	6	1	93279386		0	3.62518	0	2	1308.78	1.30923	17.5137	1
	High	NADELSSYQK	1	6	1	93279386		0	3.31258	0	2	1154.53	1.33547	16.1268	0
	High	AGHLLcDKAqK	1	6	1	93279386	C6(Carbamidomethyl); Q10(Deamidated)	0	3.28686	0	2	1241.63	3.08286	13.1045	1
	High	DTPFTIYDGEAVAK	1	6	1	93279386		0	3.17954	0	2	1526.74	2.69946	33.2284	0
	High	nADELSSYQK	2	6	1	93279386	N1(Deamidated)	0	3.10635	0	2	1155.52	1.22245	19.5224	0
	High	nTQSYGGRPYGVGLLIIGYDK	2	4	1	93279386	N1(Deamidated)	0	3.10444	0	3	2272.16	0.709649	42.1406	0
	High	LFQVEYALEAIKQGSVTVGLR	1	6	1	93279386		0	3.10334	0	3	2321.29	2.10816	48.2444	1
	High	AGHLLcDKAQK	1	6	1	93279386	C6(Carbamidomethyl)	0	2.9898	0	2	1240.65	2.30398	12.8197	1
	High	IDGNPDELIK	2	6	1	93279386		0	2.91439	0	2	1113.58	0.740021	23.2347	0
	High	QQcNYSSLVFNR	1	6	1	93279386	C3(Carbamidomethyl)	0	2.57758	0	2	1515.7	1.24107	28.3629	0
	High	NADELSSYQKK	1	6	1	93279386		0	2.52486	0	2	1282.63	2.05919	14.2243	1
390980863	Chain T, Structure Of Yeast 20s Open-Gate Proteasome With Compound 34	152.13	59.5	12	12	45
	A4	Sequence	# PSMs	# Proteins	# Protein Groups	Protein Group Accessions	Modifications	ΔCn	XCorr	Probability	Charge	MH+ [Da]	ΔM [ppm]	RT [min]	# Missed Cleavages
	High	LGQYVQAHTLYNSVRPFGVSTIFGGVDK	5	7	1	390980863		0	4.36967	0	3	3053.59	1.82037	41.098	0
	High	FVKGDLLQEAIDFAQK	3	6	1	390980863		0	4.12809	0	3	1821.98	0.414193	42.0118	1
	High	GDLLQEAIDFAQK	10	6	1	390980863		0	4.10139	0	2	1447.75	2.04721	46.1949	0
	High	HIGcVYSGLIPDGR	3	6	1	390980863	C4(Carbamidomethyl)	0	3.97058	0	2	1543.77	1.481	29.1059	0
	High	GYDLSNSVFSPDGR	2	1	1	390980863		0	3.93887	0	2	1513.69	1.1282	31.5367	0
	High	nGAHLYmLEPSGSYWGYK	2	7	1	390980863	N1(Deamidated); M7(Oxidation)	0	3.91197	0	2	2089.93	1.14824	36.3792	0
	High	GDLLQEAIDFAqK	2	6	1	390980863	Q12(Deamidated)	0	3.71478	0	2	1448.73	0.524157	47.5922	0
	High	IIYLAHEDNKEK	1	7	1	390980863		0	3.66079	0	2	1472.78	1.68509	15.5144	1
	High	cNDGVVFAVEK	7	6	1	390980863	C1(Carbamidomethyl)	0	3.5685	0	2	1237.59	2.242	25.3329	0
	High	cnDGVVFAVEK	3	6	1	390980863	C1(Carbamidomethyl); N2(Deamidated)	0	3.56577	0	2	1238.58	2.62863	26.3966	0
	High	AVEnGTTSIGIK	2	6	1	390980863	N4(Deamidated)	0	3.02295	0	2	1190.63	1.35222	20.0947	0
	High	GREEAASFKK	1	6	1	390980863		0	2.66737	0	2	1122.59	1.84524	12.1963	2
	High	nFQVEYAVK	1	6	1	390980863	N1(Deamidated)	0	2.61011	0	2	1098.55	1.25978	27.356	0
	High	GREEAASFK	1	6	1	390980863		0	2.58696	0	2	994.498	2.63456	13.0074	1
	High	NFQVEYAVK	1	6	1	390980863		0	2.5675	0	2	1097.56	0.600166	25.1275	0
	High	AVENGTTSIGIK	1	6	1	390980863		0	2.48829	0	2	1189.64	1.46201	19.0866	0
403071955	Chain 2, Near-Atomic Resolution Structural Model Of The Yeast 26s Proteasome	147.018	57.85	11	11	67
	A4	Sequence	# PSMs	# Proteins	# Protein Groups	Protein Group Accessions	Modifications	ΔCn	XCorr	Probability	Charge	MH+ [Da]	ΔM [ppm]	RT [min]	# Missed Cleavages
	High	LASDAIQAGIWNDLGSGSNVDVcVmEIGK	5	5	1	403071955	C23(Carbamidomethyl); M25(Oxidation)	0	6.04994	0	3	3035.45	2.99969	45.0632	0
	High	IWcAGAGTAADTEAVTQLIGSNIELHSLYTSREPR	4	5	1	403071955	C3(Carbamidomethyl)	0	4.50482	0	4	3787.88	2.32482	45.2375	1
	High	IWcAGAGTAADTEAVTQLIGSNIELHSLYTSR	4	5	1	403071955	C3(Carbamidomethyl)	0	4.23401	0	4	3405.68	1.28269	48.0488	0
	High	STQGPIVADKncAK	2	5	1	403071955	N11(Deamidated); C12(Carbamidomethyl)	0	4.04688	0	2	1489.73	0.671425	13.7905	1
	High	NNFLAENSHTQPK	3	3	1	403071955		0	3.82539	0	2	1499.73	2.29318	16.8652	0
	High	FNNGVVIAADTR	3	5	1	403071955		0	3.59143	0	2	1276.67	1.70935	22.7217	0
	High	nNFLAENSHTQPK	19	3	1	403071955	N1(Deamidated)	0	3.37249	0	2	1500.71	1.31078	18.7449	0
	High	FNnGVVIAADTR	12	5	1	403071955	N3(Deamidated)	0	3.19825	0	2	1277.65	1.12914	25.2081	0
	High	IWcAGAGTAADTEAVTqLIGSnIELHSLYTSrEPR	3	5	1	403071955	C3(Carbamidomethyl); Q17(Deamidated); N22(Deamidated); R32(Deamidated)	0	3.18604	0	4	3790.83	2.34951	47.3046	1
	High	FnnGVVIAADTR	3	5	1	403071955	N2(Deamidated); N3(Deamidated)	0	3.15656	0	2	1278.63	1.88638	26.7557	0
	High	LASDAIQAGIWNDLGSGSNVDVcVMEIGKDAEYLr	1	5	1	403071955	C23(Carbamidomethyl); R35(Deamidated)	0	3.12218	0	4	3767.82	7.74741	50.0097	1
	High	VVSALqmLK	1	5	1	403071955	Q6(Deamidated); M7(Oxidation)	0	2.94798	0	2	1005.57	0.825567	24.061	0
	High	VVSALQmLK	1	5	1	403071955	M7(Oxidation)	0	2.86321	0	2	1004.58	0.955067	22.2469	0
	High	ATSTGTTIVGVK	2	3	1	403071955		0	2.72208	0	2	1134.64	0.637499	17.5082	0
	High	NYLTPNVREEK	1	3	1	403071955		0	2.69518	0	2	1362.7	0.96202	18.1186	1
	High	nYLTPNVREEK	2	3	1	403071955	N1(Deamidated)	0	2.6611	0	2	1363.69	1.49313	20.806	1
	High	qDLTKEEAIK	1	5	1	403071955	Q1(Deamidated)	0	2.64433	0	2	1175.62	2.12673	15.8283	1
323309416	Pup3p [Saccharomyces cerevisiae FostersO]	146.462	51.83	8	8	41
	A4	Sequence	# PSMs	# Proteins	# Protein Groups	Protein Group Accessions	Modifications	ΔCn	XCorr	Probability	Charge	MH+ [Da]	ΔM [ppm]	RT [min]	# Missed Cleavages
	High	AIEPETFTQLVSSSLYER	5	4	1	323309416		0	4.95121	0	2	2070.04	1.91544	46.0278	0
	High	RFGPYFVGPVVAGINSK	9	5	1	323309416		0	4.89638	0	2	1807.99	1.65909	35.9193	1
	High	FGPYFVGPVVAGINSK	5	5	1	323309416		0	4.59066	0	2	1651.89	1.99138	40.326	0
	High	SGKPFIAGFDLIGcIDEAK	3	5	1	323309416	C14(Carbamidomethyl)	0	4.39302	0	2	2038.03	-1.83891	42.0573	0
	High	FGPYFVGPVVAGInSK	3	5	1	323309416	N14(Deamidated)	0	4.39284	0	2	1652.87	1.09959	41.3403	0
	High	DALSGWGAVVYIIK	3	4	1	323309416		0	3.96442	0	2	1491.82	1.43462	49.5371	0
	High	LGSQSLGVSNKFEK	3	5	1	323309416		0	3.8551	0	2	1493.8	1.50087	20.0646	1
	High	RFGPYFVGPVVAGInSK	3	5	1	323309416	N15(Deamidated)	0	3.38366	0	3	1808.97	0.1622	36.8063	1
	High	AIEPETFTqLVSSSLYER	3	4	1	323309416	Q9(Deamidated)	0	3.29065	0	3	2071.02	-0.217351	46.8065	0
	High	LGSQSLGVSnKFEK	2	5	1	323309416	N10(Deamidated)	0	3.20176	0	2	1494.78	1.33173	21.6207	1
	High	DcVAIAcDLR	1	5	1	323309416	C2(Carbamidomethyl); C7(Carbamidomethyl)	0	2.97414	0	2	1192.55	1.945	25.3349	0
	High	KDEVVKR	1	4	1	323309416		0	2.72235	0	2	873.517	2.04359	11.4624	2
417149	RecName: Full=Heat shock protein SSA1; AltName: Full=Heat shock protein YG100	138.786	48.6	5	23	51
	A4	Sequence	# PSMs	# Proteins	# Protein Groups	Protein Group Accessions	Modifications	ΔCn	XCorr	Probability	Charge	MH+ [Da]	ΔM [ppm]	RT [min]	# Missed Cleavages
	High	TQDLLLLDVAPLSLGIETAGGVmTK	1	16	2	417149;123624	M23(Oxidation)	0	4.76022	0	3	2571.4	0.422748	52.6788	0
	High	IINEPTAAAIAYGLDKK	1	30	2	417149;123624		0	4.5851	0	2	1787.99	2.128	31.315	1
	High	KSEIFSTYADNQPGVLIQVFEGER	2	7	1	417149		0	4.48724	0	3	2727.37	1.80192	44.2198	1
	High	NQAAmNPSNTVFDAK	1	8	1	417149	M5(Oxidation)	0	4.47332	0	2	1623.74	0.517233	19.7285	0
	High	LDKSQVDEIVLVGGSTR	1	15	2	417149;123624		0	4.29861	0	2	1815.98	1.59423	30.2807	1
	High	IINEPTAAAIAYGLDK	1	30	2	417149;123624		0	4.27328	0	2	1659.9	1.11514	35.156	0
	High	LIDVDGKPQIQVEFK	2	16	2	417149;123624		0	3.9417	0	2	1728.96	2.13042	30.6815	0
	High	SEIFSTYADNQPGVLIQVFEGER	1	7	1	417149		0	3.75045	0	3	2599.27	0.927702	49.0677	0
	High	ELQDIANPImSK	2	6	1	417149	M10(Oxidation)	0	3.67756	0	2	1374.69	1.05879	25.4226	0
	High	VNDAVVTVPAYFNDSQR	2	17	2	417149;123624		0	3.65768	0	2	1894.93	0.992497	33.6529	0
	High	NQAAMNPSNTVFDAK	2	8	1	417149		0.1951	3.62719	0	2	1607.75	2.59848	22.7241	0
	High	DAGTIAGLNVLR	1	27	3	417149;123624;340707865		0	3.43938	0	2	1199.68	1.24829	33.8555	0
	High	ARFEELcADLFR	1	30	2	417149;123624	C7(Carbamidomethyl)	0	3.39033	0	3	1526.74	1.59535	34.9829	1
	High	mKETAESYLGAK	2	17	2	417149;123624	M1(Oxidation)	0	3.38982	0	3	1343.65	1.18993	16.1357	1
	High	NFNDPEVQADmK	2	4	1	417149	M11(Oxidation)	0	3.36397	0	2	1423.62	1.4549	18.0662	0
	High	VDIIANDQGNR	1	16	2	417149;123624		0	3.33224	0	2	1214.61	1.1245	17.9431	0
	High	SNKITITNDKGR	1	28	2	417149;123624		0	3.24267	0	2	1346.74	2.34461	12.9744	2
	High	SINPDEAVAYGAAVQAAILTGDESSK	1	16	2	417149;123624		0	3.14513	0	3	2577.27	2.07905	46.8871	0
	High	NFNDPEVQADMK	1	4	1	417149		0	3.12329	0	2	1407.62	1.41451	22.3916	0
	High	LIDVDGKPQIQVEFKGETK	3	16	2	417149;123624		0	3.10212	0	3	2144.16	1.03126	27.1142	1
	High	NQLESIAYSLK	1	13	2	417149;123624		0	3.09531	0	2	1265.68	2.12205	31.9784	0
	High	FKEEDEKESQR	1	13	2	417149;123624		0	3.06635	0	2	1424.67	1.74841	11.8427	2
	High	VNDAVVTVPAYFnDSQR	6	17	2	417149;123624	N13(Deamidated)	0	3.03436	0	2	1895.92	2.08274	34.5733	0
	High	NTISEAGDKLEQADKDTVTK	1	7	1	417149		0	2.996	0	3	2163.08	1.25059	22.8862	2
	High	NQAAmnPSnTVFDAK	5	8	1	417149	M5(Oxidation); N6(Deamidated); N9(Deamidated)	0	2.92946	0	2	1625.73	9.44304	20.2723	0
	High	LVTDYFNGKEPNR	1	16	2	417149;123624		0	2.78284	0	2	1552.78	2.16701	23.7336	1
	High	MKETAESYLGAK	1	17	2	417149;123624		0	2.73473	0	2	1327.66	0.924186	17.8904	1
	High	LVTDYFnGKEPNR	5	16	2	417149;123624	N7(Deamidated)	0	2.67799	0	2	1553.76	0.51115	25.0314	1
	High	NFTPEQISSmVLGK	1	9	2	417149;123624	M10(Oxidation)	0	2.55315	0	2	1566.79	2.15243	34.4448	0
312258	PUP2 [Saccharomyces cerevisiae]	134.664	64.23	17	17	49
	A4	Sequence	# PSMs	# Proteins	# Protein Groups	Protein Group Accessions	Modifications	ΔCn	XCorr	Probability	Charge	MH+ [Da]	ΔM [ppm]	RT [min]	# Missed Cleavages
	High	EKEAAESPEEADVEmS	3	4	1	312258	M15(Oxidation)	0	4.8207	0	2	1766.73	1.90985	16.5721	1
	High	LFQVEYSLEAIK	3	8	1	312258		0	4.40844	0	2	1439.78	1.36521	39.1226	0
	High	LDENNAQLScITK	2	7	1	312258	C10(Carbamidomethyl)	0	4.39055	0	2	1505.73	1.61658	22.1955	0
	High	RATSPLLESDSIEK	1	8	1	312258		0	4.04458	0	2	1545.81	1.33337	20.952	1
	High	EKEAAESPEEADVEMS	2	4	1	312258		0	3.83201	0	2	1750.74	1.74209	19.8881	1
	High	LFQVEYSLEAIKLGSTAIGIATK	3	8	1	312258		0	3.69666	0	3	2452.37	2.05955	49.9181	1
	High	IYDNEKTAELIK	1	8	1	312258		0	3.65687	0	2	1436.77	1.727	20.4059	1
	High	QVmEEKLDENNAQLScITKQDGFK	1	7	1	312258	M3(Oxidation); C16(Carbamidomethyl)	0	3.60788	0	3	2841.34	1.60417	26.3207	2
	High	QVmEEKLDEnNAQLScITK	13	7	1	312258	M3(Oxidation); N10(Deamidated); C16(Carbamidomethyl)	0	3.52604	0	3	2267.05	0.340027	23.9801	1
	High	TAAVTHNLYYDEDINVESLTQSVcDLALR	2	7	1	312258	C24(Carbamidomethyl)	0	3.39925	0	4	3310.59	0.96385	47.7625	0
	High	FGEGASGEER	3	7	1	312258		0	3.37955	0	2	1038.45	1.91621	13.5955	0
	High	EAAESPEEADVEmS	2	4	1	312258	M13(Oxidation)	0	3.3686	0	2	1509.59	1.42439	18.762	0
	High	HIGcAMSGLTADAR	3	8	1	312258	C4(Carbamidomethyl)	0	3.25876	0	2	1459.68	1.60461	20.7138	0
	High	IVEIDRHIGcAmSGLTADAR	2	8	1	312258	C10(Carbamidomethyl); M12(Oxidation)	0	3.1268	0	3	2201.09	2.47933	23.4876	1
	High	ATSPLLESDSIEK	5	8	1	312258		0	2.92689	0	2	1389.71	1.25257	25.0484	0
	High	LGSTAIGIATK	1	8	1	312258		0	2.70105	0	2	1031.61	1.01977	21.1821	0
	High	EGVVLGVEKR	1	8	1	312258		0	2.63604	0	2	1085.63	1.45617	17.0891	1
	High	GVSTFSPEGR	1	8	1	312258		0	2.6241	0	2	1036.51	1.58473	18.2089	0
256274381	Pba1p [Saccharomyces cerevisiae JAY291]	122.51	70.65	13	13	37
	A4	Sequence	# PSMs	# Proteins	# Protein Groups	Protein Group Accessions	Modifications	ΔCn	XCorr	Probability	Charge	MH+ [Da]	ΔM [ppm]	RT [min]	# Missed Cleavages
	High	NDTADETVYGFSFPIYSFGK	2	6	1	256274381		0	5.61909	0	2	2258.03	1.82694	48.4494	0
	High	SIISQLAQFSPDIIVIGTSDK	3	9	1	256274381		0	5.11922	0	3	2232.22	1.59625	53.0725	0
	High	NLQSLEVcPVPKVEFPQDLDVPQYSTAVITTK	2	2	1	256274381	C8(Carbamidomethyl)	0	4.96973	0	3	3615.87	2.74618	44.1549	1
	High	TLLFSmEENFISISPIFGNmISR	3	8	1	256274381	M6(Oxidation); M20(Oxidation)	0	4.13792	0	3	2678.32	0.850455	51.9033	0
	High	LSLSDmGSLVDLcGQWLGFEPSR	1	7	1	256274381	M6(Oxidation); C13(Carbamidomethyl)	0	3.84925	0	3	2583.23	1.76302	49.031	0
	High	HSWNYDENFPNEVDPDQK	3	8	1	256274381		0	3.75038	0	3	2233.94	0.565485	28.2926	0
	High	NLQSLEVcPVPK	3	5	1	256274381	C8(Carbamidomethyl)	0	3.72109	0	2	1383.73	1.95875	27.9572	0
	High	HSWNYDEnFPNEVDPDQK	3	8	1	256274381	N8(Deamidated)	0	3.65462	0	3	2234.93	0.398152	29.4846	0
	High	VEFPQDLDVPQYSTAVITTK	3	2	1	256274381		0	3.62383	0	3	2251.15	1.78271	40.2092	0
	High	NLqSLEVcPVPK	2	5	1	256274381	Q3(Deamidated); C8(Carbamidomethyl)	0	3.57089	0	2	1384.72	0.717974	28.8727	0
	High	NLLQLTSIGEIK	3	8	1	256274381		0	3.44064	0	2	1328.78	1.22337	39.0007	0
	High	HLLDLPEISK	1	5	1	256274381		0	2.96679	0	2	1164.66	0.986076	30.0808	0
	High	cDSAAIGAQSGLYI	2	7	1	256274381	C1(Carbamidomethyl)	0	2.94029	0	2	1425.67	1.95459	37.4431	0
	High	cLVAPSEGPNGFEK	1	8	1	256274381	C1(Carbamidomethyl)	0	2.88936	0	2	1504.71	1.29489	24.4598	0
	High	cLVAPSEGPnGFEK	3	8	1	256274381	C1(Carbamidomethyl); N10(Deamidated)	0	2.86938	0	2	1505.7	1.4514	25.9459	0
	High	ImNPLFPK	2	5	1	256274381	M2(Oxidation)	0	2.65356	0	2	975.534	0.494811	27.5927	0
123624	RecName: Full=Heat shock protein SSA2	122.484	48.83	6	23	42
	A4	Sequence	# PSMs	# Proteins	# Protein Groups	Protein Group Accessions	Modifications	ΔCn	XCorr	Probability	Charge	MH+ [Da]	ΔM [ppm]	RT [min]	# Missed Cleavages
	High	TQDLLLLDVAPLSLGIETAGGVmTK	1	16	2	417149;123624	M23(Oxidation)	0	4.76022	0	3	2571.4	0.422748	52.6788	0
	High	IINEPTAAAIAYGLDKK	1	30	2	417149;123624		0	4.5851	0	2	1787.99	2.128	31.315	1
	High	LDKSQVDEIVLVGGSTR	1	15	2	417149;123624		0	4.29861	0	2	1815.98	1.59423	30.2807	1
	High	IINEPTAAAIAYGLDK	1	30	2	417149;123624		0	4.27328	0	2	1659.9	1.11514	35.156	0
	High	SEVFSTYADNQPGVLIQVFEGER	1	13	1	123624		0	3.98356	0	3	2585.26	3.35051	47.61	0
	High	LIDVDGKPQIQVEFK	2	16	2	417149;123624		0	3.9417	0	2	1728.96	2.13042	30.6815	0
	High	NQAAmNPANTVFDAK	2	8	1	123624	M5(Oxidation)	0	3.75812	0	2	1607.75	2.29166	22.8371	0
	High	VNDAVVTVPAYFNDSQR	2	17	2	417149;123624		0	3.65768	0	2	1894.93	0.992497	33.6529	0
	High	NFNDPEVQGDmK	1	12	1	123624	M11(Oxidation)	0	3.5972	0	2	1409.6	1.3139	16.8277	0
	High	KSEVFSTYADNQPGVLIQVFEGER	1	13	1	123624		0	3.55433	0	3	2713.35	1.48302	42.9727	1
	High	DAGTIAGLNVLR	1	27	3	417149;123624;340707865		0	3.43938	0	2	1199.68	1.24829	33.8555	0
	High	ARFEELcADLFR	1	30	2	417149;123624	C7(Carbamidomethyl)	0	3.39033	0	3	1526.74	1.59535	34.9829	1
	High	mKETAESYLGAK	2	17	2	417149;123624	M1(Oxidation)	0	3.38982	0	3	1343.65	1.18993	16.1357	1
	High	ELQEVANPImSK	2	6	1	123624	M10(Oxidation)	0	3.38198	0	2	1374.7	1.23639	22.1806	0
	High	VDIIANDQGNR	1	16	2	417149;123624		0	3.33224	0	2	1214.61	1.1245	17.9431	0
	High	SNKITITNDKGR	1	28	2	417149;123624		0	3.24267	0	2	1346.74	2.34461	12.9744	2
	High	NTISEAGDKLEQADKDAVTK	1	2	1	123624		0	3.18575	0	3	2133.07	1.15416	24.2952	2
	High	SINPDEAVAYGAAVQAAILTGDESSK	1	16	2	417149;123624		0	3.14513	0	3	2577.27	2.07905	46.8871	0
	High	LIDVDGKPQIQVEFKGETK	3	16	2	417149;123624		0	3.10212	0	3	2144.16	1.03126	27.1142	1
	High	NQLESIAYSLK	1	13	2	417149;123624		0	3.09531	0	2	1265.68	2.12205	31.9784	0
	High	FKEEDEKESQR	1	13	2	417149;123624		0	3.06635	0	2	1424.67	1.74841	11.8427	2
	High	VNDAVVTVPAYFnDSQR	6	17	2	417149;123624	N13(Deamidated)	0	3.03436	0	2	1895.92	2.08274	34.5733	0
	High	LVTDYFNGKEPNR	1	16	2	417149;123624		0	2.78284	0	2	1552.78	2.16701	23.7336	1
	High	MKETAESYLGAK	1	17	2	417149;123624		0	2.73473	0	2	1327.66	0.924186	17.8904	1
	High	LVTDYFnGKEPNR	5	16	2	417149;123624	N7(Deamidated)	0	2.67799	0	2	1553.76	0.51115	25.0314	1
	High	NFTPEQISSmVLGK	1	9	2	417149;123624	M10(Oxidation)	0	2.55315	0	2	1566.79	2.15243	34.4448	0
93279382	Chain O, Crystal Structure Of The Yeast 20s Proteasome In Complex With Bortezomib	114.321	52	11	11	46
	A4	Sequence	# PSMs	# Proteins	# Protein Groups	Protein Group Accessions	Modifications	ΔCn	XCorr	Probability	Charge	MH+ [Da]	ΔM [ppm]	RT [min]	# Missed Cleavages
	High	VSLLTPDIGAVYSGmGPDYR	5	5	1	93279382	M15(Oxidation)	0	4.51344	0	3	2127.05	1.48388	39.6202	0
	High	VSLLTPDIGAVYSGMGPDYR	3	5	1	93279382		0	4.02875	0	2	2111.05	0.711828	43.0103	0
	High	KLTSQEINDRLEAL	1	7	1	93279382		0	3.91311	0	2	1629.88	0.725351	28.8659	2
	High	LGqIDYALTAVK	1	4	1	93279382	Q3(Deamidated)	0	3.88953	0	2	1292.71	1.18506	33.7367	0
	High	ESVEGEFNGDTIELAIIGDEnPDLLGYTGIPTDKGPR	3	3	1	93279382	N21(Deamidated)	0	3.66917	0	4	3932.91	5.49922	49.1868	1
	High	ATnGVVIATEK	2	5	1	93279382	N3(Deamidated)	0	3.66751	0	2	1103.6	1.94441	17.7808	0
	High	ATNGVVIATEK	1	5	1	93279382		0	3.56769	0	2	1102.61	1.62056	16.6569	0
	High	SSSPLAmSETLSK	6	5	1	93279382	M7(Oxidation)	0	3.42687	0	2	1353.66	1.33606	19.5976	0
	High	KLTSQEInDRLEAL	6	7	1	93279382	N8(Deamidated)	0	3.39394	0	2	1630.87	0.870192	30.0302	2
	High	LGQIDYALTAVK	2	4	1	93279382		0	3.3921	0	2	1291.73	1.00254	31.479	0
	High	LTSQEInDRLEAL	6	7	1	93279382	N7(Deamidated)	0	3.38965	0	2	1502.77	1.10636	35.3875	1
	High	ESVEGEFnGDTIELAIIGDEnPDLLGYTGIPTDKGPR	2	3	1	93279382	N8(Deamidated); N21(Deamidated)	0	3.36782	0	4	3933.91	9.00242	49.6432	1
	High	LTSQEINDRLEAL	1	7	1	93279382		0	3.27853	0	2	1501.79	2.65626	33.1907	1
	High	YSFSLTTFSPSGK	2	4	1	93279382		0	3.25888	0	2	1421.7	1.36567	36.4563	0
	High	ATNGVVIATEKK	1	5	1	93279382		0	3.21021	0	2	1230.71	1.65083	14.3625	1
	High	SSSPLAMSETLSK	1	5	1	93279382		0	2.62668	0	2	1337.66	1.01837	25.8976	0
	High	KVAHTSYKR	1	5	1	93279382		0	2.6174	0	2	1089.62	1.90388	11.4263	2
	High	KSSSPLAmSETLSK	1	5	1	93279382	M8(Oxidation)	0	2.53536	0	2	1481.76	2.70391	16.1622	1
	High	KSSSPLAMSETLSK	1	5	1	93279382		0	2.49172	0	2	1465.76	1.84595	21.5177	1
93279394	Chain 1, Crystal Structure Of The Yeast 20s Proteasome In Complex With Bortezomib	94.3702	49.36	7	7	51
	A4	Sequence	# PSMs	# Proteins	# Protein Groups	Protein Group Accessions	Modifications	ΔCn	XCorr	Probability	Charge	MH+ [Da]	ΔM [ppm]	RT [min]	# Missed Cleavages
	High	YDNGVIIAADNLGSYGSLLR	1	6	1	93279394		0	4.76482	0	2	2111.08	1.5558	44.7402	0
	High	SKmNPLWNAIIVAGVqSNGDQFLR	16	6	1	93279394	M3(Oxidation); Q16(Deamidated)	0	4.46662	0	3	2675.37	1.77418	45.1157	1
	High	mNPLWNAIIVAGVQSNGDQFLR	2	6	1	93279394	M1(Oxidation)	0	4.29055	0	3	2459.25	-0.0582221	49.7992	0
	High	TTVQVAEEAIVNAMR	2	6	1	93279394		0	4.27273	0	2	1631.84	1.04077	42.0876	0
	High	NLQVENmKWDFAK	1	6	1	93279394	M7(Oxidation)	0	3.76641	0	2	1638.8	1.45613	27.3292	1
	High	TQQPIVTGTSVISMK	2	1	1	93279394		0	3.6035	0	2	1589.86	0.810466	28.7222	0
	High	TTVQVAEEAIVNAmR	4	6	1	93279394	M14(Oxidation)	0	3.5825	0	3	1647.84	1.3304	33.0643	0
	High	TQQPIVTGTSVISmK	2	1	1	93279394	M14(Oxidation)	0	3.34219	0	2	1605.85	1.61244	24.1698	0
	High	YVNLLGVTYSSPTLATGFGAHmANPLLR	1	4	1	93279394	M22(Oxidation)	0	3.3149	0	3	2979.55	1.89224	44.3339	0
	High	mNPLWNAIIVAGVQSnGDQFLR	8	6	1	93279394	M1(Oxidation); N16(Deamidated)	0	3.20759	0	3	2460.24	2.17165	50.3694	0
	High	YDnGVIIAADNLGSYGSLLR	12	6	1	93279394	N3(Deamidated)	0	3.07804	0	3	2112.06	1.77648	46.2019	0
151944720	22.6 kDa proteasome subunit [Saccharomyces cerevisiae YJM789]	79.0695	38.89	8	8	24
	A4	Sequence	# PSMs	# Proteins	# Protein Groups	Protein Group Accessions	Modifications	ΔCn	XCorr	Probability	Charge	MH+ [Da]	ΔM [ppm]	RT [min]	# Missed Cleavages
	High	NKPELYQIDYLGTK	3	3	1	151944720		0	4.34483	0	2	1681.88	2.00422	29.5512	0
	High	RPYQVNVLIGGYDK	4	3	1	151944720		0	3.99625	0	2	1621.87	1.55295	28.3074	0
	High	VqDSVILASSK	1	2	1	151944720	Q2(Deamidated)	0	3.90092	0	2	1147.62	1.90042	20.749	0
	High	EDYELSPQAVSSFVR	3	3	1	151944720		0	3.84524	0	2	1726.83	0.903553	37.3319	0
	High	RPYQVNVLIGGYDKK	4	3	1	151944720		0	3.60072	0	3	1749.97	0.873946	25.4989	1
	High	GISVLKDSDDKTR	1	2	1	151944720		0	3.54611	0	2	1433.76	2.41724	15.0602	2
	High	VQDSVILASSK	4	2	1	151944720		0	3.48927	0	2	1146.64	1.05666	20.0928	0
	High	NKPELYqIDYLGTK	2	3	1	151944720	Q7(Deamidated)	0	3.39612	0	2	1682.86	-0.10481	30.2601	0
	High	LcVQELEKR	1	3	1	151944720	C2(Carbamidomethyl)	0	2.82445	0	2	1174.63	1.55903	19.4474	1
	High	LcVQELEK	1	3	1	151944720	C2(Carbamidomethyl)	0	2.62594	0	2	1018.52	0.284873	21.8512	0
93279393	Chain Z, Crystal Structure Of The Yeast 20s Proteasome In Complex With Bortezomib	77.9885	55.41	7	7	26
	A4	Sequence	# PSMs	# Proteins	# Protein Groups	Protein Group Accessions	Modifications	ΔCn	XCorr	Probability	Charge	MH+ [Da]	ΔM [ppm]	RT [min]	# Missed Cleavages
	High	AGGAAASLImPFLDNQVNFK	4	4	1	93279393	M10(Oxidation)	0	5.14299	0	3	2080.06	0.915184	44.6203	0
	High	AGGAAASLIMPFLDNQVNFK	3	4	1	93279393		0	4.50123	0	3	2064.06	1.50444	48.5535	0
	High	QFNPYGDnGGTILGIAGEDFAVLAGDTR	3	1	1	93279393	N8(Deamidated)	0	4.42699	0	3	2869.37	3.02419	56.9012	0
	High	HIQVGDGLEILIVTK	3	4	1	93279393		0	4.1861	0	3	1634.95	1.19748	38.2732	0
	High	QFNPYGDNGGTILGIAGEDFAVLAGDTR	1	1	1	93279393		0	3.79088	0	3	2868.39	1.81486	54.222	0
	High	GAVYSFDPVGSYER	1	4	1	93279393		0	3.53373	0	2	1546.72	2.15123	32.013	0
	High	VFDcGDNIVmSANGFAADGDALVKR	1	3	1	93279393	C4(Carbamidomethyl); M10(Oxidation)	0	3.3708	0	3	2658.23	0.632978	36.7829	1
	High	VFDcGDNIVmSAnGFAADGDALVKR	8	3	1	93279393	C4(Carbamidomethyl); M10(Oxidation); N13(Deamidated)	0	3.13285	0	3	2659.22	1.8006	38.5229	1
	High	NIQHLLYGK	1	3	1	93279393		0	2.62282	0	2	1085.61	0.604399	22.085	0
	High	NQYEPGTnGKVK	1	4	1	93279393	N8(Deamidated)	0	2.49219	0	2	1335.66	1.28772	13.4084	1
207340308	YPR103Wp-like protein [Saccharomyces cerevisiae AWRI1631]	65.9054	37.28	9	9	23
	A4	Sequence	# PSMs	# Proteins	# Protein Groups	Protein Group Accessions	Modifications	ΔCn	XCorr	Probability	Charge	MH+ [Da]	ΔM [ppm]	RT [min]	# Missed Cleavages
	High	ELQYDNEQNLESDFVTGASQFQR	1	7	1	207340308		0	5.16236	0	3	2718.23	1.49967	40.8978	0
	High	KEGPTIYYVDSDGTR	2	11	1	207340308		0	3.8467	0	3	1700.81	0.965933	21.451	1
	High	FQGGIIVAVDSR	4	9	1	207340308		0	3.64636	0	2	1261.69	-0.574402	31.3654	0
	High	GAGLSmGTMIcGYTR	2	10	1	207340308	M6(Oxidation); C11(Carbamidomethyl)	0	3.62031	0	2	1590.71	1.88246	25.9564	0
	High	ILSNLVYQYK	3	9	1	207340308		0	3.58892	0	2	1240.69	1.00792	30.6164	0
	High	GAGLSmGTmIcGYTR	1	10	1	207340308	M6(Oxidation); M9(Oxidation); C11(Carbamidomethyl)	0	3.49937	0	2	1606.71	1.68566	22.367	0
	High	ATAGNWVASQTVK	1	9	1	207340308		0	3.30916	0	2	1332.69	1.57225	21.4897	0
	High	ATAGNWVASQTVKK	2	7	1	207340308		0	3.13536	0	2	1460.79	1.51842	18.0901	1
	High	EGPTIYYVDSDGTR	2	11	1	207340308		0	2.79723	0	2	1572.72	1.24675	26.1207	0
	High	ILSnLVYQYK	4	9	1	207340308	N4(Deamidated)	0	2.69189	0	2	1241.68	3.26245	32.1497	0
	High	LAPSLTVPPIASPQQFLR	1	7	1	207340308		0	2.53935	0	2	1935.11	1.29757	43.6199	0
151941458	conserved protein [Saccharomyces cerevisiae YJM789]	56.0634	31.46	7	7	18
	A4	Sequence	# PSMs	# Proteins	# Protein Groups	Protein Group Accessions	Modifications	ΔCn	XCorr	Probability	Charge	MH+ [Da]	ΔM [ppm]	RT [min]	# Missed Cleavages
	High	YLVEFVGPLDRPEDGSDSLYKDADmK	4	5	1	151941458	M25(Oxidation)	0	4.40672	0	3	2975.4	1.56173	36.0893	1
	High	FVRPISWQGAYGmADAR	1	6	1	151941458	M13(Oxidation)	0	4.28764	0	3	1940.95	1.26939	28.3606	0
	High	FVRPISWqGAYGmADAR	2	6	1	151941458	Q8(Deamidated); M13(Oxidation)	0	4.19609	0	3	1941.92	-3.63809	29.4328	0
	High	YSSALEVFYNK	3	6	1	151941458		0	3.81392	0	2	1320.65	1.2554	32.3359	0
	High	FVRPISWQGAYGMADAR	1	6	1	151941458		0	3.44555	0	3	1924.95	2.76026	32.0326	0
	High	YLVEFVGPLDRPEDGSDSLYK	1	5	1	151941458		0	3.10427	0	3	2399.18	1.41529	39.2787	0
	High	GLFAIQQR	2	5	1	151941458		0	2.88448	0	2	932.532	0.748163	25.8145	0
	High	ILFQILNASQRPK	1	6	1	151941458		0	2.82382	0	2	1527.9	2.02423	32.0527	0
	High	ISVDQPIFK	1	6	1	151941458		0	2.56519	0	2	1046.59	0.641528	28.2841	0
	High	GLFAIqQR	2	5	1	151941458	Q6(Deamidated)	0	2.51944	0	2	933.516	0.805031	27.5213	0
323305469	Eft1p [Saccharomyces cerevisiae FostersB]	55.9261	28.18	14	14	18
	A4	Sequence	# PSMs	# Proteins	# Protein Groups	Protein Group Accessions	Modifications	ΔCn	XCorr	Probability	Charge	MH+ [Da]	ΔM [ppm]	RT [min]	# Missed Cleavages
	High	FVEPIDDcPAGNIIGLVGIDQFLLK	1	5	1	323305469	C8(Carbamidomethyl)	0	5.95151	0	3	2743.45	3.08911	57.5433	0
	High	IQEPVFLVEIQcPEQAVGGIYSVLNK	1	5	1	323305469	C12(Carbamidomethyl)	0	4.95134	0	3	2930.54	1.65356	53.9567	0
	High	AEQLYEGPADDANcIAIK	1	5	1	323305469	C14(Carbamidomethyl)	0	4.68472	0	2	1977.93	1.95647	29.7198	0
	High	IQEPVFLVEIqcPEQAVGGIYSVLNK	4	5	1	323305469	Q11(Deamidated); C12(Carbamidomethyl)	0	4.58366	0	3	2931.53	5.8354	53.817	0
	High	STAISLYSEmSDEDVK	1	5	1	323305469	M10(Oxidation)	0	4.14119	0	2	1790.8	1.96011	25.783	0
	High	GQVVSEEQRPGTPLFTVK	1	5	1	323305469		0	4.0561	0	2	1972.05	1.70328	26.3283	0
	High	ImADDYGWDVTDAR	1	5	1	323305469	M2(Oxidation)	0	3.56431	0	2	1643.7	2.47198	30.5848	0
	High	IYLKAEPIDEEVSLAIENGIINPR	1	5	1	323305469		0	3.24293	0	3	2696.46	2.78615	46.0526	1
	High	AFNmFILDPIFR	1	5	1	323305469	M4(Oxidation)	0	3.23809	0	2	1499.77	1.49023	46.7435	0
	High	ADLmLYVSK	1	5	1	323305469	M4(Oxidation)	0	3.14546	0	2	1055.55	1.64819	25.3373	0
	High	TVESVNVIVSTYADEVLGDVQVYPAR	1	6	1	323305469		0	3.00748	0	3	2823.45	2.9417	54.9087	0
	High	ATYAGFLLADPK	1	5	1	323305469		0	2.94317	0	2	1266.67	1.42808	34.2058	0
	High	STLTDSLVQR	1	5	1	323305469		0	2.90505	0	2	1119.6	1.01715	23.1573	0
	High	TGTLTTSETAHNmK	1	5	1	323305469	M13(Oxidation)	0	2.87428	0	2	1507.71	2.17262	12.7044	0
	High	DTDAEGKPLER	1	5	1	323305469		0	2.63681	0	2	1230.6	1.66653	13.2529	0
93279395	Chain 2, Crystal Structure Of The Yeast 20s Proteasome In Complex With Bortezomib	53.4282	55.61	10	10	17
	A4	Sequence	# PSMs	# Proteins	# Protein Groups	Protein Group Accessions	Modifications	ΔCn	XCorr	Probability	Charge	MH+ [Da]	ΔM [ppm]	RT [min]	# Missed Cleavages
	High	LPYAIAGSGSTFIYGYcDK	3	8	1	93279395	C17(Carbamidomethyl)	0	5.51296	0	2	2082.99	1.99883	38.6672	0
	High	TSImAVTFKDGVILGADSR	1	1	1	93279395	M4(Oxidation)	0	3.441	0	3	1997.04	0.952622	32.4185	1
	High	VHDKIWccR	2	10	1	93279395	C7(Carbamidomethyl); C8(Carbamidomethyl)	0	3.17544	0	2	1273.6	2.13518	15.5873	1
	High	mVVLTAAGVER	2	6	1	93279395	M1(Oxidation)	0	3.11416	0	2	1161.63	0.306622	22.3694	0
	High	DNLTAGIIVAGYDDKNK	1	8	1	93279395		0	3.10031	0	2	1806.93	1.46637	30.1062	1
	High	ENmSKEETVDFIK	1	8	1	93279395	M3(Oxidation)	0	2.98377	0	2	1585.74	2.15946	20.7016	1
	High	MVVLTAAGVER	2	6	1	93279395		0	2.97161	0	2	1145.64	1.19994	26.5115	0
	High	LIFYPDEYEQL	2	6	1	93279395		0	2.94976	0	2	1429.69	1.6467	46.2719	0
	High	DGVILGADSR	1	10	1	93279395		0	2.63075	0	2	1002.52	0.994727	20.9205	0
	High	TTTGAYIANR	1	10	1	93279395		0	2.58254	0	2	1067.55	1.01969	15.3477	0
	High	TSImAVTFK	1	1	1	93279395	M4(Oxidation)	0	2.4931	0	2	1013.53	1.05499	22.869	0
984187	transcription factor [Saccharomyces cerevisiae]	50.608	24.86	10	10	13
	A4	Sequence	# PSMs	# Proteins	# Protein Groups	Protein Group Accessions	Modifications	ΔCn	XCorr	Probability	Charge	MH+ [Da]	ΔM [ppm]	RT [min]	# Missed Cleavages
	High	LPTVLSIAGTDPSGGAGIEADVK	1	7	1	984187		0	5.41674	0	2	2168.15	2.11527	39.2167	0
	High	mLSDEcFTASDVIPK	3	7	1	984187	M1(Oxidation); C6(Carbamidomethyl)	0	5.14118	0	2	1728.79	2.07068	32.5175	0
	High	LVVDPVLVATSGSSLAGK	2	8	1	984187		0	4.72346	0	2	1712.98	1.66612	37.9577	0
	High	YITDVLFLGAEQK	1	7	1	984187		0	3.8516	0	2	1496.8	1.40436	41.5444	0
	High	EVFGVKDPDYFQK	1	7	1	984187		0	3.64862	0	2	1571.78	1.16124	28.2167	1
	High	VAPFADILTPNIPEcYK	1	6	1	984187	C15(Carbamidomethyl)	0	3.06658	0	2	1947.99	1.51817	42.8737	0
	High	LVVDPVLVATSGSSLAGKDIVSLITEK	1	7	1	984187		0	3.04144	0	4	2711.54	0.0372221	50.9884	1
	High	EVVFQTLESNLK	1	6	1	984187		0	2.98848	0	2	1406.76	1.98143	35.2285	0
	High	GGHIPWNDEKEK	1	7	1	984187		0	2.96568	0	3	1409.68	1.19778	15.021	1
	High	EVVFQTLESNLKDmK	1	6	1	984187	M14(Oxidation)	0	2.49257	0	2	1796.91	2.23813	31.9192	1
323337162	Pfk26p [Saccharomyces cerevisiae Vin13]	46.8085	14.43	9	9	16
	A4	Sequence	# PSMs	# Proteins	# Protein Groups	Protein Group Accessions	Modifications	ΔCn	XCorr	Probability	Charge	MH+ [Da]	ΔM [ppm]	RT [min]	# Missed Cleavages
	High	mLDELSAGDYDGmTYPEIK	2	9	1	323337162	M1(Oxidation); M13(Oxidation)	0	4.87747	0	2	2179.95	2.85875	32.9528	0
	High	LVIVmVGLPATGK	3	9	1	323337162	M5(Oxidation)	0	4.12868	0	2	1313.79	1.2811	33.9439	0
	High	AYEPIEDDENLQYIK	1	9	1	323337162		0	3.75709	0	2	1839.87	1.4109	31.5258	0
	High	YRYPGIGGESYmDVINR	1	9	1	323337162	M12(Oxidation)	0	3.62882	0	3	2005.94	-0.39934	29.2926	1
	High	SGESEDNVSGR	1	8	1	323337162		0	3.40987	0	2	1136.48	1.93481	12.0527	0
	High	EIFYqNLmQQK	4	9	1	323337162	Q5(Deamidated); M8(Oxidation)	0	3.14119	0	2	1458.7	1.4327	25.8043	0
	High	EIFYQNLmQQK	1	9	1	323337162	M8(Oxidation)	0	3.10813	0	2	1457.71	2.19228	25.8274	0
	High	IGGNSHLTPR	1	8	1	323337162		0	2.89553	0	2	1051.57	0.829093	13.6654	0
	High	FLNYSLYYcK	1	9	1	323337162	C9(Carbamidomethyl)	0	2.87512	0	2	1370.65	1.78103	33.1745	0
	High	VPQTDLNTTR	1	8	1	323337162		0	2.68388	0	2	1144.6	1.0922	15.4262	0
536520	unnamed protein product [Saccharomyces cerevisiae]	39.8003	70.95	8	8	19
	A4	Sequence	# PSMs	# Proteins	# Protein Groups	Protein Group Accessions	Modifications	ΔCn	XCorr	Probability	Charge	MH+ [Da]	ΔM [ppm]	RT [min]	# Missed Cleavages
	High	TmEMEIVNR	2	2	1	536520	M2(Oxidation)	0	3.31645	0	2	1138.52	1.12897	18.6544	0
	High	DILLNKEcSIDWEDVYPGTGLQASTmVGDDVHSK	1	2	1	536520	C8(Carbamidomethyl); M26(Oxidation)	0	3.20687	0	4	3808.77	0.18938	40.4821	1
	High	EcSIDWEDVYPGTGLQASTmVGDDVHSK	1	2	1	536520	C2(Carbamidomethyl); M20(Oxidation)	0	3.1819	0	3	3112.36	1.33645	37.1734	0
	High	DILLnKEcSIDWEDVYPGTGLQASTmVGDDVHSK	2	2	1	536520	N5(Deamidated); C8(Carbamidomethyl); M26(Oxidation)	0	3.15646	0	4	3809.78	8.29388	40.4324	1
	High	SQVSTDQDKSVLSSAVPSLPDTLR	1	1	1	536520		0	3.04658	0	3	2530.31	2.47797	34.4317	1
	High	TDFNPLSTnGSIHR	7	2	1	536520	N9(Deamidated)	0	3.02457	0	3	1559.75	0.932679	25.9386	0
	High	QQEGGAVPLSTQLNDrHPLESTLK	2	2	1	536520	R16(Deamidated)	0	3.01608	0	3	2619.34	2.32183	28.4421	1
	High	TDFNPLSTNGSIHR	1	2	1	536520		0	2.83661	0	2	1558.76	1.02483	24.193	0
	High	SVLSSAVPSLPDTLR	1	1	1	536520		0	2.72926	0	2	1541.85	0.804587	36.8439	0
	High	QQEGGAVPLSTQLNDR	1	2	1	536520		0	2.51225	0	2	1712.86	1.62015	23.6998	0
190408474	conserved hypothetical protein [Saccharomyces cerevisiae RM11-1a]	35.5742	6.59	8	8	16
	A4	Sequence	# PSMs	# Proteins	# Protein Groups	Protein Group Accessions	Modifications	ΔCn	XCorr	Probability	Charge	MH+ [Da]	ΔM [ppm]	RT [min]	# Missed Cleavages
	High	IFEVVLNDKDIGSNINQSR	2	9	1	190408474		0	3.66857	0	3	2161.13	1.82638	33.1218	1
	High	EIEDYFTSDEDIR	1	9	1	190408474		0	3.60536	0	2	1631.71	1.72043	33.1673	0
	High	EIVVNENEDTISDER	1	8	1	190408474		0	3.46644	0	2	1761.82	2.60848	23.4712	0
	High	DmGITAFELSER	2	9	1	190408474	M2(Oxidation)	0	3.28533	0	2	1384.64	1.86488	32.059	0
	High	nGQNTNAYETVLR	7	8	1	190408474	N1(Deamidated)	0	3.12485	0	2	1480.7	1.22109	27.3777	0
	High	TLLASQLIGIR	1	9	1	190408474		0	3.12347	0	2	1184.74	0.464774	37.1003	0
	High	VIASAVLLLIK	1	8	1	190408474		0	2.95081	0	2	1139.78	0.982691	44.1686	0
	High	FAEDSSEER	1	7	1	190408474		0	2.5175	0	2	1069.45	3.97033	13.3128	0
1730247	RecName: Full=GTP cyclohydrolase 1; AltName: Full=GTP cyclohydrolase I; Short=GTP-CH-I	33.5738	32.1	7	7	10
	A4	Sequence	# PSMs	# Proteins	# Protein Groups	Protein Group Accessions	Modifications	ΔCn	XCorr	Probability	Charge	MH+ [Da]	ΔM [ppm]	RT [min]	# Missed Cleavages
	High	NAVFEEDHDEmVIVR	1	3	1	1730247	M11(Oxidation)	0	3.78252	0	2	1818.84	1.75871	24.6795	0
	High	QRAEETEEEEKER	2	3	1	1730247		0	3.74587	0	2	1662.76	2.57437	11.671	2
	High	GYQTNImDDVIK	2	3	1	1730247	M7(Oxidation)	0	3.63963	0	2	1412.67	0.251248	24.7282	0
	High	TREEFLTLLGR	2	2	1	1730247		0	3.59496	0	2	1334.75	2.09006	33.3645	1
	High	TILTELGEDVNR	1	3	1	1730247		0	3.484	0	2	1359.71	1.59544	33.6184	0
	High	AEETEEEEKER	1	3	1	1730247		0	2.72512	0	2	1378.6	2.24277	11.6819	1
	High	TGSSTVTScmLGGFR	1	1	1	1730247	C9(Carbamidomethyl); M10(Oxidation)	0	2.54963	0	2	1576.71	1.26407	23.3561	0
340707865	Chain A, Crystal Structure Of Yeast Hsp70 (BipKAR2) ATPASE DOMAIN	30.9704	19.74	5	6	9
	A4	Sequence	# PSMs	# Proteins	# Protein Groups	Protein Group Accessions	Modifications	ΔCn	XCorr	Probability	Charge	MH+ [Da]	ΔM [ppm]	RT [min]	# Missed Cleavages
	High	IEIDSFVDGIDLSETLTR	3	6	1	340707865		0	4.38061	0	2	2023.03	1.09977	48.7075	0
	High	DAGTIAGLNVLR	1	27	3	417149;123624;340707865		0	3.43938	0	2	1199.68	1.24829	33.8555	0
	High	HGIDVSDNNK	1	6	1	340707865		0	3.43615	0	2	1098.52	2.36302	12.8808	0
	High	ITPSYVAFTDDER	1	4	1	340707865		0	3.20341	0	2	1513.72	1.69035	29.1548	0
	High	TEILANEQGNR	1	5	1	340707865		0	3.00704	0	2	1244.63	2.22454	16.0702	0
	High	DVDDIVLVGGSTR	2	6	1	340707865		0	2.75723	0	2	1345.7	0.806803	31.6494	0
226279	mitochondrial assembly factor	28.3694	15.03	6	6	9
	A4	Sequence	# PSMs	# Proteins	# Protein Groups	Protein Group Accessions	Modifications	ΔCn	XCorr	Probability	Charge	MH+ [Da]	ΔM [ppm]	RT [min]	# Missed Cleavages
	High	TNEAAGDGTTSATVLGR	2	6	1	226279		0	4.33869	0	2	1620.79	1.92423	19.0385	0
	High	VLDEVVVDNFDQK	2	5	1	226279		0	3.46789	0	2	1519.76	-0.868859	31.5019	0
	High	QIIENAGEEGSVIIGK	1	4	1	226279		0	3.28092	0	2	1656.88	1.34871	28.4638	0
	High	LIDEYGDDFAK	2	4	1	226279		0	2.85233	0	2	1285.6	1.26772	26.6835	0
	High	AAVEEGILPGGGTALVK	1	4	1	226279		0	2.81358	0	2	1581.89	1.42816	31.778	0
	High	NVLIEQPFGPPK	1	6	1	226279		0	2.68044	0	2	1338.74	0.231305	31.653	0
259146694	Tdh3p [Saccharomyces cerevisiae EC1118]	23.8002	29.82	3	6	7
	A4	Sequence	# PSMs	# Proteins	# Protein Groups	Protein Group Accessions	Modifications	ΔCn	XCorr	Probability	Charge	MH+ [Da]	ΔM [ppm]	RT [min]	# Missed Cleavages
	High	IALSRPNVEVVALNDPFITNDYAAYmFK	1	5	1	259146694	M26(Oxidation)	0	4.83123	0	3	3187.62	2.79245	45.1301	0
	High	LVSWYDNEYGYSTR	2	8	1	259146694		0	3.37301	0	2	1752.79	2.02151	32.3445	0
	High	VPTVDVSVVDLTVK	1	13	2	259146694;207343978		0	3.36463	0	2	1470.84	0.841467	37.119	0
	High	VVDLVEHVAKA	1	7	1	259146694		0	3.21854	0	2	1179.67	0.831276	22.2255	1
	High	TASGNIIPSSTGAAK	1	14	2	259146694;207343978		0	2.9884	0	2	1374.72	0.752857	18.0937	0
	High	IVSNAScTTNcLAPLAK	1	14	2	259146694;207343978	C7(Carbamidomethyl); C11(Carbamidomethyl)	0	2.929	0	2	1819.91	1.8457	25.035	0
207343978	YJL052Wp-like protein [Saccharomyces cerevisiae AWRI1631]	17.9886	26.34	2	5	6
	A4	Sequence	# PSMs	# Proteins	# Protein Groups	Protein Group Accessions	Modifications	ΔCn	XCorr	Probability	Charge	MH+ [Da]	ΔM [ppm]	RT [min]	# Missed Cleavages
	High	VPTVDVSVVDLTVK	1	13	2	259146694;207343978		0	3.36463	0	2	1470.84	0.841467	37.119	0
	High	IDVAVDSTGVFK	1	6	1	207343978		0	3.00647	0	2	1250.66	0.49284	30.2916	0
	High	TASGNIIPSSTGAAK	1	14	2	259146694;207343978		0	2.9884	0	2	1374.72	0.752857	18.0937	0
	High	IVSNAScTTNcLAPLAK	1	14	2	259146694;207343978	C7(Carbamidomethyl); C11(Carbamidomethyl)	0	2.929	0	2	1819.91	1.8457	25.035	0
	High	VVDLIEYVAKA	2	4	1	207343978		0	2.91341	0	2	1219.69	1.07107	39.923	1
49258853	Chain O, Structure Of The Ribosomal 80s-Eef2-Sordarin Complex From Yeast Obtained By Docking Atomic Models For Rna And Protein Components Into A 11.7 A Cryo-Em Map. This File, 1s1i, Contains 60s Subunit. The 40s Ribosomal Subunit Is In File 1s1h.	10.5369	30.83	3	3	3
	A4	Sequence	# PSMs	# Proteins	# Protein Groups	Protein Group Accessions	Modifications	ΔCn	XCorr	Probability	Charge	MH+ [Da]	ΔM [ppm]	RT [min]	# Missed Cleavages
	High	AGGEcITLDQLAVR	1	2	1	49258853	C5(Carbamidomethyl)	0	4.06173	0	2	1502.77	2.35295	31.9837	0
	High	TVVVVGTVTDDAR	1	2	1	49258853		0	3.90002	0	2	1331.72	1.4734	23.3871	0
	High	ALKQEGAANK	1	2	1	49258853		0	2.5752	0	2	1029.57	1.16805	11.5526	1
This table pertains to Band 1 from Supplementary Figure 8 in the referenced manuscript.
