# Supplementary material for: Data on the identity of non-canonical complexes formed from proteasome subunits in vivo
Source: Data Brief. 2016 Nov 22;9:1130–7. doi: 10.1016/j.dib.2016.11.048 (PMC5128733; doi:10.1016/j.dib.2016.11.048)
Supplement: Supplementary file 2 — Supplementary material [file mmc2.zip › Supplementary Table 3 Protein content of Supplementary Band 2.xlsx]

## Sheet: Sheet1
Accession	Description	Score	Coverage	# Unique Peptides	# Peptides	# PSMs
93279388	Chain U, Crystal Structure Of The Yeast 20s Proteasome In Complex With Bortezomib	369.542	81.48	23	23	134
	A4	Sequence	# PSMs	# Proteins	# Protein Groups	Protein Group Accessions	Modifications	ΔCn	XCorr	Probability	Charge	MH+ [Da]	ΔM [ppm]	RT [min]	# Missed Cleavages
	High	DKFFTLSAENIEER	9	6	1	93279388		0	4.82473	0	2	1698.84	1.86843	32.0064	1
	High	VVEFAITHmIDALGTEFSK	5	6	1	93279388	M9(Oxidation)	0	4.67945	0	2	2124.07	1.09598	40.9145	0
	High	VVEFAITHmIDALGTEFSKnDLEVGVATK	3	6	1	93279388	M9(Oxidation); N20(Deamidated)	0	4.39442	0	3	3151.61	7.03821	43.0691	1
	High	YKYGYDMPcDVLAK	2	7	1	93279388	C9(Carbamidomethyl)	0	4.35099	0	2	1722.79	1.35985	28.8733	1
	High	SKIDHINEESWEK	3	6	1	93279388		0	4.28783	0	2	1614.78	1.91169	18.3125	1
	High	VVEFAITHmIDALGTEFSKNDLEVGVATK	8	6	1	93279388	M9(Oxidation)	0	4.1619	0	3	3150.61	2.6258	43.6049	1
	High	YGYDmPcDVLAK	7	7	1	93279388	M5(Oxidation); C7(Carbamidomethyl)	0	4.1579	0	2	1447.63	1.48071	29.8726	0
	High	ATNQTNINSLAVR	7	5	1	93279388		0	4.10558	0	2	1401.75	0.981567	20.7723	0
	High	VVEFAITHMIDALGTEFSK	2	6	1	93279388		0	4.02372	0	3	2108.08	3.08662	50.6589	0
	High	mANLSQIYTQR	6	7	1	93279388	M1(Oxidation)	0	3.84345	0	2	1340.67	2.01137	23.6158	0
	High	YKYGYDmPcDVLAK	1	7	1	93279388	M7(Oxidation); C9(Carbamidomethyl)	0	3.75414	0	2	1738.78	1.1828	24.8625	1
	High	mAnLSQIYTQR	8	7	1	93279388	M1(Oxidation); N3(Deamidated)	0	3.70249	0	2	1341.65	1.18565	25.1393	0
	High	TIGMVVnGPIPDAR	3	5	1	93279388	N7(Deamidated)	0	3.59417	0	2	1440.75	1.19812	31.9564	0
	High	ATNQTNInSLAVR	24	5	1	93279388	N8(Deamidated)	0	3.57124	0	2	1402.73	1.32383	20.2458	0
	High	YGYDMPcDVLAK	1	7	1	93279388	C7(Carbamidomethyl)	0	3.52208	0	2	1431.63	1.86762	30.9601	0
	High	GKDcTVVISQKK	2	5	1	93279388	C4(Carbamidomethyl)	0	3.48065	0	3	1362.74	1.6617	12.8865	2
	High	LYQVEYAFKATNQTNINSLAVR	1	4	1	93279388		0	3.45529	0	3	2543.32	-1.0519	35.1068	1
	High	TIGMVVNGPIPDAR	2	5	1	93279388		0	3.41586	0	2	1439.77	1.96701	30.4406	0
	High	LLDPTTVSYIFcISR	3	5	1	93279388	C12(Carbamidomethyl)	0	3.40196	0	3	1784.93	0.757748	47.8134	0
	High	YGYDmPcDVLAKR	1	7	1	93279388	M5(Oxidation); C7(Carbamidomethyl)	0	3.36354	0	3	1603.73	0.500425	23.8178	1
	High	MANLSQIYTQR	1	7	1	93279388		0	3.31774	0	2	1324.67	1.23796	27.2576	0
	High	AYmRPLGVILTFVSVDEELGPSIYK	1	7	1	93279388	M3(Oxidation)	0	3.30617	0	3	2813.48	1.91618	51.9409	0
	High	TIGmVVNGPIPDAR	4	5	1	93279388	M4(Oxidation)	0	3.28609	0	2	1455.76	1.32961	26.1629	0
	High	nDLEVGVATK	1	6	1	93279388	N1(Deamidated)	0	3.25336	0	2	1046.54	0.639895	22.2366	0
	High	GKDcTVVISqK	1	5	1	93279388	C4(Carbamidomethyl); Q10(Deamidated)	0	3.23242	0	2	1235.63	2.75094	14.5833	1
	High	YKYGYDmPcDVLAKR	2	7	1	93279388	M7(Oxidation); C9(Carbamidomethyl)	0	3.16142	0	4	1894.88	0.273957	22.9979	2
	High	TIGmVVnGPIPDAR	4	5	1	93279388	M4(Oxidation); N7(Deamidated)	0	3.15197	0	2	1456.75	1.91033	27.9935	0
	High	IDHINEESWEK	1	6	1	93279388		0	3.09249	0	3	1399.65	1.40087	19.8616	0
	High	LYQVEYAFK	5	4	1	93279388		0	3.05993	0	2	1160.6	1.27861	30.2376	0
	High	HITIFSPEGR	4	4	1	93279388		0	3.05758	0	2	1156.61	1.71305	23.1396	0
	High	IDHInEESWEK	1	6	1	93279388	N5(Deamidated)	0	3.05157	0	3	1400.63	0.675717	21.2916	0
	High	NDLEVGVATK	1	6	1	93279388		0	3.01511	0	2	1045.55	1.69816	18.8801	0
	High	VPDKLLDPTTVSYIFcISR	1	5	1	93279388	C16(Carbamidomethyl)	0	2.97717	0	3	2224.17	0.769619	45.6828	1
	High	GKDcTVVISQK	2	5	1	93279388	C4(Carbamidomethyl)	0	2.95423	0	2	1234.65	1.86914	13.9574	1
	High	LYqVEYAFK	1	4	1	93279388	Q3(Deamidated)	0	2.88651	0	2	1161.59	2.32221	31.0361	0
	High	RmANLSQIYTQR	1	7	1	93279388	M2(Oxidation)	0	2.87697	0	3	1496.77	2.25136	19.7475	1
	High	QQEITTNLENHFKK	3	7	1	93279388		0	2.85743	0	2	1729.89	2.14998	21.1321	1
	High	QQEITTNLEnHFKK	2	7	1	93279388	N10(Deamidated)	0	2.85414	0	2	1730.87	1.22776	18.3826	1
444302411	Chain Q, Yeast 20s Proteasome In Complex With The Vinyl Sulfone Lu112	302.655	80.31	2	18	113
	A4	Sequence	# PSMs	# Proteins	# Protein Groups	Protein Group Accessions	Modifications	ΔCn	XCorr	Probability	Charge	MH+ [Da]	ΔM [ppm]	RT [min]	# Missed Cleavages
	High	IDSHVVLSFSGLnADSR	8	6	2	444302411;323307097	N13(Deamidated)	0	5.03152	0	2	1817.9	-2.49424	34.4881	0
	High	DDEPKLYQTEPSGIYSSWSAQTIGR	3	6	2	444302411;323307097		0	4.95221	0	3	2828.34	1.89733	37.4372	1
	High	IDSHVVLSFSGLNADSR	13	6	2	444302411;323307097		0	4.94592	0	2	1816.92	1.67387	34.2417	0
	High	LTLEDPVTVEYLTR	4	6	2	444302411;323307097		0	4.945	0	3	1648.88	1.37888	39.7993	0
	High	LYQTEPSGIYSSWSAQTIGR	8	6	2	444302411;323307097		0	4.79135	0	2	2244.1	1.8976	36.7201	0
	High	NIEITVVKPDSDIVALSSEEINQYVTQIEQEK	3	4	1	444302411		0	4.46152	0	4	3631.87	1.87896	51.9902	0
	High	YTQSGGVRPFGVSTLIAGFDPRDDEPK	6	6	2	444302411;323307097		0	4.33393	0	3	2909.45	1.51558	39.3439	1
	High	NYDRKEPPATVEEcVK	5	6	2	444302411;323307097	C14(Carbamidomethyl)	0	4.00298	0	2	1934.93	2.23219	16.1981	2
	High	SLLEVVQTGAK	10	5	2	444302411;323307097		0	3.75456	0	2	1144.66	1.70879	28.9581	0
	High	VSKIDSHVVLSFSGLNADSR	2	6	2	444302411;323307097		0	3.59693	0	3	2131.12	2.00042	31.0428	1
	High	SLLEVVqTGAK	1	5	2	444302411;323307097	Q7(Deamidated)	0	3.54615	0	2	1145.64	2.34034	31.626	0
	High	ncVVLGcER	2	6	2	444302411;323307097	N1(Deamidated); C2(Carbamidomethyl); C7(Carbamidomethyl)	0	3.43117	0	2	1107.49	2.13015	19.4335	0
	High	GKNcVVLGcER	1	6	2	444302411;323307097	C4(Carbamidomethyl); C9(Carbamidomethyl)	0	3.35852	0	2	1291.63	1.56021	14.9729	1
	High	NIEITVVKPDSDIVALSSEEINQYVTQIEQEKQEQQEQDKK	3	1	1	444302411		0	3.34434	0	5	4773.4	1.03628	46.6318	2
	High	ITPSKVSKIDSHVVLSFSGLNADSR	1	6	2	444302411;323307097		0	3.33537	0	3	2657.43	0.526039	30.6411	2
	High	NIEITVVKPDSDIVALSSEEInQYVTQIEQEKQEQQEQDKK	16	1	1	444302411	N22(Deamidated)	0	3.08736	0	5	4774.41	6.88953	48.148	2
	High	KEPPATVEEcVK	4	6	2	444302411;323307097	C10(Carbamidomethyl)	0	3.00903	0	2	1386.7	1.31444	14.5764	1
	High	LYQTEPSGIYSSWSAqTIGR	14	6	2	444302411;323307097	Q16(Deamidated)	0	2.9242	0	3	2245.08	1.0448	37.4972	0
	High	YTQSGGVRPFGVSTLIAGFDPR	1	6	2	444302411;323307097		0	2.87002	0	3	2325.2	1.46665	41.4494	0
	High	ALSIFSPDGHIFQVEYALEAVK	1	5	2	444302411;323307097		0	2.83676	0	3	2434.27	2.1159	48.6774	0
	High	ITPSKVSKIDSHVVLSFSGLnADSR	2	6	2	444302411;323307097	N21(Deamidated)	0	2.82711	0	3	2658.43	8.99502	30.8886	2
	High	YVAGVqQR	3	6	2	444302411;323307097	Q6(Deamidated)	0	2.82114	0	2	921.48	1.23797	14.3912	0
	High	YVAGVQQR	1	6	2	444302411;323307097		0	2.80781	0	2	920.496	0.84929	13.8467	0
	High	ARVEAQSHR	1	6	2	444302411;323307097		0	2.75535	0	2	1053.56	2.19751	11.3319	1
323307097	Pre6p [Saccharomyces cerevisiae FostersO]	294.21	80.95	2	19	138
	A4	Sequence	# PSMs	# Proteins	# Protein Groups	Protein Group Accessions	Modifications	ΔCn	XCorr	Probability	Charge	MH+ [Da]	ΔM [ppm]	RT [min]	# Missed Cleavages
	High	IDSHVVLSFSGLnADSR	8	6	2	444302411;323307097	N13(Deamidated)	0	5.03152	0	2	1817.9	-2.49424	34.4881	0
	High	DDEPKLYQTEPSGIYSSWSAQTIGR	3	6	2	444302411;323307097		0	4.95221	0	3	2828.34	1.89733	37.4372	1
	High	IDSHVVLSFSGLNADSR	13	6	2	444302411;323307097		0	4.94592	0	2	1816.92	1.67387	34.2417	0
	High	LTLEDPVTVEYLTR	4	6	2	444302411;323307097		0	4.945	0	3	1648.88	1.37888	39.7993	0
	High	LYQTEPSGIYSSWSAQTIGR	8	6	2	444302411;323307097		0	4.79135	0	2	2244.1	1.8976	36.7201	0
	High	YTQSGGVRPFGVSTLIAGFDPRDDEPK	6	6	2	444302411;323307097		0	4.33393	0	3	2909.45	1.51558	39.3439	1
	High	NYDRKEPPATVEEcVK	5	6	2	444302411;323307097	C14(Carbamidomethyl)	0	4.00298	0	2	1934.93	2.23219	16.1981	2
	High	SLLEVVQTGAK	10	5	2	444302411;323307097		0	3.75456	0	2	1144.66	1.70879	28.9581	0
	High	nIEITVVKPxSDIVALSSEEInQYVTQIEQEK	18	1	1	323307097	N1(Deamidated); X10(L); N22(Deamidated)	0.1749	3.68101	0	4	3631.87	-5.04641	51.9902	0
	High	VSKIDSHVVLSFSGLNADSR	2	6	2	444302411;323307097		0	3.59693	0	3	2131.12	2.00042	31.0428	1
	High	SLLEVVqTGAK	1	5	2	444302411;323307097	Q7(Deamidated)	0	3.54615	0	2	1145.64	2.34034	31.626	0
	High	ncVVLGcER	2	6	2	444302411;323307097	N1(Deamidated); C2(Carbamidomethyl); C7(Carbamidomethyl)	0	3.43117	0	2	1107.49	2.13015	19.4335	0
	High	GKNcVVLGcER	1	6	2	444302411;323307097	C4(Carbamidomethyl); C9(Carbamidomethyl)	0	3.35852	0	2	1291.63	1.56021	14.9729	1
	High	ITPSKVSKIDSHVVLSFSGLNADSR	1	6	2	444302411;323307097		0	3.33537	0	3	2657.43	0.526039	30.6411	2
	High	nIEITVVKPxSDIVALSSEEInQYVTqIEQEKQEQQEQDK	10	1	1	323307097	N1(Deamidated); X10(L); N22(Deamidated); Q27(Deamidated)	0	3.25658	0	4	4646.33	4.63767	48.7813	1
	High	KEPPATVEEcVK	4	6	2	444302411;323307097	C10(Carbamidomethyl)	0	3.00903	0	2	1386.7	1.31444	14.5764	1
	High	NIEITVVKPxSDIVALSSEEINQYVTQIEqEKQEQqEQDKK	9	1	1	323307097	X10(L); Q30(Deamidated); Q36(Deamidated)	0.0599	2.97727	0	5	4773.4	-4.61652	47.5853	2
	High	LYQTEPSGIYSSWSAqTIGR	14	6	2	444302411;323307097	Q16(Deamidated)	0	2.9242	0	3	2245.08	1.0448	37.4972	0
	High	YTQSGGVRPFGVSTLIAGFDPR	1	6	2	444302411;323307097		0	2.87002	0	3	2325.2	1.46665	41.4494	0
	High	ALSIFSPDGHIFQVEYALEAVK	1	5	2	444302411;323307097		0	2.83676	0	3	2434.27	2.1159	48.6774	0
	High	nIEITVVKPxSDIVALSSEEINQYVTqIEqEKQEQQEqDKK	10	1	1	323307097	N1(Deamidated); X10(L); Q27(Deamidated); Q30(Deamidated); Q38(Deamidated)	0	2.83611	0	4	4775.41	5.45675	49.4434	2
	High	ITPSKVSKIDSHVVLSFSGLnADSR	2	6	2	444302411;323307097	N21(Deamidated)	0	2.82711	0	3	2658.43	8.99502	30.8886	2
	High	YVAGVqQR	3	6	2	444302411;323307097	Q6(Deamidated)	0	2.82114	0	2	921.48	1.23797	14.3912	0
	High	YVAGVQQR	1	6	2	444302411;323307097		0	2.80781	0	2	920.496	0.84929	13.8467	0
	High	ARVEAQSHR	1	6	2	444302411;323307097		0	2.75535	0	2	1053.56	2.19751	11.3319	1
323337524	Pre9p [Saccharomyces cerevisiae Vin13]	222.855	73.64	17	17	64
	A4	Sequence	# PSMs	# Proteins	# Protein Groups	Protein Group Accessions	Modifications	ΔCn	XCorr	Probability	Charge	MH+ [Da]	ΔM [ppm]	RT [min]	# Missed Cleavages
	High	AISVGANTSAAQTLLQMDYK	2	8	1	323337524		0	5.25487	0	2	2082.06	1.68353	37.9414	0
	High	YGYQLYTSNPSGNYTGWK	3	8	1	323337524		0	5.15996	0	2	2098.96	3.70577	33.5926	0
	High	KVTSTLLEQDTSTEK	4	8	1	323337524		0	5.13321	0	2	1679.87	1.71261	18.6792	1
	High	TGITKKDEDEEADEDmK	2	4	1	323337524	M16(Oxidation)	0	4.8282	0	2	1969.86	2.68062	12.5593	2
	High	VTSTLLEqDTSTEK	1	8	1	323337524	Q8(Deamidated)	0	4.74798	0	2	1552.76	-0.117667	22.079	0
	High	DDmKVDDAIELALK	4	8	1	323337524	M3(Oxidation)	0	4.46129	0	2	1591.79	1.9382	34.232	1
	High	AISVGANTSAAQTLLQmDYK	2	8	1	323337524	M17(Oxidation)	0	4.44391	0	2	2098.05	2.81435	34.0724	0
	High	KVTSTLLEqDTSTEK	1	8	1	323337524	Q9(Deamidated)	0	4.37436	0	2	1680.85	0.10959	19.291	1
	High	VTSTLLEQDTSTEK	3	8	1	323337524		0	4.34272	0	2	1551.78	2.24685	21.9549	0
	High	VTSTLLEQDTSTEKLYK	2	8	1	323337524		0	4.32102	0	2	1956.02	1.38228	26.1894	1
	High	TYNEDIPVEILVR	9	8	1	323337524		0	4.27898	0	2	1560.83	2.01326	38.9533	0
	High	TYnEDIPVEILVR	2	8	1	323337524	N3(Deamidated)	0	4.09854	0	2	1561.81	-1.43164	39.8723	0
	High	KDEDEEADEDMK	1	4	1	323337524		0	4.04455	0	2	1453.57	2.55031	12.8758	1
	High	IAVAVAGLTADAEILINTAR	4	8	1	323337524		0	4.00658	0	2	1982.13	2.60683	51.2857	0
	High	KVTSTLLEQDTSTEKLYK	2	8	1	323337524		0	3.97154	0	3	2084.12	1.87692	23.5853	2
	High	YGYQLYTSNPSGnYTGWK	5	8	1	323337524	N13(Deamidated)	0	3.92493	0	2	2099.93	-3.21693	35.4521	0
	High	KDEDEEADEDmK	2	4	1	323337524	M11(Oxidation)	0	3.78906	0	3	1469.56	1.86186	11.5303	1
	High	VDDAIELALK	2	8	1	323337524		0	3.62589	0	2	1086.61	0.779278	31.7044	0
	High	KGAnDGEVYQK	2	8	1	323337524	N4(Deamidated)	0	3.51387	0	2	1209.58	2.70438	12.6	1
	High	TTDSSALTYDRLEFATIR	3	8	1	323337524		0	3.38665	0	2	2060.03	2.38837	33.6751	1
	High	KGANDGEVYQK	2	8	1	323337524		0	3.3685	0	2	1208.59	2.10654	12.215	1
	High	TGITKKDEDEEADEDMK	1	4	1	323337524		0	3.25158	0	3	1953.86	1.21772	13.8115	2
	High	IFKPqEIKDILVK	1	8	1	323337524	Q5(Deamidated)	0	3.05837	0	3	1571.94	0.260163	32.7084	1
	High	IFKPQEIKDILVK	2	8	1	323337524		0	3.04796	0	2	1570.96	1.90527	31.0467	1
	High	TTDSSALTYDR	1	8	1	323337524		0	2.72023	0	2	1229.57	2.10879	17.0957	0
	High	GANDGEVYQK	1	8	1	323337524		0	2.64187	0	2	1080.5	1.22586	13.2274	0
417149	RecName: Full=Heat shock protein SSA1; AltName: Full=Heat shock protein YG100	219.639	56.07	8	30	83
	A4	Sequence	# PSMs	# Proteins	# Protein Groups	Protein Group Accessions	Modifications	ΔCn	XCorr	Probability	Charge	MH+ [Da]	ΔM [ppm]	RT [min]	# Missed Cleavages
	High	KSEIFSTYADNQPGVLIQVFEGER	3	7	1	417149		0	4.7309	0	3	2727.37	1.19769	44.3297	1
	High	LDKSQVDEIVLVGGSTR	3	15	2	417149;123624		0	4.70568	0	2	1815.98	1.05647	30.2197	1
	High	DAKLDKSQVDEIVLVGGSTR	2	15	2	417149;123624		0	4.63068	0	3	2130.14	1.30376	28.8986	2
	High	IINEPTAAAIAYGLDKK	1	30	2	417149;123624		0	4.51588	0	2	1787.99	1.71837	31.207	1
	High	TQDLLLLDVAPLSLGIETAGGVmTK	2	16	2	417149;123624	M23(Oxidation)	0	4.46846	0	3	2571.4	1.13483	52.931	0
	High	NQAAmNPSNTVFDAK	2	8	1	417149	M5(Oxidation)	0	4.42494	0	2	1623.75	1.56973	20.2889	0
	High	IINEPTAAAIAYGLDK	1	30	2	417149;123624		0	4.26531	0	2	1659.9	1.70347	35.1133	0
	High	LIDVDGKPQIQVEFK	2	16	2	417149;123624		0	4.20585	0	2	1728.96	1.42439	30.5386	0
	High	NQAAmNPSNTVFDAKR	2	8	1	417149	M5(Oxidation)	0	3.70727	0	2	1779.85	2.36652	17.4328	1
	High	NFNDPEVQADMK	1	4	1	417149		0	3.67507	0	2	1407.62	1.32779	22.4225	0
	High	VDIIANDQGNR	1	16	2	417149;123624		0	3.6265	0	2	1214.61	1.3255	17.9392	0
	High	AVGIDLGTTYScVAHFAnDRVDIIANDQGNR	6	7	1	417149	C12(Carbamidomethyl); N18(Deamidated)	0	3.62049	0	3	3363.63	8.27405	41.6469	1
	High	NFNDPEVQADmK	1	4	1	417149	M11(Oxidation)	0	3.57417	0	2	1423.62	2.05512	17.8566	0
	High	ARFEELcADLFR	2	30	2	417149;123624	C7(Carbamidomethyl)	0	3.56743	0	3	1526.74	1.11562	35.3897	1
	High	DAGTIAGLNVLR	2	27	3	417149;123624;340707865		0	3.55641	0	2	1199.68	1.85881	33.8386	0
	High	NTISEAGDKLEQADKDTVTK	3	7	1	417149		0	3.53103	0	3	2163.08	1.25059	23.8875	2
	High	VNDAVVTVPAYFNDSQR	2	17	2	417149;123624		0	3.52195	0	3	1894.93	1.59738	33.3455	0
	High	MKETAESYLGAK	1	17	2	417149;123624		0	3.51963	0	3	1327.66	1.41975	17.9425	1
	High	KSEIFSTYADNqPGVLIQVFEGER	8	7	1	417149	Q12(Deamidated)	0	3.40302	0	3	2728.37	9.248	44.8444	1
	High	mKETAESYLGAK	2	17	2	417149;123624	M1(Oxidation)	0	3.38982	0	3	1343.65	1.25806	16.1731	1
	High	NQAAmnPSnTVFDAK	5	8	1	417149	M5(Oxidation); N6(Deamidated); N9(Deamidated)	0	3.3489	0	2	1625.72	8.16658	20.4202	0
	High	LVTDYFnGKEPNR	5	16	2	417149;123624	N7(Deamidated)	0	3.32676	0	2	1553.76	1.13967	24.9583	1
	High	SEIFSTYADNQPGVLIQVFEGER	1	7	1	417149		0	3.31085	0	3	2599.27	2.54793	48.9605	0
	High	ELQDIANPImSK	3	6	1	417149	M10(Oxidation)	0	3.25976	0	2	1374.7	1.59158	26.0519	0
	High	SQVDEIVLVGGSTR	1	15	2	417149;123624		0.1571	3.22191	0	2	1459.78	2.10617	29.2003	0
	High	FKEEDEKESQR	2	14	2	417149;123624		0	3.20374	0	2	1424.67	1.8341	11.8159	2
	High	LIDVDGKPQIQVEFKGETK	2	16	2	417149;123624		0	3.16592	0	3	2144.16	1.37285	27.5074	1
	High	FEELcADLFR	1	30	2	417149;123624	C5(Carbamidomethyl)	0	3.1637	0	2	1299.6	0.80078	36.9813	0
	High	SNKITITNDKGR	2	29	2	417149;123624		0	3.1368	0	3	1346.74	1.67748	12.9905	2
	High	VNDAVVTVPAYFnDSQR	3	17	2	417149;123624	N13(Deamidated)	0	3.13046	0	2	1895.91	0.215547	34.4669	0
	High	SINPDEAVAYGAAVQAAILTGDESSK	3	16	2	417149;123624		0	3.11929	0	3	2577.27	2.07905	47.5223	0
	High	NFTPEQISSmVLGK	2	9	2	417149;123624	M10(Oxidation)	0	3.02354	0	2	1566.79	1.13958	34.8904	0
	High	FELSGIPPAPR	1	30	2	417149;123624		0	2.98086	0	2	1183.65	1.00508	31.2036	0
	High	NQAAMNPSNTVFDAK	2	8	1	417149		0	2.88013	0	2	1607.75	1.91514	24.2351	0
	High	LVTDYFNGKEPNR	1	16	2	417149;123624		0	2.80267	0	2	1552.78	1.45949	23.7845	1
	High	NQLESIAYSLK	1	13	2	417149;123624		0	2.69802	0	2	1265.68	2.0256	31.9531	0
	High	TTPSFVAFTDTER	1	8	1	417149		0	2.67894	0	2	1471.71	1.7807	31.9938	0
123624	RecName: Full=Heat shock protein SSA2	178.248	51.02	6	27	55
	A4	Sequence	# PSMs	# Proteins	# Protein Groups	Protein Group Accessions	Modifications	ΔCn	XCorr	Probability	Charge	MH+ [Da]	ΔM [ppm]	RT [min]	# Missed Cleavages
	High	KSEVFSTYADNQPGVLIQVFEGER	2	13	1	123624		0	4.7941	0	3	2713.36	3.1701	43.01	1
	High	LDKSQVDEIVLVGGSTR	3	15	2	417149;123624		0	4.70568	0	2	1815.98	1.05647	30.2197	1
	High	DAKLDKSQVDEIVLVGGSTR	2	15	2	417149;123624		0	4.63068	0	3	2130.14	1.30376	28.8986	2
	High	SEVFSTYADNQPGVLIQVFEGER	2	13	1	123624		0	4.56637	0	3	2585.26	2.42976	47.6977	0
	High	IINEPTAAAIAYGLDKK	1	30	2	417149;123624		0	4.51588	0	2	1787.99	1.71837	31.207	1
	High	TQDLLLLDVAPLSLGIETAGGVmTK	2	16	2	417149;123624	M23(Oxidation)	0	4.46846	0	3	2571.4	1.13483	52.931	0
	High	IINEPTAAAIAYGLDK	1	30	2	417149;123624		0	4.26531	0	2	1659.9	1.70347	35.1133	0
	High	NQAAmNPANTVFDAK	1	8	1	123624	M5(Oxidation)	0	4.23487	0	2	1607.75	1.76018	22.8633	0
	High	LIDVDGKPQIQVEFK	2	16	2	417149;123624		0	4.20585	0	2	1728.96	1.42439	30.5386	0
	High	VDIIANDQGNR	1	16	2	417149;123624		0	3.6265	0	2	1214.61	1.3255	17.9392	0
	High	ARFEELcADLFR	2	30	2	417149;123624	C7(Carbamidomethyl)	0	3.56743	0	3	1526.74	1.11562	35.3897	1
	High	ELQEVANPImSK	3	6	1	123624	M10(Oxidation)	0	3.5604	0	2	1374.69	1.05879	22.2648	0
	High	DAGTIAGLNVLR	2	27	3	417149;123624;340707865		0	3.55641	0	2	1199.68	1.85881	33.8386	0
	High	VNDAVVTVPAYFNDSQR	2	17	2	417149;123624		0	3.52195	0	3	1894.93	1.59738	33.3455	0
	High	MKETAESYLGAK	1	17	2	417149;123624		0	3.51963	0	3	1327.66	1.41975	17.9425	1
	High	NFNDPEVQGDmK	1	12	1	123624	M11(Oxidation)	0	3.46579	0	2	1409.6	1.6603	16.8415	0
	High	NTISEAGDKLEQADKDAVTK	1	2	1	123624		0	3.40324	0	3	2133.07	0.896632	24.2868	2
	High	mKETAESYLGAK	2	17	2	417149;123624	M1(Oxidation)	0	3.38982	0	3	1343.65	1.25806	16.1731	1
	High	LVTDYFnGKEPNR	5	16	2	417149;123624	N7(Deamidated)	0	3.32676	0	2	1553.76	1.13967	24.9583	1
	High	SQVDEIVLVGGSTR	1	15	2	417149;123624		0.1571	3.22191	0	2	1459.78	2.10617	29.2003	0
	High	FKEEDEKESQR	2	14	2	417149;123624		0	3.20374	0	2	1424.67	1.8341	11.8159	2
	High	LIDVDGKPQIQVEFKGETK	2	16	2	417149;123624		0	3.16592	0	3	2144.16	1.37285	27.5074	1
	High	FEELcADLFR	1	30	2	417149;123624	C5(Carbamidomethyl)	0	3.1637	0	2	1299.6	0.80078	36.9813	0
	High	SNKITITNDKGR	2	29	2	417149;123624		0	3.1368	0	3	1346.74	1.67748	12.9905	2
	High	VNDAVVTVPAYFnDSQR	3	17	2	417149;123624	N13(Deamidated)	0	3.13046	0	2	1895.91	0.215547	34.4669	0
	High	SINPDEAVAYGAAVQAAILTGDESSK	3	16	2	417149;123624		0	3.11929	0	3	2577.27	2.07905	47.5223	0
	High	NFTPEQISSmVLGK	2	9	2	417149;123624	M10(Oxidation)	0	3.02354	0	2	1566.79	1.13958	34.8904	0
	High	FELSGIPPAPR	1	30	2	417149;123624		0	2.98086	0	2	1183.65	1.00508	31.2036	0
	High	LVTDYFNGKEPNR	1	16	2	417149;123624		0	2.80267	0	2	1552.78	1.45949	23.7845	1
	High	NQLESIAYSLK	1	13	2	417149;123624		0	2.69802	0	2	1265.68	2.0256	31.9531	0
323309416	Pup3p [Saccharomyces cerevisiae FostersO]	167.787	51.83	9	9	46
	A4	Sequence	# PSMs	# Proteins	# Protein Groups	Protein Group Accessions	Modifications	ΔCn	XCorr	Probability	Charge	MH+ [Da]	ΔM [ppm]	RT [min]	# Missed Cleavages
	High	RFGPYFVGPVVAGINSK	5	5	1	323309416		0	4.98083	0	2	1807.99	1.79413	35.7022	1
	High	SGKPFIAGFDLIGcIDEAK	5	5	1	323309416	C14(Carbamidomethyl)	0	4.97407	0	2	2038.04	3.01268	42.0985	0
	High	AIEPETFTQLVSSSLYER	10	4	1	323309416		0	4.77011	0	2	2070.04	1.67956	46.0707	0
	High	FGPYFVGPVVAGInSK	5	5	1	323309416	N14(Deamidated)	0	4.47685	0	2	1652.87	-0.377477	41.2392	0
	High	FGPYFVGPVVAGINSK	7	5	1	323309416		0	4.01752	0	3	1651.88	0.32055	40.8214	0
	High	DALSGWGAVVYIIK	3	4	1	323309416		0	4.01106	0	2	1491.82	1.92558	49.3805	0
	High	RFGPYFVGPVVAGInSK	3	5	1	323309416	N15(Deamidated)	0	3.91372	0	3	1808.97	-0.242684	36.803	1
	High	LGSQSLGVSnKFEK	2	5	1	323309416	N10(Deamidated)	0	3.31966	0	2	1494.78	0.188433	21.6707	1
	High	LGSQSLGVSNKFEK	3	5	1	323309416		0	3.27393	0	2	1493.8	1.50087	21.0948	1
	High	DcVAIAcDLR	1	5	1	323309416	C2(Carbamidomethyl); C7(Carbamidomethyl)	0	3.23724	0	2	1192.55	0.921395	25.9988	0
	High	LGSQSLGVSNK	1	5	1	323309416		0	2.99135	0	2	1089.59	1.43812	16.1708	0
	High	KDEVVKR	1	4	1	323309416		0	2.81282	0	2	873.517	1.7641	11.4475	2
151946074	proteasome component Y7 [Saccharomyces cerevisiae YJM789]	135.034	37.2	10	10	49
	A4	Sequence	# PSMs	# Proteins	# Protein Groups	Protein Group Accessions	Modifications	ΔCn	XCorr	Probability	Charge	MH+ [Da]	ΔM [ppm]	RT [min]	# Missed Cleavages
	High	VSLLTPDIGAVYSGMGPDYR	4	5	1	151946074		0	4.29496	0	2	2111.05	3.2561	43.0213	0
	High	VSLLTPDIGAVYSGmGPDYR	12	5	1	151946074	M15(Oxidation)	0	4.12719	0	2	2127.05	2.52322	40.0296	0
	High	LGqIDYALTAVK	1	4	1	151946074	Q3(Deamidated)	0	4.0825	0	2	1292.71	1.18506	33.7156	0
	High	KLTSQEINDRLEAL	1	7	1	151946074		0	4.01723	0	2	1629.88	1.4743	28.9386	2
	High	ATnGVVIATEK	1	5	1	151946074	N3(Deamidated)	0	4.01549	0	2	1103.6	2.49747	17.8942	0
	High	LGQIDYALTAVK	4	4	1	151946074		0	3.826	0	2	1291.73	1.19154	31.4501	0
	High	KLTSQEInDRLEAL	3	7	1	151946074	N8(Deamidated)	0	3.80969	0	2	1630.86	0.0468417	30.0379	2
	High	ATNGVVIATEK	1	5	1	151946074		0	3.47839	0	2	1102.61	1.84198	16.6857	0
	High	LTSQEINDrLEAL	11	7	1	151946074	R9(Deamidated)	0	3.32126	0	2	1502.77	-1.57424	33.9295	1
	High	YSFSLTTFSPSGK	2	4	1	151946074		0	3.30269	0	2	1421.7	1.02222	36.3827	0
	High	LTSQEINDRLEAL	1	7	1	151946074		0	3.09097	0	2	1501.79	2.24985	33.1791	1
	High	SSSPLAmSETLSK	4	5	1	151946074	M7(Oxidation)	0	3.0338	0	2	1353.66	1.87712	19.6705	0
	High	ATNGVVIATEKK	1	5	1	151946074		0	3.01569	0	2	1230.71	1.35327	14.3892	1
	High	SSSPLAMSETLSK	1	5	1	151946074		0	2.92559	0	2	1337.66	1.65716	26.0396	0
	High	KVAHTSYKR	1	5	1	151946074		0	2.92068	0	2	1089.62	1.45576	11.4183	2
	High	KSSSPLAMSETLSK	1	5	1	151946074		0	2.69809	0	2	1465.76	1.1797	21.6057	1
259149640	Pup1p [Saccharomyces cerevisiae EC1118]	112.892	51.34	10	10	53
	A4	Sequence	# PSMs	# Proteins	# Protein Groups	Protein Group Accessions	Modifications	ΔCn	XCorr	Probability	Charge	MH+ [Da]	ΔM [ppm]	RT [min]	# Missed Cleavages
	High	LASDAIQAGIWNDLGSGSNVDVcVmEIGK	1	5	1	259149640	C23(Carbamidomethyl); M25(Oxidation)	0	5.19008	0	3	3035.45	2.15518	45.1346	0
	High	IWcAGAGTAADTEAVTQLIGSNIELHSLYTSR	5	5	1	259149640	C3(Carbamidomethyl)	0	4.56601	0	4	3405.68	2.78809	48.1837	0
	High	LASDAIqAGIWNDLGSGSNVDVcVmEIGK	3	5	1	259149640	Q7(Deamidated); C23(Carbamidomethyl); M25(Oxidation)	0	4.19142	0	3	3036.44	5.10693	45.0927	0
	High	NnFLAEnSHTQPK	6	3	1	259149640	N2(Deamidated); N7(Deamidated)	0	4.13568	0	2	1501.7	2.19929	19.7127	0
	High	NNFLAENSHTQPK	3	3	1	259149640		0	4.0983	0	2	1499.73	2.45597	16.7261	0
	High	IWcAGAGTAADTEAVTQLIGSNIELHSLYTSREPR	1	5	1	259149640	C3(Carbamidomethyl)	0	4.02956	0	4	3787.88	1.74475	45.5082	1
	High	ATSTGTTIVGVKFNNGVVIAADTR	2	3	1	259149640		0	3.89017	0	3	2392.29	0.916366	32.813	1
	High	STQGPIVADKncAK	2	5	1	259149640	N11(Deamidated); C12(Carbamidomethyl)	0	3.65489	0	2	1489.73	-0.0660446	13.7715	1
	High	FNNGVVIAADTR	4	5	1	259149640		0	3.51423	0	2	1276.67	0.561957	23.3356	0
	High	FNnGVVIAADTR	6	5	1	259149640	N3(Deamidated)	0	3.46016	0	2	1277.65	1.70239	25.3823	0
	High	FnnGVVIAADTR	3	5	1	259149640	N2(Deamidated); N3(Deamidated)	0	3.33827	0	2	1278.63	1.2181	26.4065	0
	High	IWcAGAGTAADTEAVTqLIGSNIELHSLYTSR	1	5	1	259149640	C3(Carbamidomethyl); Q17(Deamidated)	0	2.88985	0	3	3406.68	6.56945	48.655	0
	High	VVSALQmLK	1	5	1	259149640	M7(Oxidation)	0	2.83391	0	2	1004.58	1.31961	22.396	0
	High	qDLTKEEAIK	1	5	1	259149640	Q1(Deamidated)	0	2.83165	0	2	1175.62	1.39988	15.8541	1
	High	NnFLAENSHTQPK	12	3	1	259149640	N2(Deamidated)	0	2.78926	0	3	1500.71	1.32215	19.0398	0
	High	ATSTGTTIVGVK	1	3	1	259149640		0	2.7259	0	2	1134.64	1.71335	18.0488	0
	High	VVSALqmLK	1	5	1	259149640	Q6(Deamidated); M7(Oxidation)	0	2.6334	0	2	1005.57	1.12905	24.1397	0
984187	transcription factor [Saccharomyces cerevisiae]	109.669	42.36	16	16	35
	A4	Sequence	# PSMs	# Proteins	# Protein Groups	Protein Group Accessions	Modifications	ΔCn	XCorr	Probability	Charge	MH+ [Da]	ΔM [ppm]	RT [min]	# Missed Cleavages
	High	LPTVLSIAGTDPSGGAGIEADVK	4	7	1	984187		0	5.78004	0	2	2168.15	2.79089	39.2263	0
	High	cYAmTcITALNAQTPVK	1	13	1	984187	C1(Carbamidomethyl); M4(Oxidation); C6(Carbamidomethyl)	0	5.41345	0	2	1957.92	2.14233	28.6352	0
	High	mLSDEcFTASDVIPK	1	7	1	984187	M1(Oxidation); C6(Carbamidomethyl)	0	5.30197	0	2	1728.78	1.57641	32.3032	0
	High	LVVDPVLVATSGSSLAGK	2	14	1	984187		0	4.86284	0	2	1712.98	1.30981	37.6746	0
	High	TGmLTAAAIEVLHEK	1	7	1	984187	M3(Oxidation)	0	4.31353	0	2	1599.84	0.88796	30.6155	0
	High	KVnGLQDIFQIAK	6	7	1	984187	N3(Deamidated)	0	4.30344	0	2	1474.83	1.23226	36.57	1
	High	YITDVLFLGAEQK	1	7	1	984187		0	4.28776	0	2	1496.8	1.15969	41.4945	0
	High	ETVKDNGPInHVYAVEIPLEK	4	7	1	984187	N10(Deamidated)	0	4.07514	0	3	2366.23	1.80298	31.8765	1
	High	DNGPINHVYAVEIPLEK	2	7	1	984187		0	4.0459	0	3	1907.99	1.15628	33.9832	0
	High	EVVFQTLESNLK	2	6	1	984187		0	3.82174	0	2	1406.75	1.28724	35.1934	0
	High	EVFGVKDPDYFQK	2	7	1	984187		0	3.78579	0	2	1571.78	1.2389	28.4511	1
	High	APcLEDmEKELVIVGGVR	1	7	1	984187	C3(Carbamidomethyl); M7(Oxidation)	0	3.77174	0	3	2031.03	0.725303	32.3712	1
	High	SAADKIPGGNFYEYLINHPK	2	5	1	984187		0	3.67633	0	3	2234.13	1.09158	36.44	1
	High	VAPFADILTPNIPEcYK	3	6	1	984187	C15(Carbamidomethyl)	0	2.94345	0	3	1947.99	2.35724	42.8447	0
	High	ETVKDNGPINHVYAVEIPLEK	1	7	1	984187		0	2.92368	0	3	2365.24	1.57454	30.446	1
	High	GGHIPWNDEKEK	1	7	1	984187		0	2.80731	0	3	1409.68	0.87305	15.0303	1
	High	EVVFQTLESNLKDmK	1	6	1	984187	M14(Oxidation)	0	2.80106	0	2	1796.91	1.83053	31.8803	1
151944720	22.6 kDa proteasome subunit [Saccharomyces cerevisiae YJM789]	100.997	40.4	9	9	30
	A4	Sequence	# PSMs	# Proteins	# Protein Groups	Protein Group Accessions	Modifications	ΔCn	XCorr	Probability	Charge	MH+ [Da]	ΔM [ppm]	RT [min]	# Missed Cleavages
	High	NKPELYQIDYLGTK	5	3	1	151944720		0	4.36639	0	3	1681.88	0.508348	29.5339	0
	High	RPYQVNVLIGGYDK	4	3	1	151944720		0	4.14275	0	2	1621.87	0.800297	28.4213	0
	High	VqDSVILASSK	1	2	1	151944720	Q2(Deamidated)	0	3.80869	0	2	1147.62	2.96409	20.8005	0
	High	RPYQVNVLIGGYDKK	3	3	1	151944720		0	3.70913	0	3	1749.97	0.664679	26.0012	1
	High	EDYELSPQAVSSFVR	3	3	1	151944720		0	3.70907	0	2	1726.83	0.762173	37.3008	0
	High	NKPELYqIDYLGTK	3	3	1	151944720	Q7(Deamidated)	0	3.55327	0	2	1682.86	-2.86123	30.1833	0
	High	GISVLKDSDDKTR	3	2	1	151944720		0	3.55192	0	2	1433.76	2.07668	15.1202	2
	High	VQDSVILASSK	3	2	1	151944720		0	3.52392	0	2	1146.64	1.05666	20.1725	0
	High	SRRPYQVNVLIGGYDK	3	3	1	151944720		0	3.3953	0	3	1865	0.540517	25.9199	1
	High	KNKPELYQIDYLGTK	1	3	1	151944720		0	3.02942	0	3	1809.97	-0.167949	25.6792	1
	High	LcVQELEKR	1	3	1	151944720	C2(Carbamidomethyl)	0	2.84711	0	2	1174.63	1.76688	19.5533	1
190613724	Chain C, Crystal Structure Of A Complex Of Sse1p And Hsp70	70.9773	25.48	11	11	19
	A4	Sequence	# PSMs	# Proteins	# Protein Groups	Protein Group Accessions	Modifications	ΔCn	XCorr	Probability	Charge	MH+ [Da]	ΔM [ppm]	RT [min]	# Missed Cleavages
	High	IVNDVTAAGVSYGIFK	2	15	1	190613724		0	5.43107	0	2	1653.89	1.38413	36.5552	0
	High	GKLEEEYAPFASDAEK	2	14	1	190613724		0	5.00296	0	2	1783.84	1.35588	26.4255	1
	High	QSISEAFGKPLSTTLNQDEAIAK	5	14	1	190613724		0	4.14197	0	3	2448.27	2.11153	33.961	0
	High	IVnDVTAAGVSYGIFK	1	15	1	190613724	N3(Deamidated)	0	4.06446	0	2	1654.87	1.52647	37.621	0
	High	SKQEASQmAAmAEK	2	9	1	190613724	M8(Oxidation); M11(Oxidation)	0	3.77429	0	2	1541.7	1.83263	11.6103	1
	High	YEELASLGNIIR	1	21	1	190613724		0	3.69088	0	2	1377.74	1.27018	37.0977	0
	High	GIDIVVNEVSNR	1	14	1	190613724		0	3.23377	0	2	1314.7	0.889081	29.4264	0
	High	ANITDVcIAVPPWYTEEQR	1	15	1	190613724	C7(Carbamidomethyl)	0	3.02745	0	2	2262.09	0.62537	41.7078	0
	High	QVEDEDHmEVFPAGSSFPSTK	1	12	1	190613724	M8(Oxidation)	0	2.99031	0	3	2353.03	1.95798	26.6181	0
	High	VLSANTNAPFSVESVmNDVDVSSQLSR	1	13	1	190613724	M16(Oxidation)	0	2.93548	0	3	2882.39	1.73147	40.3487	0
	High	YIAKYEELASLGNIIR	1	21	1	190613724		0	2.84908	0	3	1853.02	0.838308	38.2531	1
	High	LVELDDKK	1	15	1	190613724		0	2.64646	0	2	959.542	0.867368	14.6931	1
323336942	Ssc1p [Saccharomyces cerevisiae Vin13]	68.3073	34.32	15	15	20
	A4	Sequence	# PSMs	# Proteins	# Protein Groups	Protein Group Accessions	Modifications	ΔCn	XCorr	Probability	Charge	MH+ [Da]	ΔM [ppm]	RT [min]	# Missed Cleavages
	High	VVNEPTAAALAYGLEK	3	6	1	323336942		0	4.75531	0	2	1645.88	1.51067	33.3008	0
	High	GQTYSPAQIGGFVLNK	1	6	1	323336942		0	4.59125	0	2	1679.88	1.50121	35.0782	0
	High	DAGLSTSDISEVLLVGGmSR	3	6	1	323336942	M18(Oxidation)	0	3.7235	0	2	2023.01	2.44531	43.3857	0
	High	VQGGEEVNAEELK	1	6	1	323336942		0	3.67472	0	2	1401.69	1.41142	18.8104	0
	High	STnGDTHLGGEDFDIYLLR	1	6	1	323336942	N3(Deamidated)	0	3.38473	0	3	2123.99	1.19936	40.1113	0
	High	FKTETGIDLENDR	1	6	1	323336942		0	3.30014	0	3	1537.75	0.602824	22.2805	1
	High	AQFETLTAPLVK	1	6	1	323336942		0	3.29652	0	2	1317.74	0.956188	32.3244	0
	High	LIGNFTLAGIPPAPK	1	15	1	323336942		0	3.17376	0	2	1508.89	0.958366	38.2136	0
	High	HSNGDAWVEAR	1	15	1	323336942		0	3.15064	0	2	1241.57	1.28798	16.1531	0
	High	TKTEELQTSSmK	1	6	1	323336942	M11(Oxidation)	0	3.12605	0	2	1398.68	2.79416	12.4424	1
	High	mKETAEAYLGKPVK	1	6	1	323336942	M1(Oxidation)	0	3.09804	0	3	1580.84	0.594956	16.3204	1
	High	ADQLANDTENSLK	1	14	1	323336942		0	3.06825	0	2	1418.68	1.2819	19.2283	0
	High	QAVVNPENTLFATK	1	6	1	323336942		0	2.88312	0	2	1531.81	2.08482	30.1233	0
	High	HSnGDAWVEAR	1	15	1	323336942	N3(Deamidated)	0	2.85402	0	2	1242.55	1.77236	17.6763	0
	High	RFEDAEVQR	1	15	1	323336942		0	2.8373	0	2	1149.57	0.826509	14.3623	1
	High	DAGQIVGLNVLR	1	6	1	323336942		0	2.82235	0	2	1254.72	1.22249	35.4372	0
259148033	Pdc1p [Saccharomyces cerevisiae EC1118]	64.9067	24.69	10	10	18
	A4	Sequence	# PSMs	# Proteins	# Protein Groups	Protein Group Accessions	Modifications	ΔCn	XCorr	Probability	Charge	MH+ [Da]	ΔM [ppm]	RT [min]	# Missed Cleavages
	High	WAGNANELNAAYAADGYAR	1	14	1	259148033		0	4.97673	0	2	1997.92	2.61247	30.8384	0
	High	LIDLTQFPAFVTPmGK	4	15	1	259148033	M14(Oxidation)	0	4.35866	0	2	1793.95	1.57335	45.1922	0
	High	DAKNPVILADAccSR	2	16	1	259148033	C12(Carbamidomethyl); C13(Carbamidomethyl)	0	4.04203	0	3	1689.81	1.15191	22.5413	1
	High	VATTGEWDKLTQDK	2	15	1	259148033		0	3.91712	0	2	1591.8	1.69399	23.9066	1
	High	mIEImLPVFDAPQNLVEQAK	1	7	1	259148033	M1(Oxidation); M5(Oxidation)	0	3.83918	0	2	2318.18	1.40896	46.5401	0
	High	NPVILADAccSR	1	16	1	259148033	C9(Carbamidomethyl); C10(Carbamidomethyl)	0	3.8251	0	2	1375.65	1.54505	22.6793	0
	High	TTYVTQRPVYLGLPANLVDLNVPAK	2	15	1	259148033		0	3.64947	0	3	2742.52	1.43701	42.3299	0
	High	KLIDLTQFPAFVTPmGK	1	15	1	259148033	M15(Oxidation)	0	3.59493	0	3	1922.05	1.68415	41.154	1
	High	YGGVYVGTLSKPEVK	1	15	1	259148033		0	3.34356	0	2	1596.87	1.5837	24.4684	0
	High	TPANAAVPASTPLK	1	15	1	259148033		0	3.14963	0	2	1337.74	0.233289	19.9573	0
	High	mIEImLPVFDAPqNLVEQAK	2	7	1	259148033	M1(Oxidation); M5(Oxidation); Q13(Deamidated)	0	2.9277	0	3	2319.18	9.74209	46.4833	0
729768	RecName: Full=Heat shock protein SSB2	55.326	26.59	11	11	16
	A4	Sequence	# PSMs	# Proteins	# Protein Groups	Protein Group Accessions	Modifications	ΔCn	XCorr	Probability	Charge	MH+ [Da]	ΔM [ppm]	RT [min]	# Missed Cleavages
	High	VIDVDGNPVIEVQYLEETK	2	6	1	729768		0	5.57877	0	2	2160.11	2.63378	41.9342	0
	High	SQIDEVVLVGGSTR	1	7	1	729768		0	3.82333	0	2	1459.78	2.10617	29.2003	0
	High	SINPDEAVAYGAAVQGAILTGQSTSDETK	1	6	1	729768		0	3.71232	0	3	2893.41	1.75183	42.2867	0
	High	TFTTVSDNQTTVQFPVYQGER	1	4	1	729768		0	3.61978	0	3	2418.16	1.7372	34.3972	0
	High	SSNITISNAVGR	1	5	1	729768		0	3.43787	0	2	1218.65	1.18812	20.5294	0
	High	ARFEDLNAALFK	4	7	1	729768		0	3.34849	0	3	1394.74	0.167265	32.2686	1
	High	STSGNTHLGGQDFDTNLLEHFK	2	7	1	729768		0	3.34335	0	3	2418.14	1.75978	33.2729	0
	High	FEDLNAALFK	1	7	1	729768		0	3.24302	0	2	1167.61	0.860778	34.7778	0
	High	VTPSFVAFTPQER	1	1	1	729768		0	3.22807	0	2	1478.77	1.7134	32.3146	0
	High	DAGAISGLNVLR	1	6	1	729768		0	2.87327	0	2	1185.66	0.872314	32.5436	0
	High	RFDDESVQK	1	6	1	729768		0	2.6984	0	2	1123.54	2.28881	13.6543	1
536520	unnamed protein product [Saccharomyces cerevisiae]	50.4104	70.95	7	7	20
	A4	Sequence	# PSMs	# Proteins	# Protein Groups	Protein Group Accessions	Modifications	ΔCn	XCorr	Probability	Charge	MH+ [Da]	ΔM [ppm]	RT [min]	# Missed Cleavages
	High	DILLNKEcSIDWEDVYPGTGLQASTmVGDDVHSK	1	2	1	536520	C8(Carbamidomethyl); M26(Oxidation)	0	4.21795	0	4	3808.77	-0.259318	40.5465	1
	High	EcSIDWEDVYPGTGLQASTmVGDDVHSK	3	2	1	536520	C2(Carbamidomethyl); M20(Oxidation)	0	3.78973	0	3	3112.35	0.159811	37.0402	0
	High	TDFNPLSTnGSIHR	5	2	1	536520	N9(Deamidated)	0	3.48269	0	2	1559.75	1.48914	26.1212	0
	High	QQEGGAVPLSTQLnDRHPLESTLK	4	2	1	536520	N14(Deamidated)	0	2.97305	0	4	2619.36	7.32653	28.7367	1
	High	TDFNPLSTNGSIHR	1	2	1	536520		0	2.97097	0	2	1558.76	0.868208	24.3855	0
	High	SQVSTDQDKSVLSSAVPSLPDTLR	1	1	1	536520		0	2.94072	0	3	2530.3	1.32013	34.3148	1
	High	TMEmEIVNR	3	2	1	536520	M4(Oxidation)	0	2.90758	0	2	1138.52	1.23619	19.24	0
	High	QQEGGAVPLSTQLNDR	1	2	1	536520		0	2.81959	0	2	1712.86	1.12128	23.8052	0
	High	TmEmEIVNR	1	2	1	536520	M2(Oxidation); M4(Oxidation)	0	2.68182	0	2	1154.52	0.865527	14.466	0
172136	6-phosphofructo-2-kinase [Saccharomyces cerevisiae]	44.9943	16.69	10	10	13
	A4	Sequence	# PSMs	# Proteins	# Protein Groups	Protein Group Accessions	Modifications	ΔCn	XCorr	Probability	Charge	MH+ [Da]	ΔM [ppm]	RT [min]	# Missed Cleavages
	High	YRYPGIGGESYmDVINR	1	9	1	172136	M12(Oxidation)	0	4.40627	0	3	2005.95	1.42629	29.3075	1
	High	TIGTAQYFNEDDYPIK	2	2	1	172136		0	4.39935	0	2	1874.88	1.65096	33.4744	0
	High	LVIVmVGLPATGK	2	9	1	172136	M5(Oxidation)	0	4.00009	0	2	1313.79	1.2811	34.0014	0
	High	FLNYSLYYcK	1	9	1	172136	C9(Carbamidomethyl)	0	3.32668	0	2	1370.65	1.69197	33.1347	0
	High	AYEPIEDDENLQYIK	2	9	1	172136		0	3.31813	0	3	1839.87	1.40359	31.5989	0
	High	mLDELSAGDYDGmTYPEIK	1	9	1	172136	M1(Oxidation); M13(Oxidation)	0	3.30031	0	2	2179.94	1.51483	32.9014	0
	High	EIFYQNLmQQK	1	9	1	172136	M8(Oxidation)	0	3.02926	0	2	1457.71	1.10365	25.9298	0
	High	IGGNSHLTPR	1	8	1	172136		0	2.91779	0	2	1051.57	1.29343	13.6679	0
	High	SGESEDNVSGR	1	8	1	172136		0	2.8109	0	2	1136.48	1.8274	12.0021	0
	High	VLFLESVcSDHALVQK	1	9	1	172136	C8(Carbamidomethyl)	0	2.68623	0	2	1844.96	2.50981	33.327	0
323348960	Rpn3p [Saccharomyces cerevisiae Lalvin QA23]	35.3729	19.96	7	7	15
	A4	Sequence	# PSMs	# Proteins	# Protein Groups	Protein Group Accessions	Modifications	ΔCn	XCorr	Probability	Charge	MH+ [Da]	ΔM [ppm]	RT [min]	# Missed Cleavages
	High	DFLNNGEVDSASDFISK	2	6	1	323348960		0	4.31464	0	2	1857.85	1.02111	37.7727	0
	High	SSEEINSDNQNIILR	1	6	1	323348960		0	4.09269	0	2	1731.85	1.56591	25.5041	0
	High	DFLNnGEVDSASDFISK	2	6	1	323348960	N5(Deamidated)	0	3.80335	0	2	1858.84	1.60773	38.4025	0
	High	YAEEDQVQELLK	1	6	1	323348960		0	3.79351	0	2	1464.72	1.58755	31.4069	0
	High	SSEEINSDNqNIILR	5	6	1	323348960	Q10(Deamidated)	0	3.6018	0	2	1732.85	7.33733	25.6721	0
	High	INHEDGFIETTELLNIYDSEDPQQVFDER	1	5	1	323348960		0	3.31409	0	3	3466.6	1.26969	47.3483	0
	High	ELEQLVEFNR	1	6	1	323348960		0	2.92235	0	2	1276.65	0.665046	32.3677	0
	High	IASLKHDNETK	1	6	1	323348960		0	2.69281	0	2	1255.67	2.59997	12.2295	1
	High	AmLINLILR	1	6	1	323348960	M2(Oxidation)	0	2.66563	0	2	1072.66	1.53206	39.6271	0
312258	PUP2 [Saccharomyces cerevisiae]	33.2875	28.46	7	7	9
	A4	Sequence	# PSMs	# Proteins	# Protein Groups	Protein Group Accessions	Modifications	ΔCn	XCorr	Probability	Charge	MH+ [Da]	ΔM [ppm]	RT [min]	# Missed Cleavages
	High	LDENNAQLScITK	1	7	1	312258	C10(Carbamidomethyl)	0	4.49946	0	2	1505.73	1.2923	22.4446	0
	High	LFQVEYSLEAIK	2	8	1	312258		0	4.18694	0	2	1439.78	1.44999	38.9255	0
	High	EKEAAESPEEADVEmS	2	4	1	312258	M15(Oxidation)	0	3.91838	0	2	1766.73	1.84076	16.1142	1
	High	IYDNEKTAELIK	1	8	1	312258		0	3.65661	0	2	1436.77	1.727	20.6664	1
	High	FGEGASGEER	1	7	1	312258		0	3.21803	0	2	1038.45	1.09336	13.6376	0
	High	LGSTAIGIATK	1	8	1	312258		0	3.03708	0	2	1031.61	0.664777	21.3541	0
	High	EAAESPEEADVEmS	1	4	1	312258	M13(Oxidation)	0	2.95031	0	2	1509.59	1.74784	18.4553	0
171457	enolase [Saccharomyces cerevisiae]	30.9784	24.94	1	7	8
	A4	Sequence	# PSMs	# Proteins	# Protein Groups	Protein Group Accessions	Modifications	ΔCn	XCorr	Probability	Charge	MH+ [Da]	ΔM [ppm]	RT [min]	# Missed Cleavages
	High	TAGIQIVADDLTVTNPAR	2	2	1	171457		0	5.15396	0	2	1855	1.73885	36.6334	0
	High	SGETEDTFIADLVVGLR	1	22	2	323348325;171457		0	4.3525	0	2	1821.93	2.16594	50.5712	0
	High	GVmNAVNNVNNVIAAAFVK	1	4	2	171457;323348325	M3(Oxidation)	0	3.67302	0	2	1961.03	1.97921	41.8256	0
	High	AVDDFLLSLDGTANK	1	23	2	323348325;171457		0	3.42805	0	2	1578.8	1.47645	41.3241	0
	High	GNPTVEVELTTEK	1	20	2	323348325;171457		0	3.28939	0	2	1416.72	1.37579	24.2894	0
	High	LGANAILGVSmAAAR	1	5	2	171457;323348325	M11(Oxidation)	0	3.19128	0	3	1430.78	0.448442	29.8763	0
	High	VNQIGTLSESIK	1	21	2	323348325;171457		0	2.91695	0	2	1288.71	0.83672	25.2238	0
93279393	Chain Z, Crystal Structure Of The Yeast 20s Proteasome In Complex With Bortezomib	29.9269	26.58	3	3	9
	A4	Sequence	# PSMs	# Proteins	# Protein Groups	Protein Group Accessions	Modifications	ΔCn	XCorr	Probability	Charge	MH+ [Da]	ΔM [ppm]	RT [min]	# Missed Cleavages
	High	AGGAAASLImPFLDNQVNFK	5	4	1	93279393	M10(Oxidation)	0	4.65824	0	3	2080.06	1.09124	44.2901	0
	High	VFDcGDNIVmSAnGFAADGDALVKR	3	3	1	93279393	C4(Carbamidomethyl); M10(Oxidation); N13(Deamidated)	0	4.21957	0	3	2659.22	1.86946	34.4918	1
	High	GAVYSFDPVGSYER	1	4	1	93279393		0	3.56301	0	2	1546.72	1.20417	32.1577	0
323348325	Eno2p [Saccharomyces cerevisiae Lalvin QA23]	24.8915	24.71	1	7	7
	A4	Sequence	# PSMs	# Proteins	# Protein Groups	Protein Group Accessions	Modifications	ΔCn	XCorr	Probability	Charge	MH+ [Da]	ΔM [ppm]	RT [min]	# Missed Cleavages
	High	SGETEDTFIADLVVGLR	1	22	2	323348325;171457		0	4.3525	0	2	1821.93	2.16594	50.5712	0
	High	TAGIQIVADDLTVTNPK	1	14	1	323348325		0	4.04035	0	2	1755.95	2.00849	34.9915	0
	High	GVmNAVNNVNNVIAAAFVK	1	4	2	171457;323348325	M3(Oxidation)	0	3.67302	0	2	1961.03	1.97921	41.8256	0
	High	AVDDFLLSLDGTANK	1	23	2	323348325;171457		0	3.42805	0	2	1578.8	1.47645	41.3241	0
	High	GNPTVEVELTTEK	1	20	2	323348325;171457		0	3.28939	0	2	1416.72	1.37579	24.2894	0
	High	LGANAILGVSmAAAR	1	5	2	171457;323348325	M11(Oxidation)	0	3.19128	0	3	1430.78	0.448442	29.8763	0
	High	VNQIGTLSESIK	1	21	2	323348325;171457		0	2.91695	0	2	1288.71	0.83672	25.2238	0
390980863	Chain T, Structure Of Yeast 20s Open-Gate Proteasome With Compound 34	15.4697	14.88	3	3	5
	A4	Sequence	# PSMs	# Proteins	# Protein Groups	Protein Group Accessions	Modifications	ΔCn	XCorr	Probability	Charge	MH+ [Da]	ΔM [ppm]	RT [min]	# Missed Cleavages
	High	cNDGVVFAVEK	1	5	1	390980863	C1(Carbamidomethyl)	0	3.79432	0	2	1237.59	1.84746	25.1077	0
	High	GDLLQEAIDFAQK	2	5	1	390980863		0	3.08579	0	2	1447.75	2.4688	45.5667	0
	High	AVEnGTTSIGIK	2	5	1	390980863	N4(Deamidated)	0	2.89805	0	2	1190.63	0.429483	20.4133	0
207340295	YPR108Wp-like protein [Saccharomyces cerevisiae AWRI1631]	14.1693	14.45	4	4	4
	A4	Sequence	# PSMs	# Proteins	# Protein Groups	Protein Group Accessions	Modifications	ΔCn	XCorr	Probability	Charge	MH+ [Da]	ΔM [ppm]	RT [min]	# Missed Cleavages
	High	SmASAFGVSVAFLDNDLGK	1	6	1	207340295	M2(Oxidation)	0	4.53019	0	2	1944.94	1.27437	44.393	0
	High	SQEVEYVDPTVNRVPNYEVSEK	1	4	1	207340295		0	3.69687	0	3	2581.25	4.9152	27.9724	1
	High	VYAQLLESYK	1	6	1	207340295		0	3.01368	0	2	1213.65	0.358271	29.7037	0
	High	IKEEEmAPYYK	1	6	1	207340295	M6(Oxidation)	0	2.92858	0	2	1416.67	2.21216	15.9866	1
114794820	Chain A, Structure Of Yeast Elongation Factor 3	13.6423	3.75	3	3	4
	A4	Sequence	# PSMs	# Proteins	# Protein Groups	Protein Group Accessions	Modifications	ΔCn	XCorr	Probability	Charge	MH+ [Da]	ΔM [ppm]	RT [min]	# Missed Cleavages
	High	LVEDPQVIAPFLGK	2	8	1	114794820		0	3.89756	0	2	1525.86	1.39614	39.553	0
	High	QINENDAEAmNK	1	6	1	114794820	M10(Oxidation)	0	3.20011	0	2	1392.61	1.97898	12.9788	0
	High	FPEPGYLEGVK	1	8	1	114794820		0	2.93918	0	2	1235.63	0.34785	30.3325	0
340707865	Chain A, Crystal Structure Of Yeast Hsp70 (BipKAR2) ATPASE DOMAIN	12.8519	9.23	2	3	4
	A4	Sequence	# PSMs	# Proteins	# Protein Groups	Protein Group Accessions	Modifications	ΔCn	XCorr	Probability	Charge	MH+ [Da]	ΔM [ppm]	RT [min]	# Missed Cleavages
	High	DAGTIAGLNVLR	2	27	3	417149;123624;340707865		0	3.55641	0	2	1199.68	1.85881	33.8386	0
	High	TEILANEQGNR	1	5	1	340707865		0	3.12755	0	2	1244.63	2.32262	16.1073	0
	High	DVDDIVLVGGSTR	1	5	1	340707865		0	2.92436	0	2	1345.7	0.62538	31.7463	0
207343189	YLR029Cp-like protein [Saccharomyces cerevisiae AWRI1631]	11.856	12.81	2	2	4
	A4	Sequence	# PSMs	# Proteins	# Protein Groups	Protein Group Accessions	Modifications	ΔCn	XCorr	Probability	Charge	MH+ [Da]	ΔM [ppm]	RT [min]	# Missed Cleavages
	High	VLNSYWVNQDSTYK	2	10	1	207343189		0	3.30989	0	2	1716.82	0.634216	29.3323	0
	High	YFEVILVDPQHK	2	10	1	207343189		0	3.06765	0	3	1487.79	1.14833	32.9986	0
3114294	Chain Z, Crystal Structure Of The 20s Proteasome From Yeast At 2.4 Angstroms Resolution	11.6747	17.45	3	3	4
	A4	Sequence	# PSMs	# Proteins	# Protein Groups	Protein Group Accessions	Modifications	ΔCn	XCorr	Probability	Charge	MH+ [Da]	ΔM [ppm]	RT [min]	# Missed Cleavages
	High	ILSNLVYQYK	1	8	1	3114294		0	3.20424	0	2	1240.69	1.10631	30.2163	0
	High	ATAGNWVASQTVK	2	8	1	3114294		0	2.93375	0	2	1332.69	1.93863	21.8847	0
	High	EGPTIYYVDSDGTR	1	8	1	3114294		0	2.66128	0	2	1572.72	1.71245	26.3753	0
This table pertains to Band 2 from Supplementary Figure 8 in the referenced manuscript.
