# Supplementary material for: Data on the identity of non-canonical complexes formed from proteasome subunits in vivo
Source: Data Brief. 2016 Nov 22;9:1130–7. doi: 10.1016/j.dib.2016.11.048 (PMC5128733; doi:10.1016/j.dib.2016.11.048)
Supplement: Supplementary file 2 — Supplementary material [file mmc2.zip › Supplementary Table 4 Protein content of Supplementary Band 3.xlsx]

## Sheet: Sheet1
Accession	Description	Score	Coverage	# Unique Peptides	# Peptides	# PSMs
323307097	Pre6p [Saccharomyces cerevisiae FostersO]	653.426	63.49	3	15	624
	A4	Sequence	# PSMs	# Proteins	# Protein Groups	Protein Group Accessions	Modifications	ΔCn	XCorr	Probability	Charge	MH+ [Da]	ΔM [ppm]	RT [min]	# Missed Cleavages
	High	LTLEDPVTVEYLTR	27	6	3	444302411;298508455;323307097		0	4.88761	0	3	1648.88	2.04517	39.2488	0
	High	ALSIFSPDGHIFQVEYALEAVK	6	5	2	444302411;323307097		0	4.66574	0	2	2434.27	2.82347	48.5762	0
	High	nIEITVVKPxSDIVALSSEEINQYVTQIEqEKQEQQEQDK	71	1	1	323307097	N1(Deamidated); X10(L); Q30(Deamidated)	0	4.46639	0	4	4645.32	-1.95558	49.5735	1
	High	nIEITVVKPxSDIVALSSEEInqYVTqIEQEK	2	1	1	323307097	N1(Deamidated); X10(L); N22(Deamidated); Q23(Deamidated); Q27(Deamidated)	0	4.09149	0	4	3633.87	5.16449	52.9532	0
	High	SLLEVVqTGAK	1	5	3	444302411;298508455;323307097	Q7(Deamidated)	0	4.02118	0	2	1145.65	4.15171	31.5957	0
	High	nIEITVVKPxSDIVALSSEEInqYVTQIEQEK	11	1	1	323307097	N1(Deamidated); X10(L); N22(Deamidated); Q23(Deamidated)	0.0952	3.9913	0	3	3632.85	-4.45529	43.7959	0
	High	YTQSGGVRPFGVSTLIAGFDPRDDEPK	17	6	3	444302411;298508455;323307097		0	3.94973	0	3	2909.45	1.89319	39.7518	1
	High	NYDRKEPPATVEEcVK	9	6	3	444302411;298508455;323307097	C14(Carbamidomethyl)	0	3.91156	0	3	1934.93	0.805769	16.6373	2
	High	SLLEVVQTGAK	23	5	3	444302411;298508455;323307097		0	3.88881	0	2	1144.66	0.535717	28.8338	0
	High	NIEITVVKPxSDIVALSSEEInqYVTQIEQEK	98	1	1	323307097	X10(L); N22(Deamidated); Q23(Deamidated)	0	3.51343	0	3	3631.87	-4.25284	53.1714	0
	High	YTQSGGVRPFGVSTLIAGFDPR	12	6	3	444302411;298508455;323307097		0	3.49312	0	3	2325.2	1.93914	44.8415	0
	High	nIEITVVKPxSDIVALSSEEInQYVTQIEqEKQEQQEQDK	17	1	1	323307097	N1(Deamidated); X10(L); N22(Deamidated); Q30(Deamidated)	0	3.46917	0	4	4646.34	5.58347	51.7467	1
	High	nIEITVVKPxSDIVALSSEEINQYVTqIEqEKQEQQEqDKK	10	1	1	323307097	N1(Deamidated); X10(L); Q27(Deamidated); Q30(Deamidated); Q38(Deamidated)	0	3.3677	0	4	4775.43	8.42195	54.9675	2
	High	NIEITVVKPxSDIVALSSEEINqYVTQIEqEKQEQQEQDKK	234	1	1	323307097	X10(L); Q23(Deamidated); Q30(Deamidated)	0	3.32976	0	4	4773.4	-3.69307	52.6037	2
	High	GKncVVLGcER	2	6	3	444302411;298508455;323307097	N3(Deamidated); C4(Carbamidomethyl); C9(Carbamidomethyl)	0	3.27692	0	2	1292.61	1.64788	15.5439	1
	High	nIEITVVKPxSDIVALSSEEInqYVTQIEQEKqEQQEQDK	20	1	1	323307097	N1(Deamidated); X10(L); N22(Deamidated); Q23(Deamidated); Q33(Deamidated)	0	3.26579	0	4	4647.34	8.9166	52.059	1
	High	ncVVLGcER	3	6	3	444302411;298508455;323307097	N1(Deamidated); C2(Carbamidomethyl); C7(Carbamidomethyl)	0	3.2131	0	2	1107.49	1.57905	21.1184	0
	High	GKNcVVLGcER	2	6	3	444302411;298508455;323307097	C4(Carbamidomethyl); C9(Carbamidomethyl)	0	3.2088	0	2	1291.63	1.08767	14.8627	1
	High	ALSIFSPDGHIFQVEYALEAVKR	4	5	2	444302411;323307097		0	3.1129	0	3	2590.37	2.53621	46.6883	1
	High	ARVEAQSHR	5	6	3	444302411;298508455;323307097		0	3.06113	0	3	1053.56	2.53234	11.3355	1
	High	NIEITVVKPxSDIVALSSEEINQYVTQIEqEKQEqQEqDKK	27	1	1	323307097	X10(L); Q30(Deamidated); Q35(Deamidated); Q38(Deamidated)	0	2.98554	0	4	4774.43	5.68949	56.0565	2
	High	NcVVLGcER	9	6	3	444302411;298508455;323307097	C2(Carbamidomethyl); C7(Carbamidomethyl)	0	2.94192	0	2	1106.51	1.03537	19.8588	0
	High	KEPPATVEEcVK	4	6	3	444302411;298508455;323307097	C10(Carbamidomethyl)	0	2.90468	0	2	1386.69	0.874293	15.0543	1
	High	NYDrKEPPATVEEcVK	5	6	3	444302411;298508455;323307097	R4(Deamidated); C14(Carbamidomethyl)	0	2.7709	0	3	1935.91	-2.41421	17.6603	2
	High	YVAGVQQR	2	6	3	444302411;298508455;323307097		0	2.7341	0	2	920.497	1.9102	18.1051	0
	High	YVAGVQQr	3	6	3	444302411;298508455;323307097	R8(Deamidated)	0	2.71337	0	2	921.481	2.0328	14.3409	0
444302411	Chain Q, Yeast 20s Proteasome In Complex With The Vinyl Sulfone Lu112	649.604	62.99	2	15	297
	A4	Sequence	# PSMs	# Proteins	# Protein Groups	Protein Group Accessions	Modifications	ΔCn	XCorr	Probability	Charge	MH+ [Da]	ΔM [ppm]	RT [min]	# Missed Cleavages
	High	NIEITVVKPDSDIVALSSEEINQYVTQIEQEK	13	4	2	444302411;298508455		0	4.98538	0	4	3631.86	0.601747	53.0879	0
	High	LTLEDPVTVEYLTR	27	6	3	444302411;298508455;323307097		0	4.88761	0	3	1648.88	2.04517	39.2488	0
	High	ALSIFSPDGHIFQVEYALEAVK	6	5	2	444302411;323307097		0	4.66574	0	2	2434.27	2.82347	48.5762	0
	High	NIEITVVKPDSDIVALSSEEInQYVTQIEqEKQEQQEQDK	10	1	1	444302411	N22(Deamidated); Q30(Deamidated)	0	4.65033	0	4	4647.31	8.65517	51.5107	1
	High	NIEITVVKPDSDIVALSSEEINqYVTQIEQEK	15	4	2	444302411;298508455	Q23(Deamidated)	0	4.588	0	3	3632.85	2.66981	43.7627	0
	High	SLLEVVqTGAK	1	5	3	444302411;298508455;323307097	Q7(Deamidated)	0	4.02118	0	2	1145.65	4.15171	31.5957	0
	High	YTQSGGVRPFGVSTLIAGFDPRDDEPK	17	6	3	444302411;298508455;323307097		0	3.94973	0	3	2909.45	1.89319	39.7518	1
	High	NYDRKEPPATVEEcVK	9	6	3	444302411;298508455;323307097	C14(Carbamidomethyl)	0	3.91156	0	3	1934.93	0.805769	16.6373	2
	High	NIEITVVKPDSDIVALSSEEINQYVTQIEQEKQEQQEQDKK	19	1	1	444302411		0	3.89419	0	5	4773.41	3.40178	47.0498	2
	High	SLLEVVQTGAK	23	5	3	444302411;298508455;323307097		0	3.88881	0	2	1144.66	0.535717	28.8338	0
	High	NIEITVVKPDSDIVALSSEEINQYVTqIEQEKQEQQEQDK	39	1	1	444302411	Q27(Deamidated)	0	3.8317	0	5	4646.32	7.77554	48.9478	1
	High	NIEITVVKPDSDIVALSSEEINQYVTQIEqEKQEQQEqDKK	10	1	1	444302411	Q30(Deamidated); Q38(Deamidated)	0	3.77557	0	5	4775.41	8.7782	56.8398	2
	High	NIEITVVKPDSDIVALSSEEINQYVTQIEQEKqEQQEQDKK	49	1	1	444302411	Q33(Deamidated)	0	3.73611	0	4	4774.38	-0.394422	39.0473	2
	High	NIEITVVKPDSDIVALSSEEINQYVTQIEQEKQEQQEQDK	8	1	1	444302411		0	3.70518	0	4	4645.31	1.77711	48.2862	1
	High	YTQSGGVRPFGVSTLIAGFDPR	12	6	3	444302411;298508455;323307097		0	3.49312	0	3	2325.2	1.93914	44.8415	0
	High	GKncVVLGcER	2	6	3	444302411;298508455;323307097	N3(Deamidated); C4(Carbamidomethyl); C9(Carbamidomethyl)	0	3.27692	0	2	1292.61	1.64788	15.5439	1
	High	ncVVLGcER	3	6	3	444302411;298508455;323307097	N1(Deamidated); C2(Carbamidomethyl); C7(Carbamidomethyl)	0	3.2131	0	2	1107.49	1.57905	21.1184	0
	High	GKNcVVLGcER	2	6	3	444302411;298508455;323307097	C4(Carbamidomethyl); C9(Carbamidomethyl)	0	3.2088	0	2	1291.63	1.08767	14.8627	1
	High	ALSIFSPDGHIFQVEYALEAVKR	4	5	2	444302411;323307097		0	3.1129	0	3	2590.37	2.53621	46.6883	1
	High	ARVEAQSHR	5	6	3	444302411;298508455;323307097		0	3.06113	0	3	1053.56	2.53234	11.3355	1
	High	NcVVLGcER	9	6	3	444302411;298508455;323307097	C2(Carbamidomethyl); C7(Carbamidomethyl)	0	2.94192	0	2	1106.51	1.03537	19.8588	0
	High	KEPPATVEEcVK	4	6	3	444302411;298508455;323307097	C10(Carbamidomethyl)	0	2.90468	0	2	1386.69	0.874293	15.0543	1
	High	NYDrKEPPATVEEcVK	5	6	3	444302411;298508455;323307097	R4(Deamidated); C14(Carbamidomethyl)	0	2.7709	0	3	1935.91	-2.41421	17.6603	2
	High	YVAGVQQR	2	6	3	444302411;298508455;323307097		0	2.7341	0	2	920.497	1.9102	18.1051	0
	High	YVAGVQQr	3	6	3	444302411;298508455;323307097	R8(Deamidated)	0	2.71337	0	2	921.481	2.0328	14.3409	0
93279388	Chain U, Crystal Structure Of The Yeast 20s Proteasome In Complex With Bortezomib	526.789	86.01	24	24	186
	A4	Sequence	# PSMs	# Proteins	# Protein Groups	Protein Group Accessions	Modifications	ΔCn	XCorr	Probability	Charge	MH+ [Da]	ΔM [ppm]	RT [min]	# Missed Cleavages
	High	VVEFAITHMIDALGTEFSK	4	6	1	93279388		0	5.05312	0	2	2108.08	2.39813	50.7163	0
	High	VVEFAITHmIDALGTEFSK	7	6	1	93279388	M9(Oxidation)	0	4.96868	0	2	2124.07	2.5902	40.9166	0
	High	VVEFAITHmIDALGTEFSKnDLEVGVATK	3	6	1	93279388	M9(Oxidation); N20(Deamidated)	0	4.85278	0	3	3151.6	2.73889	42.864	1
	High	VVEFAITHmIDALGTEFSKNDLEVGVATK	22	6	1	93279388	M9(Oxidation)	0	4.83747	0	3	3150.61	1.11475	44.7697	1
	High	VVEFAITHMIDALGTEFSKNDLEVGVATK	3	6	1	93279388		0	4.76999	0	3	3134.63	6.70259	51.1625	1
	High	DKFFTLSAENIEER	8	6	1	93279388		0	4.56546	0	2	1698.84	2.44327	32.49	1
	High	KVPDKLLDPTTVSYIFcISR	1	5	1	93279388	C17(Carbamidomethyl)	0	4.52593	0	3	2352.27	1.71401	42.1749	2
	High	SKIDHInEESWEK	2	6	1	93279388	N7(Deamidated)	0	4.27929	0	2	1615.76	-0.0582242	19.4433	1
	High	YKYGYDmPcDVLAK	2	7	1	93279388	M7(Oxidation); C9(Carbamidomethyl)	0	4.2685	0	2	1738.78	1.81464	24.6493	1
	High	mAnLSQIYTQR	10	7	1	93279388	M1(Oxidation); N3(Deamidated)	0	4.14248	0	2	1341.65	1.27664	25.0503	0
	High	AYmRPLGVILTFVSVDEELGPSIYK	5	7	1	93279388	M3(Oxidation)	0	4.14002	0	3	2813.49	3.34796	52.396	0
	High	LLDPTTVSYIFcISR	3	5	1	93279388	C12(Carbamidomethyl)	0	4.12674	0	3	1784.93	2.09134	47.9124	0
	High	YGYDmPcDVLAK	10	7	1	93279388	M5(Oxidation); C7(Carbamidomethyl)	0	4.07721	0	2	1447.63	1.56503	26.7705	0
	High	YGYDMPcDVLAK	1	7	1	93279388	C7(Carbamidomethyl)	0	4.07263	0	2	1431.63	2.12342	30.9846	0
	High	VPDKLLDPTTVSYIFcISR	3	5	1	93279388	C16(Carbamidomethyl)	0	3.99594	0	3	2224.17	1.59287	45.9245	1
	High	YKYGYDMPcDVLAK	2	7	1	93279388	C9(Carbamidomethyl)	0	3.98439	0	2	1722.79	0.651285	28.8778	1
	High	GKDcTVVISQKK	2	5	1	93279388	C4(Carbamidomethyl)	0	3.97259	0	2	1362.74	2.58973	12.9449	2
	High	ATNQTNINSLAVR	10	5	1	93279388		0	3.88294	0	2	1401.75	1.59116	23.6818	0
	High	SKIDHINEESWEK	3	6	1	93279388		0	3.87418	0	2	1614.78	1.60931	18.6688	1
	High	mANLSQIYTQR	5	7	1	93279388	M1(Oxidation)	0	3.82477	0	2	1340.67	1.73821	24.0484	0
	High	GKDcTVVISQK	2	5	1	93279388	C4(Carbamidomethyl)	0	3.55116	0	2	1234.65	0.880434	14.6745	1
	High	ATNQTNInSLAVR	24	5	1	93279388	N8(Deamidated)	0	3.53106	0	2	1402.73	0.888715	20.1158	0
	High	nDLEVGVATK	2	6	1	93279388	N1(Deamidated)	0	3.52996	0	2	1046.54	0.873179	22.1547	0
	High	TIGMVVNGPIPDAR	2	5	1	93279388		0	3.47318	0	2	1439.77	2.05179	30.8972	0
	High	TIGMVVnGPIPDAR	8	5	1	93279388	N7(Deamidated)	0	3.40638	0	2	1440.75	1.70648	32.136	0
	High	TIGmVVNGPIPDAR	5	5	1	93279388	M4(Oxidation)	0	3.3941	0	2	1455.76	1.24575	26.5373	0
	High	MANLSQIYTQR	2	7	1	93279388		0	3.33117	0	2	1324.67	1.23796	27.0896	0
	High	YKYGYDmPcDVLAKR	1	7	1	93279388	M7(Oxidation); C9(Carbamidomethyl)	0	3.29635	0	4	1894.88	0.338378	22.8597	2
	High	QQEITTNLEnHFKK	2	7	1	93279388	N10(Deamidated)	0	3.24507	0	2	1730.87	1.15724	18.2357	1
	High	YGYDmPcDVLAKR	2	7	1	93279388	M5(Oxidation); C7(Carbamidomethyl)	0	3.16435	0	3	1603.73	2.21305	23.6668	1
	High	NDLEVGVATK	1	6	1	93279388		0	3.04057	0	2	1045.55	1.1144	18.7775	0
	High	LYQVEYAFK	2	4	1	93279388		0	2.99595	0	2	1160.6	2.12004	30.1759	0
	High	HITIFSPEGR	5	4	1	93279388		0	2.98771	0	2	1156.61	1.60751	22.7213	0
	High	MANLSQIYTqR	3	7	1	93279388	Q10(Deamidated)	0	2.97989	0	2	1325.65	0.679107	28.1442	0
	High	TIGmVVnGPIPDAR	12	5	1	93279388	M4(Oxidation); N7(Deamidated)	0	2.93364	0	2	1456.75	1.40756	31.3511	0
	High	QQEITTNLENHFKK	3	7	1	93279388		0	2.87091	0	2	1729.89	1.72659	21.4268	1
	High	LYqVEYAFK	1	4	1	93279388	Q3(Deamidated)	0	2.645	0	2	1161.59	2.84766	31.0475	0
	High	TDPAGYYVGYK	1	7	1	93279388		0	2.64344	0	2	1233.58	1.88793	23.5493	0
	High	QQEITTNLENHFK	1	7	1	93279388		0	2.58814	0	2	1601.8	2.24526	23.8889	0
	High	DcTVVISQK	1	5	1	93279388	C2(Carbamidomethyl)	0	2.58285	0	2	1049.53	0.556121	16.5633	0
298508455	Chain U, Proteasome Activator Complex	464.766	61.67	1	12	153
	A4	Sequence	# PSMs	# Proteins	# Protein Groups	Protein Group Accessions	Modifications	ΔCn	XCorr	Probability	Charge	MH+ [Da]	ΔM [ppm]	RT [min]	# Missed Cleavages
	High	NIEITVVKPDSDIVALSSEEINQYVTQIEQEK	13	4	2	444302411;298508455		0	4.98538	0	4	3631.86	0.601747	53.0879	0
	High	LTLEDPVTVEYLTR	27	6	3	444302411;298508455;323307097		0	4.88761	0	3	1648.88	2.04517	39.2488	0
	High	NIEITVVKPDSDIVALSSEEINqYVTQIEQEK	15	4	2	444302411;298508455	Q23(Deamidated)	0	4.588	0	3	3632.85	2.66981	43.7627	0
	High	SLLEVVqTGAK	1	5	3	444302411;298508455;323307097	Q7(Deamidated)	0	4.02118	0	2	1145.65	4.15171	31.5957	0
	High	YTQSGGVRPFGVSTLIAGFDPRDDEPK	17	6	3	444302411;298508455;323307097		0	3.94973	0	3	2909.45	1.89319	39.7518	1
	High	NYDRKEPPATVEEcVK	9	6	3	444302411;298508455;323307097	C14(Carbamidomethyl)	0	3.91156	0	3	1934.93	0.805769	16.6373	2
	High	SLLEVVQTGAK	23	5	3	444302411;298508455;323307097		0	3.88881	0	2	1144.66	0.535717	28.8338	0
	High	YTQSGGVRPFGVSTLIAGFDPR	12	6	3	444302411;298508455;323307097		0	3.49312	0	3	2325.2	1.93914	44.8415	0
	High	IFQVEYALEAVK	1	1	1	298508455		0	3.42766	0	2	1409.77	2.13092	39.3077	0
	High	GKncVVLGcER	2	6	3	444302411;298508455;323307097	N3(Deamidated); C4(Carbamidomethyl); C9(Carbamidomethyl)	0	3.27692	0	2	1292.61	1.64788	15.5439	1
	High	ncVVLGcER	3	6	3	444302411;298508455;323307097	N1(Deamidated); C2(Carbamidomethyl); C7(Carbamidomethyl)	0	3.2131	0	2	1107.49	1.57905	21.1184	0
	High	GKNcVVLGcER	2	6	3	444302411;298508455;323307097	C4(Carbamidomethyl); C9(Carbamidomethyl)	0	3.2088	0	2	1291.63	1.08767	14.8627	1
	High	ARVEAQSHR	5	6	3	444302411;298508455;323307097		0	3.06113	0	3	1053.56	2.53234	11.3355	1
	High	NcVVLGcER	9	6	3	444302411;298508455;323307097	C2(Carbamidomethyl); C7(Carbamidomethyl)	0	2.94192	0	2	1106.51	1.03537	19.8588	0
	High	KEPPATVEEcVK	4	6	3	444302411;298508455;323307097	C10(Carbamidomethyl)	0	2.90468	0	2	1386.69	0.874293	15.0543	1
	High	NYDrKEPPATVEEcVK	5	6	3	444302411;298508455;323307097	R4(Deamidated); C14(Carbamidomethyl)	0	2.7709	0	3	1935.91	-2.41421	17.6603	2
	High	YVAGVQQR	2	6	3	444302411;298508455;323307097		0	2.7341	0	2	920.497	1.9102	18.1051	0
	High	YVAGVQQr	3	6	3	444302411;298508455;323307097	R8(Deamidated)	0	2.71337	0	2	921.481	2.0328	14.3409	0
259146637	Pre9p [Saccharomyces cerevisiae EC1118]	298.185	76.74	20	20	83
	A4	Sequence	# PSMs	# Proteins	# Protein Groups	Protein Group Accessions	Modifications	ΔCn	XCorr	Probability	Charge	MH+ [Da]	ΔM [ppm]	RT [min]	# Missed Cleavages
	High	IAVAVAGLTADAEILINTAR	12	8	1	259146637		0	5.69715	0	2	1982.13	2.79158	50.6606	0
	High	KVTSTLLEqDTSTEK	2	8	1	259146637	Q9(Deamidated)	0	5.64747	0	2	1680.85	-2.06913	19.0948	1
	High	KVTSTLLEQDTSTEKLYK	4	8	1	259146637		0	5.56242	0	2	2084.12	2.76195	23.4577	2
	High	KVTSTLLEQDTSTEK	5	8	1	259146637		0	5.42262	0	2	1679.87	1.27661	18.9537	1
	High	AISVGANTSAAQTLLQMDYK	2	8	1	259146637		0	4.90368	0	2	2082.06	1.56627	37.8665	0
	High	DDmKVDDAIELALK	3	8	1	259146637	M3(Oxidation)	0	4.64915	0	2	1591.79	1.17132	34.1932	1
	High	VTSTLLEqDTSTEK	1	8	1	259146637	Q8(Deamidated)	0	4.48183	0	2	1552.76	-0.510743	21.9872	0
	High	YGYQLYTSNPSGNYTGWK	2	8	1	259146637		0	4.46756	0	2	2098.96	2.30999	33.5169	0
	High	KDEDEEADEDmK	2	4	1	259146637	M11(Oxidation)	0	4.34209	0	2	1469.56	2.66013	11.5308	1
	High	AISVGANTSAAQTLLQmDYK	2	8	1	259146637	M17(Oxidation)	0	4.33404	0	2	2098.05	2.23252	34.078	0
	High	KGAnDGEVYQK	2	8	1	259146637	N4(Deamidated)	0	4.33095	0	2	1209.58	2.70438	12.6309	1
	High	TGITKKDEDEEADEDmK	3	4	1	259146637	M16(Oxidation)	0	4.28476	0	2	1969.86	2.37077	12.5969	2
	High	TYNEDIPVEILVR	10	8	1	259146637		0	4.26426	0	2	1560.83	1.93505	38.4293	0
	High	YGYQLYTSNPSGnYTGWK	5	8	1	259146637	N13(Deamidated)	0	4.24697	0	2	2099.94	2.71238	35.6417	0
	High	KDEDEEADEDMK	1	4	1	259146637		0	4.08161	0	2	1453.57	2.38235	12.8939	1
	High	IFKPQEIKDILVK	2	8	1	259146637		0	3.99392	0	2	1570.96	1.67215	30.7717	1
	High	TYnEDIPVEILVR	2	8	1	259146637	N3(Deamidated)	0	3.93278	0	2	1561.81	0.209709	39.9375	0
	High	VTSTLLEQDTSTEK	3	8	1	259146637		0	3.90691	0	2	1551.78	1.93219	20.8616	0
	High	LYQVEYALESISHAGTAIGImASDGIVLAAER	3	7	1	259146637	M21(Oxidation)	0	3.64453	0	4	3364.71	0.76397	54.5086	0
	High	VTSTLLEQDTSTEKLYK	1	8	1	259146637		0	3.6245	0	2	1956.02	1.75672	25.9908	1
	High	IFKPqEIKDILVK	1	8	1	259146637	Q5(Deamidated)	0	3.6192	0	3	1571.94	0.726098	32.3245	1
	High	AISVGANTSAAQTLLQMDYKDDmKVDDAIELALK	1	8	1	259146637	M23(Oxidation)	0	3.43563	0	3	3654.84	4.11298	46.2685	2
	High	TTDSSALTYDRLEFATIR	3	8	1	259146637		0	3.24258	0	2	2060.03	1.79581	34.0756	1
	High	TGITKKDEDEEADEDMK	1	4	1	259146637		0	3.19555	0	3	1953.86	1.59258	13.7581	2
	High	VDDAIELALK	2	8	1	259146637		0	3.18162	0	2	1086.6	0.666937	31.7444	0
	High	KGANDGEVYQK	4	8	1	259146637		0	3.04892	0	3	1208.59	2.57517	12.3713	1
	High	AISVGANTSAAQTLLQmDYKDDmKVDDAIELALK	1	8	1	259146637	M17(Oxidation); M23(Oxidation)	0	2.86405	0	3	3670.84	5.51355	44.6765	2
	High	LNDKIAVAVAGLTADAEILINTAR	1	8	1	259146637		0	2.82815	0	3	2452.38	2.76586	56.3207	1
	High	TTDSSALTYDR	1	8	1	259146637		0	2.64435	0	2	1229.57	2.30735	17.1087	0
	High	GANDGEVYQK	1	8	1	259146637		0	2.4738	0	2	1080.5	0.322054	13.2403	0
390980863	Chain T, Structure Of Yeast 20s Open-Gate Proteasome With Compound 34	270.147	60.74	13	13	89
	A4	Sequence	# PSMs	# Proteins	# Protein Groups	Protein Group Accessions	Modifications	ΔCn	XCorr	Probability	Charge	MH+ [Da]	ΔM [ppm]	RT [min]	# Missed Cleavages
	High	HIGcVYSGLIPDGR	8	6	1	390980863	C4(Carbamidomethyl)	0	4.69869	0	2	1543.77	1.24378	28.8356	0
	High	NGAHLYmLEPSGSYWGYK	3	7	1	390980863	M7(Oxidation)	0	4.27079	0	2	2088.95	2.37939	32.3476	0
	High	LGQYVQAHTLYNSVRPFGVSTIFGGVDK	8	7	1	390980863		0	4.21009	0	3	3053.59	0.980878	40.2516	0
	High	GDLLQEAIDFAqK	4	6	1	390980863	Q12(Deamidated)	0	4.1038	0	2	1448.73	1.53528	47.7144	0
	High	nGAHLYmLEPSGSYWGYK	3	7	1	390980863	N1(Deamidated); M7(Oxidation)	0	4.07342	0	2	2089.93	0.797791	36.1132	0
	High	GDLLQEAIDFAQK	14	6	1	390980863		0	4.03025	0	2	1447.75	2.13153	44.9941	0
	High	FVKGDLLQEAIDFAQK	8	6	1	390980863		0	3.84117	0	3	1821.98	1.21818	42.9488	1
	High	cNDGVVFAVEK	8	6	1	390980863	C1(Carbamidomethyl)	0	3.76073	0	2	1237.59	2.34064	25.396	0
	High	LGQYVQAHTLYnSVRPFGVSTIFGGVDK	12	7	1	390980863	N12(Deamidated)	0	3.70478	0	4	3054.59	7.52771	40.2059	0
	High	cnDGVVFAVEK	3	6	1	390980863	C1(Carbamidomethyl); N2(Deamidated)	0	3.46432	0	2	1238.57	1.5445	26.4278	0
	High	IIYLAHEDNKEK	3	7	1	390980863		0	3.26852	0	2	1472.78	1.68509	15.4124	1
	High	AVEnGTTSIGIK	3	6	1	390980863	N4(Deamidated)	0	2.9991	0	2	1190.63	2.17242	20.0494	0
	High	AVENGTTSIGIK	2	6	1	390980863		0	2.98593	0	2	1189.64	0.948953	19.131	0
	High	AELEKLVDHHPEGLSAR	1	7	1	390980863		0	2.8727	0	4	1900.99	0.797031	22.1667	1
	High	FVKGDLLQEAIDFAqK	1	6	1	390980863	Q15(Deamidated)	0	2.82047	0	3	1822.96	0.711346	44.3129	1
	High	nGAHLYMLEPSGSYWGYK	1	7	1	390980863	N1(Deamidated)	0	2.7719	0	3	2073.94	1.99487	39.757	0
	High	GREEAASFKK	1	6	1	390980863		0	2.63797	0	2	1122.59	2.17146	12.2188	2
	High	NFqVEYAVK	4	6	1	390980863	Q3(Deamidated)	0	2.54851	0	2	1098.55	2.81545	25.8343	0
	High	IIYLAHEDNK	1	7	1	390980863		0	2.50155	0	2	1215.64	0.833868	17.5413	0
	High	GREEAASFK	1	6	1	390980863		0	2.47711	0	2	994.497	1.89809	13.038	1
403071955	Chain 2, Near-Atomic Resolution Structural Model Of The Yeast 26s Proteasome	252.6	57.85	12	12	124
	A4	Sequence	# PSMs	# Proteins	# Protein Groups	Protein Group Accessions	Modifications	ΔCn	XCorr	Probability	Charge	MH+ [Da]	ΔM [ppm]	RT [min]	# Missed Cleavages
	High	LASDAIQAGIWNDLGSGSNVDVcVmEIGK	3	5	1	403071955	C23(Carbamidomethyl); M25(Oxidation)	0	5.76057	0	3	3035.45	2.15518	45.1083	0
	High	LASDAIQAGIWNDLGSGSnVDVcVmEIGKDAEYLR	4	5	1	403071955	N19(Deamidated); C23(Carbamidomethyl); M25(Oxidation)	0	4.89792	0	3	3783.8	5.07786	47.1867	1
	High	IWcAGAGTAADTEAVTqLIGSNIELHSLYTSREPR	4	5	1	403071955	C3(Carbamidomethyl); Q17(Deamidated)	0	4.74324	0	4	3788.88	6.80061	45.3691	1
	High	LASDAIQAGIWNDLGSGSNVDVcVmEIGKDAEYLR	7	5	1	403071955	C23(Carbamidomethyl); M25(Oxidation)	0	4.64236	0	3	3782.8	0.724683	48.8793	1
	High	IWcAGAGTAADTEAVTQLIGSNIELHSLYTSR	10	5	1	403071955	C3(Carbamidomethyl)	0	4.54635	0	4	3405.68	2.35798	48.2058	0
	High	LASDAIQAGIWNDLGSGSnVDVcVMEIGKDAEYLR	4	5	1	403071955	N19(Deamidated); C23(Carbamidomethyl)	0	4.41119	0	3	3767.83	9.54906	50.455	1
	High	IWcAGAGTAADTEAVTQLIGSnIELHSLYTSR	3	5	1	403071955	C3(Carbamidomethyl); N22(Deamidated)	0	4.34675	0	3	3406.68	6.89194	49.7002	0
	High	IWcAGAGTAADTEAVTQLIGSNIELHSLYTSREPR	3	5	1	403071955	C3(Carbamidomethyl)	0	4.12203	0	4	3787.88	2.06701	46.2078	1
	High	ATSTGTTIVGVKFNNGVVIAADTR	3	3	1	403071955		0	4.05032	0	3	2392.29	0.839826	32.6986	1
	High	LASDAIQAGIWNDLGSGSNVDVcVMEIGKDAEYLR	2	5	1	403071955	C23(Carbamidomethyl)	0	3.94047	0	3	3766.81	2.45646	50.1618	1
	High	NNFLAENSHTQPK	4	3	1	403071955		0	3.93675	0	2	1499.73	1.80481	16.5693	0
	High	nNFLAENSHTQPK	24	3	1	403071955	N1(Deamidated)	0	3.78859	0	2	1500.71	1.14809	18.7302	0
	High	STQGPIVADKncAK	2	5	1	403071955	N11(Deamidated); C12(Carbamidomethyl)	0	3.70767	0	2	1489.73	0.507543	13.765	1
	High	FnnGVVIAADTR	6	5	1	403071955	N2(Deamidated); N3(Deamidated)	0	3.58157	0	2	1278.64	1.98185	26.8072	0
	High	LASDAIQAGIWNDLGSGSNVDVcVMEIGK	3	5	1	403071955	C23(Carbamidomethyl)	0	3.45832	0	3	3019.46	3.11033	48.2504	0
	High	FNnGVVIAADTR	12	5	1	403071955	N3(Deamidated)	0	3.38652	0	2	1277.65	1.41577	25.2796	0
	High	FNNGVVIAADTR	3	5	1	403071955		0	3.34353	0	2	1276.67	1.04004	22.7575	0
	High	nNFLAEnSHTQPK	15	3	1	403071955	N1(Deamidated); N7(Deamidated)	0	2.89642	0	2	1501.69	0.898674	19.6371	0
	High	VVSALqmLK	1	5	1	403071955	Q6(Deamidated); M7(Oxidation)	0	2.84034	0	2	1005.57	2.2823	24.053	0
	High	ATSTGTTIVGVK	1	3	1	403071955		0	2.83736	0	2	1134.64	0.529914	17.9963	0
	High	VVSALQmLK	4	5	1	403071955	M7(Oxidation)	0	2.76177	0	2	1004.58	1.13734	22.7963	0
	High	NYLTPNVREEK	3	3	1	403071955		0	2.75262	0	2	1362.7	0.245384	17.9223	1
	High	nYLTPNVREEK	2	3	1	403071955	N1(Deamidated)	0	2.70339	0	2	1363.69	1.49313	19.0648	1
	High	QDLTKEEAIK	1	5	1	403071955		0	2.67301	0	2	1174.63	1.09543	14.9612	1
93279382	Chain O, Crystal Structure Of The Yeast 20s Proteasome In Complex With Bortezomib	191.766	52	11	11	70
	A4	Sequence	# PSMs	# Proteins	# Protein Groups	Protein Group Accessions	Modifications	ΔCn	XCorr	Probability	Charge	MH+ [Da]	ΔM [ppm]	RT [min]	# Missed Cleavages
	High	VSLLTPDIGAVYSGmGPDYR	10	5	1	93279382	M15(Oxidation)	0	5.11885	0	3	2127.05	1.22563	39.577	0
	High	VSLLTPDIGAVYSGMGPDYR	2	5	1	93279382		0	4.43853	0	2	2111.05	1.63702	42.9815	0
	High	KLTSQEInDRLEAL	12	7	1	93279382	N8(Deamidated)	0	4.06513	0	2	1630.87	1.09474	30.018	2
	High	KSSSPLAMSETLSK	1	5	1	93279382		0	3.96958	0	2	1465.76	0.596728	21.3263	1
	High	LGqIDYALTAVK	1	4	1	93279382	Q3(Deamidated)	0	3.78995	0	2	1292.71	1.09063	33.6995	0
	High	LGQIDYALTAVK	6	4	1	93279382		0	3.78807	0	2	1291.73	1.38055	32.9642	0
	High	ATNGVVIATEK	1	5	1	93279382		0	3.62953	0	2	1102.61	0.845587	16.5673	0
	High	KLTSQEINDRLEAL	2	7	1	93279382		0	3.59778	0	2	1629.88	0.650456	28.8646	2
	High	LTSQEInDRLEAL	6	7	1	93279382	N7(Deamidated)	0	3.53916	0	2	1502.77	0.781438	35.3983	1
	High	SSSPLAMSETLSK	1	5	1	93279382		0	3.51528	0	2	1337.66	1.29214	25.8717	0
	High	ESVEGEFNGDTIELAIIGDENPDLLGYTGIPTDKGPR	2	3	1	93279382		0	3.3949	0	4	3931.91	1.06288	49.7405	1
	High	LTSQEINDRLEAL	1	7	1	93279382		0	3.39327	0	2	1501.79	1.84343	33.1594	1
	High	SSSPLAmSETLSK	14	5	1	93279382	M7(Oxidation)	0	3.36708	0	2	1353.66	0.794989	20.5479	0
	High	KSSSPLAmSETLSK	2	5	1	93279382	M8(Oxidation)	0	3.3537	0	2	1481.75	1.71532	16.0268	1
	High	YSFSLTTFSPSGK	2	4	1	93279382		0	3.34501	0	2	1421.7	1.5374	36.4056	0
	High	ESVEGEFnGDTIELAIIGDEnPDLLGYTGIPTDKGPR	1	3	1	93279382	N8(Deamidated); N21(Deamidated)	0	3.20585	0	4	3933.91	8.8783	50.3242	1
	High	ESVEGEFnGDTIELAIIGDENPDLLGYTGIPTDKGPR	2	3	1	93279382	N8(Deamidated)	0	3.02622	0	4	3932.89	-1.82579	50.2962	1
	High	ATNGVVIATEKK	2	5	1	93279382		0	2.88362	0	2	1230.71	1.05571	14.3427	1
	High	IYGEYPPTK	1	5	1	93279382		0	2.64846	0	2	1067.54	1.15076	18.5963	0
	High	ATnGVVIATEKK	1	5	1	93279382	N3(Deamidated)	0	2.50336	0	2	1231.68	-5.09571	14.8903	1
93279386	Chain S, Crystal Structure Of The Yeast 20s Proteasome In Complex With Bortezomib	191.73	87.12	16	16	57
	A4	Sequence	# PSMs	# Proteins	# Protein Groups	Protein Group Accessions	Modifications	ΔCn	XCorr	Probability	Charge	MH+ [Da]	ΔM [ppm]	RT [min]	# Missed Cleavages
	High	SGAHLLEFQPSGNVTELYGTAIGAR	7	6	1	93279386		0	5.33259	0	3	2588.31	0.26235	39.6058	0
	High	TLDTFIKIDGNPDELIK	4	6	1	93279386		0	4.82145	0	2	1932.04	1.82556	38.7563	1
	High	AGVEAISQSLRDESLTVDNLSIAIVGK	4	6	1	93279386		0	4.43664	0	3	2785.5	3.14651	46.5659	1
	High	LFQVEYALEAIK	4	6	1	93279386		0	4.3988	0	2	1423.79	2.17812	42.959	0
	High	DESLTVDNLSIAIVGK	1	6	1	93279386		0	4.32966	0	2	1673.9	2.90877	41.9937	0
	High	NTQSYGGRPYGVGLLIIGYDK	4	4	1	93279386		0	4.32641	0	3	2271.18	1.68059	37.7372	0
	High	NnYDGDTVTFSPTGR	12	6	1	93279386	N2(Deamidated)	0	4.27968	0	2	1644.71	0.292833	28.6086	0
	High	cDEHMGLSLAGLAPDAR	1	6	1	93279386	C1(Carbamidomethyl)	0	4.25972	0	2	1812.84	2.22447	32.6269	0
	High	NNYDGDTVTFSPTGR	2	6	1	93279386		0	4.13485	0	2	1643.73	2.22826	25.403	0
	High	LFqVEYALEAIK	1	6	1	93279386	Q3(Deamidated)	0	4.00985	0	2	1424.77	1.48614	44.7277	0
	High	cDEHmGLSLAGLAPDAR	2	6	1	93279386	C1(Carbamidomethyl); M5(Oxidation)	0	3.94993	0	2	1828.84	2.04858	29.3974	0
	High	AGVEAISQSLR	1	6	1	93279386		0	3.74732	0	2	1130.62	2.07914	23.515	0
	High	SNTHAVLVALKR	4	6	1	93279386		0	3.61259	0	3	1308.78	1.04246	18.0377	1
	High	NADELSSYQK	1	6	1	93279386		0	3.58625	0	2	1154.53	1.12401	16.0667	0
	High	DTPFTIYDGEAVAK	1	6	1	93279386		0	3.47028	0	2	1526.74	1.74	33.2434	0
	High	LFQVEYALEAIKQGSVTVGLR	1	6	1	93279386		0	3.3076	0	3	2321.29	2.66032	48.0178	1
	High	nTQSYGGRPYGVGLLIIGYDK	3	4	1	93279386	N1(Deamidated)	0	3.12905	0	3	2272.17	3.20782	42.1031	0
	High	AGHLLcDKAQK	1	6	1	93279386	C6(Carbamidomethyl)	0	2.98641	0	2	1240.65	1.91041	12.8617	1
	High	nADELSSYQK	1	6	1	93279386	N1(Deamidated)	0	2.95198	0	2	1155.52	1.53937	19.5499	0
	High	QQcNYSSLVFNR	1	6	1	93279386	C3(Carbamidomethyl)	0	2.86851	0	2	1515.7	2.44912	28.4288	0
	High	NADELSSYQKK	1	6	1	93279386		0	2.50729	0	2	1282.63	0.917131	14.2463	1
323309416	Pup3p [Saccharomyces cerevisiae FostersO]	177.744	51.83	10	10	50
	A4	Sequence	# PSMs	# Proteins	# Protein Groups	Protein Group Accessions	Modifications	ΔCn	XCorr	Probability	Charge	MH+ [Da]	ΔM [ppm]	RT [min]	# Missed Cleavages
	High	AIEPETFTQLVSSSLYER	8	4	1	323309416		0	5.11231	0	2	2070.04	2.03338	46.1284	0
	High	SGKPFIAGFDLIGcIDEAK	6	5	1	323309416	C14(Carbamidomethyl)	0	4.57884	0	2	2038.03	1.45539	42.5455	0
	High	DALSGWGAVVYIIK	3	4	1	323309416		0	4.56474	0	2	1491.82	2.74384	49.5286	0
	High	RFGPYFVGPVVAGINSK	6	5	1	323309416		0	4.50011	0	2	1807.99	0.848886	36.0123	1
	High	FGPYFVGPVVAGInSK	4	5	1	323309416	N14(Deamidated)	0	4.41498	0	3	1652.87	0.315997	41.3066	0
	High	RFGPYFVGPVVAGInSK	2	5	1	323309416	N15(Deamidated)	0	4.24027	0	3	1808.97	-1.45734	36.5743	1
	High	FGPYFVGPVVAGINSK	5	5	1	323309416		0	4.14767	0	3	1651.89	1.8724	40.8344	0
	High	LGSQSLGVSNKFEK	4	5	1	323309416		0	3.78616	0	2	1493.8	1.01057	20.9686	1
	High	DcVAIAcDLR	2	5	1	323309416	C2(Carbamidomethyl); C7(Carbamidomethyl)	0	3.43236	0	2	1192.55	1.22848	25.9132	0
	High	AIEPETFTqLVSSSLYER	3	4	1	323309416	Q9(Deamidated)	0	3.28492	0	3	2071.03	1.10884	46.9695	0
	High	DALSGWGAVVYIIKK	1	4	1	323309416		0	2.95642	0	2	1619.92	1.77375	43.2559	1
	High	rFGPYFVGPVVAGInSK	1	5	1	323309416	R1(Deamidated); N15(Deamidated)	0	2.88597	0	2	1809.95	-1.58799	36.6169	1
	High	LGSQSLGVSNK	1	5	1	323309416		0	2.86136	0	2	1089.59	0.653888	16.057	0
	High	KDEVVKR	1	4	1	323309416		0	2.74846	0	2	873.517	1.83397	11.4411	2
	High	LGSQSLGVSnKFEK	3	5	1	323309416	N10(Deamidated)	0	2.68964	0	2	1494.78	-1.28153	21.7104	1
417149	RecName: Full=Heat shock protein SSA1; AltName: Full=Heat shock protein YG100	139.834	51.56	6	24	48
	A4	Sequence	# PSMs	# Proteins	# Protein Groups	Protein Group Accessions	Modifications	ΔCn	XCorr	Probability	Charge	MH+ [Da]	ΔM [ppm]	RT [min]	# Missed Cleavages
	High	KSEIFSTYADNQPGVLIQVFEGER	3	7	1	417149		0	4.89585	0	3	2727.37	2.27187	44.5608	1
	High	LDKSQVDEIVLVGGSTR	2	15	2	417149;123624		0	4.83699	0	2	1815.99	2.40086	30.2749	1
	High	IINEPTAAAIAYGLDKK	1	30	2	417149;123624		0	4.6846	0	2	1787.99	2.33282	31.2493	1
	High	TQDLLLLDVAPLSLGIETAGGVmTK	2	16	2	417149;123624	M23(Oxidation)	0	4.34512	0	3	2571.4	1.56208	53.0495	0
	High	NQAAmNPSNTVFDAK	1	8	1	417149	M5(Oxidation)	0	4.16228	0	2	1623.75	1.49455	19.7118	0
	High	LIDVDGKPQIQVEFK	2	16	2	417149;123624		0	3.88643	0	2	1728.96	1.6362	30.6682	0
	High	NFNDPEVQADmK	1	4	1	417149	M11(Oxidation)	0	3.78242	0	2	1423.62	0.854674	17.8521	0
	High	ARFEELcADLFR	1	30	2	417149;123624	C7(Carbamidomethyl)	0	3.5267	0	3	1526.74	0.396028	34.9145	1
	High	DAGTIAGLNVLR	1	28	3	417149;123624;121575		0	3.51515	0	2	1199.68	1.14654	33.9325	0
	High	NQAAMNPSNTVFDAK	1	8	1	417149		0.163	3.44165	0	2	1607.75	1.99107	22.8005	0
	High	ELQDIANPImSK	2	6	1	417149	M10(Oxidation)	0	3.38773	0	2	1374.7	1.85797	25.5188	0
	High	IINEPTAAAIAYGLDK	1	30	2	417149;123624		0	3.34777	0	2	1659.9	2.07117	35.2323	0
	High	SINPDEAVAYGAAVQAAILTGDESSK	1	16	2	417149;123624		0	3.3415	0	3	2577.28	3.42892	47.1092	0
	High	NFTPEQISSmVLGK	3	9	2	417149;123624	M10(Oxidation)	0	3.2832	0	2	1566.78	0.827936	34.6235	0
	High	SEIFSTYADNQPGVLIQVFEGER	2	7	1	417149		0	3.21934	0	3	2599.27	2.19571	49.1162	0
	High	VNDAVVTVPAYFNDSQR	1	17	2	417149;123624		0	3.21444	0	2	1894.93	0.928077	33.5046	0
	High	NTISEAGDKLEQADKDTVTK	1	7	1	417149		0	3.0914	0	3	2163.08	1.16594	22.9497	2
	High	FKEEDEKESQR	2	13	2	417149;123624		0	3.05822	0	2	1424.67	2.43388	11.8394	2
	High	VDIIANDQGNR	1	16	2	417149;123624		0	3.05598	0	2	1214.61	1.5265	18.1247	0
	High	LIDVDGKPQIQVEFKGETK	3	16	2	417149;123624		0	3.05268	0	3	2144.17	2.7392	27.2479	1
	High	NQLESIAYSLK	1	13	2	417149;123624		0	3.04787	0	2	1265.68	1.83271	32.0153	0
	High	LVNHFIQEFKR	1	17	2	417149;123624		0	3.02757	0	3	1430.79	0.808113	24.3327	1
	High	AVGIDLGTTYScVAHFAnDRVDIIANDQGNR	2	7	1	417149	C12(Carbamidomethyl); N18(Deamidated)	0	3.00862	0	4	3363.62	3.86068	41.6305	1
	High	mKETAESYLGAK	1	17	2	417149;123624	M1(Oxidation)	0	2.98895	0	3	1343.65	1.39434	16.0906	1
	High	LVTDYFnGKEPNR	2	16	2	417149;123624	N7(Deamidated)	0	2.95255	0	2	1553.76	0.0397636	23.8089	1
	High	LVTDYFNGKEPNR	1	16	2	417149;123624		0	2.94907	0	2	1552.78	2.95315	23.7206	1
	High	nQAAmNPSnTVFDAK	5	8	1	417149	N1(Deamidated); M5(Oxidation); N9(Deamidated)	0	2.92855	0	2	1625.72	8.16658	20.1732	0
	High	VNDAVVTVPAYFnDSQR	3	17	2	417149;123624	N13(Deamidated)	0	2.5962	0	2	1895.92	2.34028	34.5989	0
123624	RecName: Full=Heat shock protein SSA2	126.25	48.67	6	23	39
	A4	Sequence	# PSMs	# Proteins	# Protein Groups	Protein Group Accessions	Modifications	ΔCn	XCorr	Probability	Charge	MH+ [Da]	ΔM [ppm]	RT [min]	# Missed Cleavages
	High	SEVFSTYADNQPGVLIQVFEGER	2	13	1	123624		0	5.09248	0	3	2585.26	3.35051	48.0487	0
	High	LDKSQVDEIVLVGGSTR	2	15	2	417149;123624		0	4.83699	0	2	1815.99	2.40086	30.2749	1
	High	IINEPTAAAIAYGLDKK	1	30	2	417149;123624		0	4.6846	0	2	1787.99	2.33282	31.2493	1
	High	TQDLLLLDVAPLSLGIETAGGVmTK	2	16	2	417149;123624	M23(Oxidation)	0	4.34512	0	3	2571.4	1.56208	53.0495	0
	High	NQAAmNPANTVFDAK	1	8	1	123624	M5(Oxidation)	0	4.11496	0	2	1607.75	1.98796	22.8005	0
	High	KSEVFSTYADNQPGVLIQVFEGER	1	13	1	123624		0	4.1063	0	3	2713.35	1.88792	43.0072	1
	High	LIDVDGKPQIQVEFK	2	16	2	417149;123624		0	3.88643	0	2	1728.96	1.6362	30.6682	0
	High	ELQEVANPImSK	2	6	1	123624	M10(Oxidation)	0	3.87848	0	2	1374.7	1.32519	22.2002	0
	High	ARFEELcADLFR	1	30	2	417149;123624	C7(Carbamidomethyl)	0	3.5267	0	3	1526.74	0.396028	34.9145	1
	High	DAGTIAGLNVLR	1	28	3	417149;123624;121575		0	3.51515	0	2	1199.68	1.14654	33.9325	0
	High	NFNDPEVQGDmK	2	12	1	123624	M11(Oxidation)	0	3.44179	0	2	1409.6	1.5737	16.7986	0
	High	IINEPTAAAIAYGLDK	1	30	2	417149;123624		0	3.34777	0	2	1659.9	2.07117	35.2323	0
	High	SINPDEAVAYGAAVQAAILTGDESSK	1	16	2	417149;123624		0	3.3415	0	3	2577.28	3.42892	47.1092	0
	High	NFTPEQISSmVLGK	3	9	2	417149;123624	M10(Oxidation)	0	3.2832	0	2	1566.78	0.827936	34.6235	0
	High	VNDAVVTVPAYFNDSQR	1	17	2	417149;123624		0	3.21444	0	2	1894.93	0.928077	33.5046	0
	High	FKEEDEKESQR	2	13	2	417149;123624		0	3.05822	0	2	1424.67	2.43388	11.8394	2
	High	VDIIANDQGNR	1	16	2	417149;123624		0	3.05598	0	2	1214.61	1.5265	18.1247	0
	High	LIDVDGKPQIQVEFKGETK	3	16	2	417149;123624		0	3.05268	0	3	2144.17	2.7392	27.2479	1
	High	NQLESIAYSLK	1	13	2	417149;123624		0	3.04787	0	2	1265.68	1.83271	32.0153	0
	High	LVNHFIQEFKR	1	17	2	417149;123624		0	3.02757	0	3	1430.79	0.808113	24.3327	1
	High	mKETAESYLGAK	1	17	2	417149;123624	M1(Oxidation)	0	2.98895	0	3	1343.65	1.39434	16.0906	1
	High	LVTDYFnGKEPNR	2	16	2	417149;123624	N7(Deamidated)	0	2.95255	0	2	1553.76	0.0397636	23.8089	1
	High	LVTDYFNGKEPNR	1	16	2	417149;123624		0	2.94907	0	2	1552.78	2.95315	23.7206	1
	High	NTISEAGDKLEQADKDAVTK	1	2	1	123624		0	2.7572	0	3	2133.07	1.41168	24.5732	2
	High	VNDAVVTVPAYFnDSQR	3	17	2	417149;123624	N13(Deamidated)	0	2.5962	0	2	1895.92	2.34028	34.5989	0
151944720	22.6 kDa proteasome subunit [Saccharomyces cerevisiae YJM789]	123.238	40.4	9	9	39
	A4	Sequence	# PSMs	# Proteins	# Protein Groups	Protein Group Accessions	Modifications	ΔCn	XCorr	Probability	Charge	MH+ [Da]	ΔM [ppm]	RT [min]	# Missed Cleavages
	High	NKPELYQIDYLGTK	5	3	1	151944720		0	4.51251	0	3	1681.88	1.16156	29.5461	0
	High	NKPELYqIDYLGTK	4	3	1	151944720	Q7(Deamidated)	0	4.42268	0	2	1682.87	1.20086	30.1826	0
	High	RPYQVNVLIGGYDK	5	3	1	151944720		0	4.4031	0	2	1621.87	1.25189	28.3212	0
	High	RPYQVNVLIGGYDKK	3	3	1	151944720		0	4.26259	0	3	1749.97	1.39711	25.1344	1
	High	EDYELSPQAVSSFVR	4	3	1	151944720		0	3.72678	0	2	1726.83	0.832863	37.8278	0
	High	SRRPYQVNVLIGGYDK	2	3	1	151944720		0	3.58482	0	3	1865	1.03142	26.5393	1
	High	VqDSVILASSK	1	2	1	151944720	Q2(Deamidated)	0	3.47139	0	2	1147.62	2.11315	20.7106	0
	High	KNKPELYQIDYLGTK	1	3	1	151944720		0	3.42949	0	3	1809.98	0.944861	25.9155	1
	High	VQDSVILASSK	8	2	1	151944720		0	3.41428	0	2	1146.64	1.26958	20.0153	0
	High	GISVLKDSDDKTR	3	2	1	151944720		0	3.35343	0	2	1433.76	1.48071	15.0278	2
	High	EDYELSPqAVSSFVR	2	3	1	151944720	Q8(Deamidated)	0	3.25769	0	2	1727.81	0.898865	38.7161	0
	High	LcVQELEKR	1	3	1	151944720	C2(Carbamidomethyl)	0	3.01056	0	2	1174.63	0.519808	19.3881	1
323305469	Eft1p [Saccharomyces cerevisiae FostersB]	113.636	35.37	23	23	32
	A4	Sequence	# PSMs	# Proteins	# Protein Groups	Protein Group Accessions	Modifications	ΔCn	XCorr	Probability	Charge	MH+ [Da]	ΔM [ppm]	RT [min]	# Missed Cleavages
	High	FVEPIDDcPAGNIIGLVGIDQFLLK	1	5	1	323305469	C8(Carbamidomethyl)	0	6.76726	0	3	2743.45	3.08911	57.7079	0
	High	IQEPVFLVEIQcPEQAVGGIYSVLNK	2	5	1	323305469	C12(Carbamidomethyl)	0	5.32404	0	3	2930.55	4.9026	53.9678	0
	High	AEQLYEGPADDANcIAIK	1	5	1	323305469	C14(Carbamidomethyl)	0	5.19823	0	2	1977.93	2.32677	29.5583	0
	High	STAISLYSEmSDEDVK	1	6	1	323305469	M10(Oxidation)	0	4.69637	0	2	1790.8	2.57359	25.8107	0
	High	GQVVSEEQRPGTPLFTVK	2	5	1	323305469		0	4.47658	0	2	1972.05	1.14618	26.2871	0
	High	ImADDYGWDVTDAR	1	5	1	323305469	M2(Oxidation)	0	4.07596	0	2	1643.7	1.95213	30.6918	0
	High	IYLKAEPIDEEVSLAIENGIINPR	2	5	1	323305469		0	3.90562	0	3	2696.46	2.58243	46.2903	1
	High	ATYAGFLLADPK	1	5	1	323305469		0	3.70026	0	2	1266.68	1.90993	34.2761	0
	High	TVESVNVIVSTYADEVLGDVQVYPAR	1	6	1	323305469		0	3.63725	0	3	2823.45	2.61744	55.0924	0
	High	AEPIDEEVSLAIENGIINPR	1	5	1	323305469		0	3.57844	0	3	2179.13	1.35333	46.1926	0
	High	KDEIPVLLEK	2	5	1	323305469		0	3.5614	0	2	1183.7	1.92021	26.0689	1
	High	STAISLYSEmSDEDVKEIK	2	6	1	323305469	M10(Oxidation)	0	3.55933	0	2	2161.03	1.81213	27.1815	1
	High	RATYAGFLLADPK	2	5	1	323305469		0	3.46295	0	3	1422.78	1.61586	29.3331	1
	High	AFNmFILDPIFR	1	5	1	323305469	M4(Oxidation)	0	3.44418	0	2	1499.78	2.38555	46.8466	0
	High	FSVSPVVQVAVEVK	3	5	1	323305469		0	3.21972	0	2	1487.85	1.61943	37.2154	0
	High	IQEPVFLVEIQcPEQAVGGIYSVLNKK	1	5	1	323305469	C12(Carbamidomethyl)	0	3.20211	0	3	3058.64	2.70202	50.8491	1
	High	DTDAEGKPLER	1	5	1	323305469		0	3.03214	0	2	1230.6	0.674572	13.2973	0
	High	ALLELQVSK	1	7	1	323305469		0	2.95461	0	2	1000.61	1.5	28.1267	0
	High	DSVVAAFQWATK	1	5	1	323305469		0	2.85853	0	2	1322.68	1.94301	38.4915	0
	High	STLTDSLVQR	2	6	1	323305469		0	2.84237	0	2	1119.6	1.23521	23.29	0
	High	TGTLTTSETAHNmK	1	5	1	323305469	M13(Oxidation)	0	2.79637	0	2	1507.71	2.6584	12.7601	0
	High	ADLmLYVSK	1	5	1	323305469	M4(Oxidation)	0	2.77661	0	2	1055.55	1.99513	25.2815	0
	High	LWGDSFFNPK	1	5	1	323305469		0	2.76762	0	2	1210.59	1.68746	38.1038	0
312258	PUP2 [Saccharomyces cerevisiae]	107.038	64.23	17	17	36
	A4	Sequence	# PSMs	# Proteins	# Protein Groups	Protein Group Accessions	Modifications	ΔCn	XCorr	Probability	Charge	MH+ [Da]	ΔM [ppm]	RT [min]	# Missed Cleavages
	High	EKEAAESPEEADVEmS	2	4	1	312258	M15(Oxidation)	0	4.93946	0	2	1766.73	2.4626	15.9607	1
	High	LFQVEYSLEAIK	3	8	1	312258		0	4.53694	0	2	1439.78	2.46739	38.596	0
	High	LDENNAQLScITK	1	7	1	312258	C10(Carbamidomethyl)	0	3.99629	0	2	1505.73	1.61658	22.2388	0
	High	EAAESPEEADVEmS	2	4	1	312258	M13(Oxidation)	0	3.97388	0	2	1509.59	1.26266	18.3023	0
	High	RATSPLLESDSIEK	2	8	1	312258		0	3.83237	0	2	1545.82	2.35996	21.1306	1
	High	IYDNEKTAELIK	2	8	1	312258		0	3.60872	0	2	1436.77	1.47212	20.4157	1
	High	TAAVTHNLYYDEDINVESLTQSVcDLALR	3	7	1	312258	C24(Carbamidomethyl)	0	3.44882	0	4	3310.59	0.226397	48.0844	0
	High	LFQVEYSLEAIKLGSTAIGIATK	1	8	1	312258		0	3.29179	0	3	2452.38	2.50753	49.7827	1
	High	HIGcAMSGLTADAR	1	8	1	312258	C4(Carbamidomethyl)	0	3.24652	0	2	1459.68	1.2701	20.6104	0
	High	LGSTAIGIATK	1	8	1	312258		0	2.98211	0	2	1031.61	0.901437	21.1547	0
	High	FGEGASGEER	3	7	1	312258		0	2.891	0	2	1038.45	1.09336	13.597	0
	High	ATSPLLESDSIEK	2	8	1	312258		0	2.8736	0	2	1389.71	1.25257	25.1322	0
	High	EKEAAESPEEADVEMS	1	4	1	312258		0	2.87028	0	2	1750.74	1.67236	19.913	1
	High	qVMEEkLDENNAQLScITK	1	7	1	312258	Q1(Deamidated); K6(Acetyl); C16(Carbamidomethyl)	0	2.86469	0	3	2293.09	7.19246	23.5748	1
	High	IVEIDRHIGcAmSGLTADAR	2	8	1	312258	C10(Carbamidomethyl); M12(Oxidation)	0	2.79325	0	3	2201.08	1.39788	23.7834	1
	High	EGVVLGVEKR	1	8	1	312258		0	2.76502	0	2	1085.63	0.219315	17.0809	1
	High	QVmEEKLDEnNAQLScITK	6	7	1	312258	M3(Oxidation); N10(Deamidated); C16(Carbamidomethyl)	0	2.74386	0	3	2267.05	-0.386885	23.7931	1
	High	LDENNAQLScITKQDGFK	1	7	1	312258	C10(Carbamidomethyl)	0	2.7299	0	3	2081	1.68912	26.472	1
	High	GVSTFSPEGR	1	8	1	312258		0	2.47466	0	2	1036.51	0.99588	17.7752	0
166007287	Chain B, Crystal Structure Of A Novel Chaperone Complex For Yeast 20s Proteasome Assembly	85.7244	93.85	13	13	23
	A4	Sequence	# PSMs	# Proteins	# Protein Groups	Protein Group Accessions	Modifications	ΔCn	XCorr	Probability	Charge	MH+ [Da]	ΔM [ppm]	RT [min]	# Missed Cleavages
	High	RVILPEVSGTmAQDNmQFSLLISmSSK	2	8	1	166007287	M11(Oxidation); M16(Oxidation); M24(Oxidation)	0	5.81383	0	3	3030.5	2.4524	38.3103	1
	High	LGDSADPKVPVVcVQIAELYR	1	8	1	166007287	C13(Carbamidomethyl)	0	5.25532	0	3	2329.23	3.32181	38.6715	1
	High	DSSLNASSENKELYVQATHFNNTILLQIR	1	8	1	166007287		0	5.05894	0	3	3305.68	2.23723	41.4319	1
	High	LnGEMDSTYEVSSK	1	8	1	166007287	N2(Deamidated)	0	4.5201	0	2	1560.68	1.36313	22.047	0
	High	VILPEVSGTmAQDNmQFSLLISmSSK	2	8	1	166007287	M10(Oxidation); M15(Oxidation); M23(Oxidation)	0	4.41625	0	3	2874.4	2.41041	42.0181	0
	High	VPVVcVQIAELYR	3	8	1	166007287	C5(Carbamidomethyl)	0	4.31212	0	2	1545.85	3.74214	38.6319	0
	High	LnGEmDSTYEVSSK	2	8	1	166007287	N2(Deamidated); M5(Oxidation)	0	3.99002	0	2	1576.67	1.16785	17.8136	0
	High	EQSADDNDFGKLVFVLK	1	5	1	166007287		0	3.79133	0	2	1924.97	2.44935	39.0873	1
	High	GKDSSLNASSENK	1	8	1	166007287		0	3.76221	0	2	1336.64	1.90845	11.7523	1
	High	LNGEmDSTYEVSSK	1	8	1	166007287	M5(Oxidation)	0	3.74952	0	2	1575.69	0.940742	16.3787	0
	High	ATKEQSADDNDFGK	2	6	1	166007287		0	3.54065	0	2	1525.68	2.22716	13.0218	1
	High	LNGEMDSTYEVSSK	1	8	1	166007287		0	3.49229	0	2	1559.69	1.05555	20.2849	0
	High	mISYEFQTHLPK	1	6	1	166007287	M1(Oxidation)	0	3.2232	0	2	1509.74	1.35591	26.7363	0
	High	GLNPILDINVPLAGNLGNTGGDYDDEEEEFVR	1	7	1	166007287		0	3.1828	0	3	3445.65	2.31737	50.9089	0
	High	GLNPILDINVPLAGNLGNTGGDYDDEEEEFVrDHLSDYQVVTK	2	7	1	166007287	R32(Deamidated)	0	3.1432	0	4	4732.29	8.18545	50.3811	1
	High	DHLSDYQVVTK	1	7	1	166007287		0	2.72023	0	2	1304.65	1.19917	19.2739	0
256274381	Pba1p [Saccharomyces cerevisiae JAY291]	70.0165	52.17	10	10	19
	A4	Sequence	# PSMs	# Proteins	# Protein Groups	Protein Group Accessions	Modifications	ΔCn	XCorr	Probability	Charge	MH+ [Da]	ΔM [ppm]	RT [min]	# Missed Cleavages
	High	SIISQLAQFSPDIIVIGTSDK	3	9	1	256274381		0	5.59502	0	3	2232.22	2.17044	53.3805	0
	High	NDTADETVYGFSFPIYSFGK	1	6	1	256274381		0	5.26153	0	2	2258.03	2.36754	48.7577	0
	High	HSWNYDENFPNEVDPDQK	2	8	1	256274381		0	4.56693	0	3	2233.95	2.04085	28.4878	0
	High	NLQSLEVcPVPK	2	5	1	256274381	C8(Carbamidomethyl)	0	4.01802	0	2	1383.73	0.547259	27.5292	0
	High	VEFPQDLDVPQYSTAVITTK	4	2	1	256274381		0	3.88191	0	3	2251.15	1.29468	39.7633	0
	High	NLLQLTSIGEIK	1	8	1	256274381		0	3.126	0	2	1328.78	1.77457	39.0209	0
	High	SIISQLAQFSPDIIVIGTSDKIASmK	1	9	1	256274381	M25(Oxidation)	0	3.10742	0	3	2778.5	3.13676	50.7052	1
	High	cDSAAIGAQSGLYI	2	7	1	256274381	C1(Carbamidomethyl)	0	3.06879	0	2	1425.67	2.63957	37.0782	0
	High	cLVAPSEGPnGFEK	1	8	1	256274381	C1(Carbamidomethyl); N10(Deamidated)	0	2.86464	0	2	1505.7	1.61354	25.6438	0
	High	ImNPLFPK	1	5	1	256274381	M2(Oxidation)	0	2.64527	0	2	975.535	1.37073	26.8095	0
	High	cLVAPSEGPNGFEK	1	8	1	256274381	C1(Carbamidomethyl)	0	2.51388	0	2	1504.71	1.37601	24.6296	0
984187	transcription factor [Saccharomyces cerevisiae]	64.3804	41.44	16	16	20
	A4	Sequence	# PSMs	# Proteins	# Protein Groups	Protein Group Accessions	Modifications	ΔCn	XCorr	Probability	Charge	MH+ [Da]	ΔM [ppm]	RT [min]	# Missed Cleavages
	High	LPTVLSIAGTDPSGGAGIEADVK	1	7	1	984187		0	5.12643	0	2	2168.15	2.22787	39.2387	0
	High	mLSDEcFTASDVIPK	1	7	1	984187	M1(Oxidation); C6(Carbamidomethyl)	0	5.06772	0	2	1728.79	1.85885	32.3676	0
	High	YITDVLFLGAEQK	1	7	1	984187		0	4.60957	0	2	1496.8	2.05679	41.5258	0
	High	LVVDPVLVATSGSSLAGK	2	8	1	984187		0	4.08126	0	2	1712.98	1.95117	37.7504	0
	High	EVFGVKDPDYFQK	1	7	1	984187		0	3.64545	0	2	1571.78	1.62722	28.2906	1
	High	EVVFQTLESNLK	2	6	1	984187		0	3.42036	0	2	1406.75	1.46079	35.2512	0
	High	ETVKDNGPINHVYAVEIPLEK	1	7	1	984187		0	3.29432	0	3	2365.24	1.80678	30.4753	1
	High	VAPFADILTPNIPEcYK	2	6	1	984187	C15(Carbamidomethyl)	0	3.02976	0	2	1947.99	1.89415	43.0435	0
	High	KVnGLQDIFQIAK	2	7	1	984187	N3(Deamidated)	0	3.01214	0	3	1474.83	1.22314	37.2254	1
	High	EVVFQTLESNLKDmK	1	6	1	984187	M14(Oxidation)	0	2.97569	0	2	1796.91	1.7626	31.8732	1
	High	LVVDPVLVATSGSSLAGKDIVSLITEK	1	7	1	984187		0	2.97146	0	4	2711.55	1.56786	51.2437	1
	High	TGmLTAAAIEVLHEK	1	7	1	984187	M3(Oxidation)	0	2.88857	0	3	1599.84	1.94777	30.4067	0
	High	LKEVFGVKDPDYFQK	1	7	1	984187		0	2.79814	0	3	1812.96	1.96248	27.2917	2
	High	SAADKIPGGNFYEYLINHPK	1	5	1	984187		0	2.78312	0	3	2234.13	2.56683	36.5031	1
	High	VTAPEGSVYHEWcETYASSWYR	1	7	1	984187	C13(Carbamidomethyl)	0	2.7313	0	3	2678.17	3.15284	38.0864	0
	High	ELVIVGGVR	1	7	1	984187		0	2.68987	0	2	941.579	0.936353	26.2198	0
536520	unnamed protein product [Saccharomyces cerevisiae]	62.6603	72.97	8	8	30
	A4	Sequence	# PSMs	# Proteins	# Protein Groups	Protein Group Accessions	Modifications	ΔCn	XCorr	Probability	Charge	MH+ [Da]	ΔM [ppm]	RT [min]	# Missed Cleavages
	High	QQEGGAVPLSTQLnDR	5	2	1	536520	N14(Deamidated)	0	3.67558	0	2	1713.84	1.25888	24.4417	0
	High	DILLNKEcSIDWEDVYPGTGLQASTmVGDDVHSK	2	2	1	536520	C8(Carbamidomethyl); M26(Oxidation)	0	3.43926	0	4	3808.78	2.62516	40.329	1
	High	EcSIDWEDVYPGTGLQASTmVGDDVHSK	2	2	1	536520	C2(Carbamidomethyl); M20(Oxidation)	0	3.14726	0	3	3112.36	1.92476	37.6211	0
	High	TDFNPLSTnGSIHR	12	2	1	536520	N9(Deamidated)	0	3.00965	0	2	1559.75	1.17609	25.4372	0
	High	TmEMEIVNR	3	2	1	536520	M2(Oxidation)	0	2.83925	0	2	1138.52	1.02175	21.9602	0
	High	TmEmEIVNR	1	2	1	536520	M2(Oxidation); M4(Oxidation)	0	2.80663	0	2	1154.52	1.49992	14.4499	0
	High	QQEGGAVPLSTQLNDR	1	2	1	536520		0	2.80621	0	2	1712.86	2.54662	23.6638	0
	High	SQVSTDQDKSVLSSAVPSLPDTLR	1	1	1	536520		0	2.77147	0	3	2530.3	1.03067	34.7604	1
	High	TMEMEIVNR	1	2	1	536520		0	2.47648	0	2	1122.53	2.26989	23.5886	0
	High	SVLSSAVPSLPDTLR	1	1	1	536520		0	2.47611	0	2	1541.86	1.99215	37.3261	0
	High	QIFGIAEPmKR	1	2	1	536520	M9(Oxidation)	0	2.46285	0	2	1305.7	0.0671111	23.0661	1
93279393	Chain Z, Crystal Structure Of The Yeast 20s Proteasome In Complex With Bortezomib	48.1387	45.95	5	5	17
	A4	Sequence	# PSMs	# Proteins	# Protein Groups	Protein Group Accessions	Modifications	ΔCn	XCorr	Probability	Charge	MH+ [Da]	ΔM [ppm]	RT [min]	# Missed Cleavages
	High	AGGAAASLImPFLDNQVNFK	4	4	1	93279393	M10(Oxidation)	0	5.35308	0	3	2080.06	2.23562	44.6706	0
	High	VFDcGDNIVmSAnGFAADGDALVKR	6	3	1	93279393	C4(Carbamidomethyl); M10(Oxidation); N13(Deamidated)	0	5.25795	0	3	2659.22	0.836603	34.4363	1
	High	QFNPYGDnGGTILGIAGEDFAVLAGDTR	3	1	1	93279393	N8(Deamidated)	0	4.43913	0	3	2869.37	2.1308	57.1235	0
	High	GAVYSFDPVGSYER	1	4	1	93279393		0	3.96708	0	2	1546.72	2.23015	32.0875	0
	High	HIQVGDGLEILIVTK	1	4	1	93279393		0	3.95354	0	3	1634.95	1.08548	38.2948	0
	High	AGGAAASLIMPFLDNQVNFK	1	4	1	93279393		0	3.86434	0	3	2064.06	1.77057	48.8862	0
	High	VFDcGDNIVmSANGFAADGDALVKR	1	3	1	93279393	C4(Carbamidomethyl); M10(Oxidation)	0	3.77266	0	3	2658.23	1.59733	36.847	1
93279394	Chain 1, Crystal Structure Of The Yeast 20s Proteasome In Complex With Bortezomib	45.8289	42.92	5	5	21
	A4	Sequence	# PSMs	# Proteins	# Protein Groups	Protein Group Accessions	Modifications	ΔCn	XCorr	Probability	Charge	MH+ [Da]	ΔM [ppm]	RT [min]	# Missed Cleavages
	High	YDNGVIIAADNLGSYGSLLR	1	6	1	93279394		0	4.46367	0	2	2111.08	1.90274	44.902	0
	High	YDnGVIIAADNLGSYGSLLR	5	6	1	93279394	N3(Deamidated)	0	4.087	0	2	2112.07	2.07183	46.325	0
	High	mNPLWNAIIVAGVQSNGDQFLR	2	6	1	93279394	M1(Oxidation)	0	4.00861	0	3	2459.26	2.54772	50.0424	0
	High	TQQPIVTGTSVISmK	1	1	1	93279394	M14(Oxidation)	0	3.83016	0	2	1605.85	1.84049	24.1305	0
	High	TTVQVAEEAIVNAmR	5	6	1	93279394	M14(Oxidation)	0	3.69196	0	2	1647.84	1.52376	32.8206	0
	High	YVNLLGVTYSSPTLATGFGAHmANPLLR	1	4	1	93279394	M22(Oxidation)	0	3.30854	0	3	2979.55	2.50678	44.4276	0
	High	mNPLWNAIIVAGVqSNGDQFLR	6	6	1	93279394	M1(Oxidation); Q14(Deamidated)	0	3.23274	0	3	2460.24	2.54377	50.7125	0
121575	RecName: Full=78 kDa glucose-regulated protein homolog; Short=GRP-78; AltName: Full=Immunoglobulin heavy chain-binding protein homolog; Short=BiP; Flags: Precursor	43.3012	18.04	8	9	11
	A4	Sequence	# PSMs	# Proteins	# Protein Groups	Protein Group Accessions	Modifications	ΔCn	XCorr	Probability	Charge	MH+ [Da]	ΔM [ppm]	RT [min]	# Missed Cleavages
	High	IEIDSFVDGIDLSETLTR	2	6	1	121575		0	5.45012	0	2	2023.03	2.18589	48.9161	0
	High	IVNEPTAAAIAYGLDK	2	6	1	121575		0	4.65233	0	2	1645.88	1.13983	33.5551	0
	High	SQIFSTAVDNQPTVmIK	1	4	1	121575	M15(Oxidation)	0	4.55542	0	2	1894.96	2.10314	30.7841	0
	High	DAGTIAGLNVLR	1	28	3	417149;123624;121575		0	3.51515	0	2	1199.68	1.14654	33.9325	0
	High	ITPSYVAFTDDER	1	5	1	121575		0	3.42353	0	2	1513.72	1.36778	29.1759	0
	High	HGIDVSDNNK	1	6	1	121575		0	3.38425	0	2	1098.52	2.36302	12.9335	0
	High	DVDDIVLVGGSTR	1	6	1	121575		0	3.06364	0	2	1345.7	0.262534	31.7494	0
	High	AKFEELNLDLFKK	1	6	1	121575		0	2.94326	0	3	1594.89	1.22777	32.8686	2
	High	TEILANEQGNR	1	6	1	121575		0	2.88598	0	2	1244.63	2.22454	16.0233	0
93279392	Chain Y, Crystal Structure Of The Yeast 20s Proteasome In Complex With Bortezomib	32.8323	31.13	7	7	10
	A4	Sequence	# PSMs	# Proteins	# Protein Groups	Protein Group Accessions	Modifications	ΔCn	XCorr	Probability	Charge	MH+ [Da]	ΔM [ppm]	RT [min]	# Missed Cleavages
	High	GAGLSmGTmIcGYTR	1	10	1	93279392	M6(Oxidation); M9(Oxidation); C11(Carbamidomethyl)	0	3.85736	0	2	1606.71	2.21748	22.4221	0
	High	ILSNLVYQYK	2	9	1	93279392		0	3.73414	0	2	1240.69	0.712751	30.1385	0
	High	KEGPTIYYVDSDGTR	2	11	1	93279392		0	3.73229	0	2	1700.82	1.72744	21.5884	1
	High	ATAGNWVASQTVK	1	9	1	93279392		0	3.55754	0	2	1332.69	0.93107	21.5072	0
	High	EGPTIYYVDSDGTR	1	11	1	93279392		0	3.16476	0	2	1572.72	1.09152	26.2605	0
	High	ATAGNWVASQTVKK	1	7	1	93279392		0	2.77278	0	2	1460.79	0.0142594	17.9446	1
	High	FQGGIIVAVDSR	2	9	1	93279392		0	2.67705	0	2	1261.69	1.16712	30.5857	0
190407817	conserved hypothetical protein [Saccharomyces cerevisiae RM11-1a]	27.7079	43.24	6	6	9
	A4	Sequence	# PSMs	# Proteins	# Protein Groups	Protein Group Accessions	Modifications	ΔCn	XCorr	Probability	Charge	MH+ [Da]	ΔM [ppm]	RT [min]	# Missed Cleavages
	High	TIESESGFLQPTLDVIATLPADDR	1	3	1	190407817		0	4.20162	0	2	2588.32	4.62123	49.5759	0
	High	SGGSNVVGIPLLDTK	3	7	1	190407817		0	3.53991	0	2	1456.8	1.87467	35.7687	0
	High	TIESESGFLQPTLDVIATLPADDRSK	1	3	1	190407817		0	3.29303	0	3	2803.44	2.2639	44.9655	1
	High	SGGSNVVGIPLLDTKDDR	1	7	1	190407817		0	2.93736	0	2	1842.96	1.88433	31.6005	1
	High	cLDLLKTELGE	1	7	1	190407817	C1(Carbamidomethyl)	0	2.83208	0	2	1290.66	1.4288	36.1055	1
	High	HmATIISER	1	7	1	190407817	M2(Oxidation)	0	2.50963	0	2	1073.54	1.44354	14.3769	0
	High	HMATIISER	1	7	1	190407817		0	2.46446	0	2	1057.55	0.581618	16.9411	0
1730247	RecName: Full=GTP cyclohydrolase 1; AltName: Full=GTP cyclohydrolase I; Short=GTP-CH-I	25.4234	28.81	6	6	8
	A4	Sequence	# PSMs	# Proteins	# Protein Groups	Protein Group Accessions	Modifications	ΔCn	XCorr	Probability	Charge	MH+ [Da]	ΔM [ppm]	RT [min]	# Missed Cleavages
	High	TREEFLTLLGR	1	2	1	1730247		0	3.63179	0	2	1334.74	1.63278	33.3653	1
	High	TILTELGEDVNR	2	3	1	1730247		0	3.56007	0	2	1359.71	1.775	33.6724	0
	High	QRAEETEEEEKER	2	3	1	1730247		0	3.17332	0	2	1662.76	2.2073	11.6783	2
	High	TGSSTVTScmLGGFR	1	1	1	1730247	C9(Carbamidomethyl); M10(Oxidation)	0	3.07699	0	2	1576.71	1.88344	23.4254	0
	High	GYQTNImDDVIK	1	3	1	1730247	M7(Oxidation)	0	2.88151	0	2	1412.68	2.06587	24.5603	0
	High	RLQVQER	1	3	1	1730247		0	2.54591	0	2	928.534	1.84472	12.981	1
259146694	Tdh3p [Saccharomyces cerevisiae EC1118]	17.7199	24.7	5	5	5
	A4	Sequence	# PSMs	# Proteins	# Protein Groups	Protein Group Accessions	Modifications	ΔCn	XCorr	Probability	Charge	MH+ [Da]	ΔM [ppm]	RT [min]	# Missed Cleavages
	High	IALSRPNVEVVALNDPFITNDYAAYmFK	1	5	1	259146694	M26(Oxidation)	0	5.25959	0	3	3187.62	1.75848	45.2482	0
	High	VPTVDVSVVDLTVK	1	7	1	259146694		0	3.69619	0	2	1470.84	0.924461	37.141	0
	High	LVSWYDNEYGYSTR	1	7	1	259146694		0	3.33831	0	2	1752.79	1.88223	32.3514	0
	High	VVDLVEHVAKA	1	6	1	259146694		0	2.85869	0	2	1179.67	0.727798	22.246	1
	High	TASGNIIPSSTGAAK	1	7	1	259146694		0	2.56711	0	2	1374.72	1.64082	18.1489	0
93279395	Chain 2, Crystal Structure Of The Yeast 20s Proteasome In Complex With Bortezomib	16.7136	31.63	4	4	5
	A4	Sequence	# PSMs	# Proteins	# Protein Groups	Protein Group Accessions	Modifications	ΔCn	XCorr	Probability	Charge	MH+ [Da]	ΔM [ppm]	RT [min]	# Missed Cleavages
	High	LPYAIAGSGSTFIYGYcDK	1	8	1	93279395	C17(Carbamidomethyl)	0	5.5094	0	2	2082.99	1.17839	38.7662	0
	High	TSImAVTFKDGVILGADSR	1	1	1	93279395	M4(Oxidation)	0	3.05126	0	3	1997.04	1.31937	32.4519	1
	High	mVVLTAAGVER	1	6	1	93279395	M1(Oxidation)	0	2.79964	0	2	1161.63	0.832049	22.4252	0
	High	ENmSKEETVDFIK	2	8	1	93279395	M3(Oxidation)	0	2.71888	0	2	1585.74	1.46664	20.7293	1
133071	RecName: Full=60S acidic ribosomal protein P2-beta; Short=P2B; AltName: Full=L12EIA; AltName: Full=L45; AltName: Full=YL44C; AltName: Full=YP2beta; AltName: Full=YPA1	11.6313	33.64	3	3	4
	A4	Sequence	# PSMs	# Proteins	# Protein Groups	Protein Group Accessions	Modifications	ΔCn	XCorr	Probability	Charge	MH+ [Da]	ΔM [ppm]	RT [min]	# Missed Cleavages
	High	GSLEEIIAEGQK	1	1	1	133071		0	3.44118	0	2	1273.67	1.5401	30.5822	0
	High	INELLSSLEGK	2	1	1	133071		0	2.86604	0	2	1202.67	2.24632	32.7286	0
	High	AVVESVGAEVDEAR	1	1	1	133071		0	2.72311	0	2	1430.72	2.01591	23.3281	0
			This table pertains to Band 3 from Supplementary Figure 8 in the referenced manuscript.
