# Supplementary material for: Data on the identity of non-canonical complexes formed from proteasome subunits in vivo
Source: Data Brief. 2016 Nov 22;9:1130–7. doi: 10.1016/j.dib.2016.11.048 (PMC5128733; doi:10.1016/j.dib.2016.11.048)
Supplement: Supplementary file 2 — Supplementary material [file mmc2.zip › Supplementary Table 5 Protein content of Supplementary Band 4.xlsx]

## Sheet: Sheet1
Accession	Description	Score	Coverage	# Unique Peptides	# Peptides	# PSMs
417149	RecName: Full=Heat shock protein SSA1; AltName: Full=Heat shock protein YG100	674.802	68.38	14	39	250
	A4	Sequence	# PSMs	# Proteins	# Protein Groups	Protein Group Accessions	Modifications	ΔCn	XCorr	Probability	Charge	MH+ [Da]	ΔM [ppm]	RT [min]	# Missed Cleavages
	High	KAEETISWLDSNTTASKEEFDDK	3	5	1	417149		0	5.65527	0	3	2644.23	0.780304	28.9887	2
	High	DAKLDKSQVDEIVLVGGSTR	3	15	2	417149;349579703		0	5.42805	0	2	2130.14	1.71121	28.9493	2
	High	LDKSQVDEIVLVGGSTR	7	15	2	417149;349579703		0	5.37586	0	2	1815.98	1.8631	30.7098	1
	High	TQDLLLLDVAPLSLGIETAGGVmTK	5	16	2	417149;349579703	M23(Oxidation)	0	5.27886	0	3	2571.4	2.63021	53.587	0
	High	TQDLLLLDVAPLSLGIETAGGVMTK	2	16	2	417149;349579703		0	5.22822	0	3	2555.41	2.3287	55.8395	0
	High	IASKNqLESIAYSLK	8	13	2	417149;349579703	Q6(Deamidated)	0	5.09544	0	2	1665.91	2.25474	32.1784	1
	High	NqAAmNPSNTVFDAK	20	8	1	417149	Q2(Deamidated); M5(Oxidation)	0	5.03961	0	2	1624.73	0.662747	23.4271	0
	High	KSEIFSTYADNQPGVLIQVFEGER	6	7	1	417149		0	5.01785	0	3	2727.37	2.54042	44.1202	1
	High	IINEPTAAAIAYGLDK	3	30	3	417149;123634;349579703		0	4.94464	0	3	1659.9	0.923192	35.4378	0
	High	NTISEAGDKLEQADKDTVTK	6	7	1	417149		0	4.91724	0	2	2163.08	1.14394	22.9086	2
	High	LIDVDGKPQIQVEFK	2	16	2	417149;349579703		0	4.90448	0	2	1728.96	2.27163	30.5271	0
	High	KSEIFSTYADNqPGVLIqVFEGER	6	7	1	417149	Q12(Deamidated); Q18(Deamidated)	0	4.86718	0	3	2729.33	1.05737	44.1032	1
	High	LIDVDGKPQIQVEFKGETK	6	16	2	417149;349579703		0	4.6882	0	2	2144.16	1.52145	27.2216	1
	High	SQVDEIVLVGGSTR	2	15	2	417149;349579703		0	4.67463	0	2	1459.78	1.52081	29.5969	0
	High	SINPDEAVAYGAAVqAAILTGDESSK	2	16	2	417149;349579703	Q15(Deamidated)	0	4.58598	0	2	2578.26	1.41783	51.4956	0
	High	LKELQDIANPImSK	1	6	1	417149	M12(Oxidation)	0	4.57	0	2	1615.88	1.83028	26.1727	1
	High	IINEPTAAAIAYGLDKK	4	30	3	417149;123634;349579703		0	4.56822	0	2	1787.99	1.44528	31.1385	1
	High	SINPDEAVAYGAAVQAAILTGDESSK	3	16	2	417149;349579703		0	4.39599	0	3	2577.27	2.22114	47.3859	0
	High	ATAGDTHLGGEDFDNR	6	25	2	417149;349579703		0	4.33992	0	2	1675.73	1.75379	18.1084	0
	High	NQAAmNPSNTVFDAK	7	8	1	417149	M5(Oxidation)	0	4.3042	0	2	1623.75	1.19384	20.1503	0
	High	KSEIFSTYADNqPGVLIQVFEGER	10	7	1	417149	Q12(Deamidated)	0	4.291	0	3	2728.36	4.34888	45.6744	1
	High	IASKNQLESIAYSLK	1	13	2	417149;349579703		0	4.23638	0	2	1664.92	1.38058	30.2413	1
	High	SEIFSTYADNQPGVLIQVFEGER	4	7	1	417149		0	4.22405	0	3	2599.28	3.18193	49.4197	0
	High	mVAEAEKFKEEDEK	1	10	1	417149	M1(Oxidation)	0	4.08619	0	2	1698.79	1.17083	14.1802	2
	High	NFNDPEVQADmK	3	4	1	417149	M11(Oxidation)	0	3.9758	0	2	1423.62	0.425941	17.7486	0
	High	NFTPEQISSmVLGK	5	9	1	417149	M10(Oxidation)	0	3.92661	0	3	1566.78	0.819354	34.7023	0
	High	ELQDIANPImSK	4	6	1	417149	M10(Oxidation)	0	3.81909	0	2	1374.7	1.41399	25.424	0
	High	ELQDIANPIMSK	1	6	1	417149		0.0052	3.80905	0	2	1358.7	1.01229	25.9272	0
	High	DAGTIAGLNVLR	7	28	4	417149;121575;123634;349579703		0	3.79723	0	2	1199.68	1.35005	34.3641	0
	High	DAKLDKSqVDEIVLVGGSTR	1	15	2	417149;349579703	Q8(Deamidated)	0	3.76194	0	3	2131.13	1.04201	30.7247	2
	High	NQAAMNPSnTVFDAK	12	8	1	417149	N9(Deamidated)	0.167	3.738	0	2	1608.73	1.15069	26.8026	0
	High	SEIFSTYADnqPGVLIQVFEGER	5	7	1	417149	N10(Deamidated); Q11(Deamidated)	0	3.71712	0	3	2601.26	7.74939	50.8506	0
	High	NQAAMNPSNTVFDAK	6	8	1	417149		0	3.71691	0	2	1607.75	0.852177	23.8592	0
	High	LIGDAAKNqAAmNPSNTVFDAK	6	8	1	417149	Q9(Deamidated); M12(Oxidation)	0	3.71314	0	3	2293.12	1.46301	25.1433	1
	High	MKETAESYLGAK	2	17	2	417149;349579703		0	3.64932	0	3	1327.66	0.178505	17.7257	1
	High	TKDNNLLGKFELSGIPPAPR	3	31	3	417149;123634;349579703		0	3.63414	0	3	2167.19	2.7672	34.2132	2
	High	ARFEELcADLFR	4	30	3	417149;123634;349579703	C7(Carbamidomethyl)	0	3.63362	0	3	1526.74	1.17559	35.6898	1
	High	AVGIDLGTTYScVAHFANDRVDIIANDQGNR	1	7	1	417149	C12(Carbamidomethyl)	0	3.61211	0	3	3362.62	1.30867	41.4725	1
	High	NFNDPEVQADMK	1	4	1	417149		0	3.58679	0	2	1407.62	1.7614	22.244	0
	High	LDKSqVDEIVLVGGSTR	1	15	2	417149;349579703	Q5(Deamidated)	0	3.4925	0	3	1816.96	-2.07952	31.9122	1
	High	VDIIANDQGNR	3	16	2	417149;349579703		0	3.42895	0	2	1214.61	1.1245	18.4936	0
	High	SNKITITNDKGR	2	30	3	417149;123634;349579703		0	3.40783	0	3	1346.74	1.06565	12.957	2
	High	nTISEAGDKLEQADKDTVTK	1	7	1	417149	N1(Deamidated)	0	3.35887	0	3	2164.06	0.0621195	25.2418	2
	High	SEIFSTYADnQPGVLIQVFEGER	2	7	1	417149	N10(Deamidated)	0	3.35214	0	3	2600.25	0.290813	50.8123	0
	High	LVNHFIQEFKR	3	17	2	417149;349579703		0	3.34075	0	3	1430.79	0.8721	23.954	1
	High	mKETAESYLGAK	2	17	2	417149;349579703	M1(Oxidation)	0	3.31945	0	2	1343.65	-0.208235	16.0754	1
	High	LVnHFIQEFK	2	17	2	417149;349579703	N3(Deamidated)	0	3.31031	0	3	1275.67	1.15192	29.0525	0
	High	FKEEDEKESQR	1	14	2	417149;349579703		0	3.27764	0	2	1424.67	2.3482	11.8365	2
	High	LVTDYFnGKEPNR	3	16	2	417149;349579703	N7(Deamidated)	0	3.24873	0	2	1553.76	0.982536	23.7625	1
	High	kSEIFSTYADnQPGVLIQVFEGER	2	7	1	417149	K1(Acetyl); N11(Deamidated)	0	3.2424	0	3	2770.37	4.63329	43.1216	1
	High	NQAAmNPSNTVFDAKR	1	8	1	417149	M5(Oxidation)	0	3.2175	0	2	1779.85	1.5435	17.3328	1
	High	DAGTIAGLnVLR	2	28	4	417149;121575;123634;349579703	N9(Deamidated)	0	3.18438	0	2	1200.66	2.46129	35.7552	0
	High	FEELcADLFR	1	30	3	417149;123634;349579703	C5(Carbamidomethyl)	0	3.16024	0	2	1299.61	1.64614	36.9792	0
	High	TTPSFVAFTDTER	2	8	1	417149		0	3.15543	0	2	1471.71	1.28303	32.0156	0
	High	VNDAVVTVPAYFNDSQR	3	17	2	417149;349579703		0	3.13867	0	3	1894.93	0.920981	33.5479	0
	High	ELQDIAnPImSK	2	6	1	417149	N7(Deamidated); M10(Oxidation)	0	3.13745	0	2	1375.68	0.165448	26.6838	0
	High	VnDAVVTVPAYFNDSQR	3	17	2	417149;349579703	N2(Deamidated)	0	3.13557	0	2	1895.92	2.01835	35.0125	0
	High	VDIIAnDQGNR	9	16	2	417149;349579703	N6(Deamidated)	0	3.13309	0	2	1215.6	1.21807	19.2011	0
	High	NFTPEqISSmVLGK	12	9	1	417149	Q6(Deamidated); M10(Oxidation)	0	3.13213	0	2	1567.77	0.900679	36.2452	0
	High	NFNDPEVqADmK	4	4	1	417149	Q8(Deamidated); M11(Oxidation)	0	3.03434	0	2	1424.6	0.506273	18.8471	0
	High	nQLESIAYSLK	2	13	2	417149;349579703	N1(Deamidated)	0	3.02665	0	2	1266.66	2.78931	37.5135	0
	High	NQLESIAYSLK	2	13	2	417149;349579703		0	3.022	0	2	1265.68	1.83271	32.5132	0
	High	LVNHFIQEFK	2	17	2	417149;349579703		0	2.84794	0	2	1274.69	1.93513	26.716	0
	High	FELSGIPPAPR	2	31	3	417149;123634;349579703		0	2.73652	0	2	1183.65	1.4176	32.3525	0
	High	NQAAMNPSNTVFDAKR	1	8	1	417149		0.267	2.68919	0	2	1763.85	1.58128	20.122	1
	High	NFTPEQISSMVLGK	1	9	1	417149		0	2.68186	0	2	1550.79	1.80811	40.6941	0
349579703	K7_Ssa2p [Saccharomyces cerevisiae Kyokai no. 7]	570.553	64.48	9	38	200
	A4	Sequence	# PSMs	# Proteins	# Protein Groups	Protein Group Accessions	Modifications	ΔCn	XCorr	Probability	Charge	MH+ [Da]	ΔM [ppm]	RT [min]	# Missed Cleavages
	High	KAEETIAWLDSNTTATKEEFDDQLK	2	6	1	349579703		0	5.53478	0	3	2883.39	1.2875	34.8234	2
	High	DAKLDKSQVDEIVLVGGSTR	3	15	2	417149;349579703		0	5.42805	0	2	2130.14	1.71121	28.9493	2
	High	LDKSQVDEIVLVGGSTR	7	15	2	417149;349579703		0	5.37586	0	2	1815.98	1.8631	30.7098	1
	High	TQDLLLLDVAPLSLGIETAGGVmTK	5	16	2	417149;349579703	M23(Oxidation)	0	5.27886	0	3	2571.4	2.63021	53.587	0
	High	TQDLLLLDVAPLSLGIETAGGVMTK	2	16	2	417149;349579703		0	5.22822	0	3	2555.41	2.3287	55.8395	0
	High	KSEVFSTYADNQPGVLIQVFEGER	5	13	2	123634;349579703		0	5.14344	0	3	2713.35	2.3603	42.8735	1
	High	SEVFSTYADNQPGVLIQVFEGER	4	13	2	123634;349579703		0	5.1138	0	3	2585.26	2.14646	47.5942	0
	High	IASKNqLESIAYSLK	8	13	2	417149;349579703	Q6(Deamidated)	0	5.09544	0	2	1665.91	2.25474	32.1784	1
	High	IINEPTAAAIAYGLDK	3	30	3	417149;123634;349579703		0	4.94464	0	3	1659.9	0.923192	35.4378	0
	High	LIDVDGKPQIQVEFK	2	16	2	417149;349579703		0	4.90448	0	2	1728.96	2.27163	30.5271	0
	High	LIDVDGKPQIQVEFKGETK	6	16	2	417149;349579703		0	4.6882	0	2	2144.16	1.52145	27.2216	1
	High	SQVDEIVLVGGSTR	2	15	2	417149;349579703		0	4.67463	0	2	1459.78	1.52081	29.5969	0
	High	SINPDEAVAYGAAVqAAILTGDESSK	2	16	2	417149;349579703	Q15(Deamidated)	0	4.58598	0	2	2578.26	1.41783	51.4956	0
	High	IINEPTAAAIAYGLDKK	4	30	3	417149;123634;349579703		0	4.56822	0	2	1787.99	1.44528	31.1385	1
	High	KSEVFSTYADnQPGVLIQVFEGER	12	13	2	123634;349579703	N11(Deamidated)	0	4.51038	0	3	2714.34	1.95204	44.5636	1
	High	SINPDEAVAYGAAVQAAILTGDESSK	3	16	2	417149;349579703		0	4.39599	0	3	2577.27	2.22114	47.3859	0
	High	ATAGDTHLGGEDFDNR	6	25	2	417149;349579703		0	4.33992	0	2	1675.73	1.75379	18.1084	0
	High	nQAAmNPANTVFDAK	12	8	1	349579703	N1(Deamidated); M5(Oxidation)	0	4.31906	0	2	1608.73	1.22346	26.9604	0
	High	IASKNQLESIAYSLK	1	13	2	417149;349579703		0	4.23638	0	2	1664.92	1.38058	30.2413	1
	High	NQAAmNPANTVFDAK	6	8	1	349579703	M5(Oxidation)	0	4.10956	0	2	1607.75	0.241658	23.2697	0
	High	AEETIAWLDSNTTATKEEFDDQLKELqEVANPImSK	4	6	1	349579703	Q27(Deamidated); M34(Oxidation)	0	4.08118	0	4	4111.98	6.66243	47.9764	2
	High	SEVFSTYADNqPGVLIQVFEGER	7	13	2	123634;349579703	Q11(Deamidated)	0	3.84739	0	3	2586.24	2.70925	48.9653	0
	High	NFNDPEVQGDmK	3	12	1	349579703	M11(Oxidation)	0	3.83521	0	2	1409.6	0.0149158	16.7908	0
	High	ELQEVANPIMSK	1	6	1	349579703		0	3.83365	0	2	1358.7	1.01229	25.9272	0
	High	NFNDPEVqGDmK	9	12	1	349579703	Q8(Deamidated); M11(Oxidation)	0	3.81463	0	2	1410.58	0.00979337	17.8021	0
	High	DAGTIAGLNVLR	7	28	4	417149;121575;123634;349579703		0	3.79723	0	2	1199.68	1.35005	34.3641	0
	High	MVSEAEKFKEEDEK	1	4	1	349579703		0.0733	3.78614	0	2	1698.79	1.17377	14.1802	2
	High	DAKLDKSqVDEIVLVGGSTR	1	15	2	417149;349579703	Q8(Deamidated)	0	3.76194	0	3	2131.13	1.04201	30.7247	2
	High	LIGDAAKnQAAmNPANTVFDAK	3	8	1	349579703	N8(Deamidated); M12(Oxidation)	0	3.70962	0	3	2277.12	1.75755	27.8398	1
	High	EEFDDQLKELQEVANPImSK	2	6	1	349579703	M18(Oxidation)	0	3.70535	0	3	2379.15	3.24406	39.3495	1
	High	AEETIAWLDSNTTATKEEFDDQLKELQEVANPImSK	1	6	1	349579703	M34(Oxidation)	0	3.6808	0	4	4110.98	1.82573	47.6963	2
	High	MKETAESYLGAK	2	17	2	417149;349579703		0	3.64932	0	3	1327.66	0.178505	17.7257	1
	High	TKDNNLLGKFELSGIPPAPR	3	31	3	417149;123634;349579703		0	3.63414	0	3	2167.19	2.7672	34.2132	2
	High	ARFEELcADLFR	4	30	3	417149;123634;349579703	C7(Carbamidomethyl)	0	3.63362	0	3	1526.74	1.17559	35.6898	1
	High	AVGIDLGTTYScVAHFSNDRVDIIANDQGNR	4	8	1	349579703	C12(Carbamidomethyl)	0	3.62345	0	3	3378.62	1.65284	39.1529	1
	High	NTISEAGDKLEQADKDAVTK	2	2	1	349579703		0	3.53684	0	3	2133.07	1.49752	23.719	2
	High	NQAAMNPANTVFDAK	1	8	1	349579703		0	3.52739	0	2	1591.76	1.65085	26.4066	0
	High	LDKSqVDEIVLVGGSTR	1	15	2	417149;349579703	Q5(Deamidated)	0	3.4925	0	3	1816.96	-2.07952	31.9122	1
	High	VDIIANDQGNR	3	16	2	417149;349579703		0	3.42895	0	2	1214.61	1.1245	18.4936	0
	High	SNKITITNDKGR	2	30	3	417149;123634;349579703		0	3.40783	0	3	1346.74	1.06565	12.957	2
	High	NQAAmNPANTVFDAKR	2	8	1	349579703	M5(Oxidation)	0	3.38477	0	2	1763.85	1.44004	19.6592	1
	High	LVNHFIQEFKR	3	17	2	417149;349579703		0	3.34075	0	3	1430.79	0.8721	23.954	1
	High	mKETAESYLGAK	2	17	2	417149;349579703	M1(Oxidation)	0	3.31945	0	2	1343.65	-0.208235	16.0754	1
	High	LVnHFIQEFK	2	17	2	417149;349579703	N3(Deamidated)	0	3.31031	0	3	1275.67	1.15192	29.0525	0
	High	FKEEDEKESQR	1	14	2	417149;349579703		0	3.27764	0	2	1424.67	2.3482	11.8365	2
	High	LVTDYFnGKEPNR	3	16	2	417149;349579703	N7(Deamidated)	0	3.24873	0	2	1553.76	0.982536	23.7625	1
	High	NFNDPEVQGDMK	1	12	1	349579703		0	3.218	0	2	1393.61	1.1839	20.6362	0
	High	DAGTIAGLnVLR	2	28	4	417149;121575;123634;349579703	N9(Deamidated)	0	3.18438	0	2	1200.66	2.46129	35.7552	0
	High	ELQEVANPImSK	4	6	1	349579703	M10(Oxidation)	0	3.17765	0	2	1374.7	1.76918	22.1484	0
	High	FEELcADLFR	1	30	3	417149;123634;349579703	C5(Carbamidomethyl)	0	3.16024	0	2	1299.61	1.64614	36.9792	0
	High	VNDAVVTVPAYFNDSQR	3	17	2	417149;349579703		0	3.13867	0	3	1894.93	0.920981	33.5479	0
	High	VnDAVVTVPAYFNDSQR	3	17	2	417149;349579703	N2(Deamidated)	0	3.13557	0	2	1895.92	2.01835	35.0125	0
	High	VDIIAnDQGNR	9	16	2	417149;349579703	N6(Deamidated)	0	3.13309	0	2	1215.6	1.21807	19.2011	0
	High	nQLESIAYSLK	2	13	2	417149;349579703	N1(Deamidated)	0	3.02665	0	2	1266.66	2.78931	37.5135	0
	High	NQLESIAYSLK	2	13	2	417149;349579703		0	3.022	0	2	1265.68	1.83271	32.5132	0
	High	LVNHFIQEFK	2	17	2	417149;349579703		0	2.84794	0	2	1274.69	1.93513	26.716	0
	High	FELSGIPPAPR	2	31	3	417149;123634;349579703		0	2.73652	0	2	1183.65	1.4176	32.3525	0
444302411	Chain Q, Yeast 20s Proteasome In Complex With The Vinyl Sulfone Lu112	536.086	66.14	3	16	256
	A4	Sequence	# PSMs	# Proteins	# Protein Groups	Protein Group Accessions	Modifications	ΔCn	XCorr	Probability	Charge	MH+ [Da]	ΔM [ppm]	RT [min]	# Missed Cleavages
	High	NIEITVVKPDSDIVALSSEEINQYVTQIEQEK	6	4	1	444302411		0	5.76153	0	4	3631.87	1.81174	52.4363	0
	High	LTLEDPVTVEYLTR	36	6	2	444302411;323307097		0	5.05889	0	3	1648.88	2.15622	39.3142	0
	High	ALSIFSPDGHIFQVEYALEAVK	7	5	2	444302411;323307097		0	4.92165	0	2	2434.27	2.4223	48.883	0
	High	NIEITVVKPDSDIVALSSEEINQYVTQIEQEKQEQQEQDK	6	1	1	444302411		0	4.79951	0	4	4645.31	1.14643	51.8802	1
	High	NIEITVVKPDSDIVALSSEEINQYVTqIEQEKQEQQEQDKK	41	1	1	444302411	Q27(Deamidated)	0	4.14727	0	5	4774.4	4.20495	56.4146	2
	High	NIEITVVKPDSDIVALSSEEInqYVTQIEQEKQEQQEQDKK	10	1	1	444302411	N22(Deamidated); Q23(Deamidated)	0	4.10555	0	5	4775.4	6.86104	57.0232	2
	High	NIEITVVKPDSDIVALSSEEINQYVTQIEQEKqEQQEqDK	10	1	1	444302411	Q33(Deamidated); Q38(Deamidated)	0	4.06672	0	4	4647.31	8.33997	51.6834	1
	High	NIEITVVKPDSDIVALSSEEINQYVTQIEQEKQEQQEQDKK	20	1	1	444302411		0	4.03177	0	5	4773.38	-3.56688	58.172	2
	High	SLLEVVqTGAK	1	5	2	444302411;323307097	Q7(Deamidated)	0	3.97319	0	2	1145.64	2.12724	31.6509	0
	High	YTQSGGVRPFGVSTLIAGFDPRDDEPK	5	6	2	444302411;323307097		0	3.88578	0	3	2909.45	1.26385	39.6759	1
	High	SLLEVVQTGAK	23	5	2	444302411;323307097		0	3.87132	0	2	1144.66	0.429074	28.8154	0
	High	NYDRKEPPATVEEcVK	6	6	2	444302411;323307097	C14(Carbamidomethyl)	0	3.74482	0	2	1934.93	1.1597	15.7809	2
	High	NIEITVVKPDSDIVALSSEEINQYVTqIEQEKQEQQEQDK	44	1	1	444302411	Q27(Deamidated)	0	3.72982	0	5	4646.33	8.82643	48.6409	1
	High	YTQSGGVRPFGVSTLIAGFDPR	3	6	2	444302411;323307097		0	3.48327	0	3	2325.2	2.25413	43.7619	0
	High	KEPPATVEEcVK	3	6	2	444302411;323307097	C10(Carbamidomethyl)	0	3.33255	0	2	1386.69	0.962322	15.0528	1
	High	NIEITVVKPDSDIVALSSEEINqYVTQIEQEK	21	4	1	444302411	Q23(Deamidated)	0	3.2286	0	3	3632.86	4.38349	52.9588	0
	High	ncVVLGcER	2	6	2	444302411;323307097	N1(Deamidated); C2(Carbamidomethyl); C7(Carbamidomethyl)	0	3.22749	0	2	1107.49	0.917713	19.3362	0
	High	GKncVVLGcER	1	6	2	444302411;323307097	N3(Deamidated); C4(Carbamidomethyl); C9(Carbamidomethyl)	0	3.15674	0	2	1292.61	0.986825	15.6801	1
	High	ALSIFSPDGHIFQVEYALEAVKr	1	5	2	444302411;323307097	R23(Deamidated)	0	3.1318	0	3	2591.36	5.14687	54.009	1
	High	GKNcVVLGcER	1	6	2	444302411;323307097	C4(Carbamidomethyl); C9(Carbamidomethyl)	0	3.02379	0	2	1291.63	1.56021	14.8925	1
	High	YVAGVqQR	3	6	2	444302411;323307097	Q6(Deamidated)	0	2.907	0	2	921.48	1.56915	14.3965	0
	High	ARVEAQSHR	1	6	2	444302411;323307097		0	2.81221	0	2	1053.56	1.03886	12.065	1
	High	NcVVLGcER	1	6	2	444302411;323307097	C2(Carbamidomethyl); C7(Carbamidomethyl)	0	2.73439	0	2	1106.51	1.80761	20.8926	0
	High	TVREFLEK	1	6	2	444302411;323307097		0	2.72352	0	2	1021.57	0.910183	18.1616	1
	High	nYDRKEPPATVEEcVK	1	6	2	444302411;323307097	N1(Deamidated); C14(Carbamidomethyl)	0	2.70082	0	2	1935.91	-0.610173	17.6915	2
	High	YVAGVQQR	2	6	2	444302411;323307097		0	2.67587	0	2	920.496	0.981903	16.3714	0
323307097	Pre6p [Saccharomyces cerevisiae FostersO]	519.316	66.67	2	16	446
	A4	Sequence	# PSMs	# Proteins	# Protein Groups	Protein Group Accessions	Modifications	ΔCn	XCorr	Probability	Charge	MH+ [Da]	ΔM [ppm]	RT [min]	# Missed Cleavages
	High	LTLEDPVTVEYLTR	36	6	2	444302411;323307097		0	5.05889	0	3	1648.88	2.15622	39.3142	0
	High	nIEITVVKPxSDIVALSSEEInqYVTQIEQEK	14	1	1	323307097	N1(Deamidated); X10(L); N22(Deamidated); Q23(Deamidated)	0.1206	5.02699	0	4	3632.86	-2.52688	52.9451	0
	High	ALSIFSPDGHIFQVEYALEAVK	7	5	2	444302411;323307097		0	4.92165	0	2	2434.27	2.4223	48.883	0
	High	NIEITVVKPxSDIVALSSEEInqYVTQIEQEK	35	1	1	323307097	X10(L); N22(Deamidated); Q23(Deamidated)	0.184	4.7022	0	4	3631.87	-5.11363	52.4363	0
	High	nIEITVVKPxSDIVALSSEEInQYVTQIEQEKqEQQEQDKK	12	1	1	323307097	N1(Deamidated); X10(L); N22(Deamidated); Q33(Deamidated)	0	4.42573	0	4	4774.43	5.17815	45.9766	2
	High	nIEITVVKPxSDIVALSSEEINqYVTQIEQEKqEQQEQDK	16	1	1	323307097	N1(Deamidated); X10(L); Q23(Deamidated); Q33(Deamidated)	0.2194	4.26959	0	4	4646.32	2.85115	50.9721	1
	High	nIEITVVKPxSDIVALSSEEInqYVTQIEQEKqEQQEQDKK	10	1	1	323307097	N1(Deamidated); X10(L); N22(Deamidated); Q23(Deamidated); Q33(Deamidated)	0	4.21402	0	4	4775.42	6.37699	55.6213	2
	High	SLLEVVqTGAK	1	5	2	444302411;323307097	Q7(Deamidated)	0	3.97319	0	2	1145.64	2.12724	31.6509	0
	High	nIEITVVKPxSDIVALSSEEINQYVTqIEQEKQEQQEQDKK	187	1	1	323307097	N1(Deamidated); X10(L); Q27(Deamidated)	0	3.93211	0	4	4773.41	-2.36327	49.5428	2
	High	nIEITVVKPxSDIVALSSEEINQYVTqIEQEKQEQQEQDK	74	1	1	323307097	N1(Deamidated); X10(L); Q27(Deamidated)	0	3.92325	0	4	4645.31	-3.7425	50.0528	1
	High	YTQSGGVRPFGVSTLIAGFDPRDDEPK	5	6	2	444302411;323307097		0	3.88578	0	3	2909.45	1.26385	39.6759	1
	High	SLLEVVQTGAK	23	5	2	444302411;323307097		0	3.87132	0	2	1144.66	0.429074	28.8154	0
	High	NYDRKEPPATVEEcVK	6	6	2	444302411;323307097	C14(Carbamidomethyl)	0	3.74482	0	2	1934.93	1.1597	15.7809	2
	High	YTQSGGVRPFGVSTLIAGFDPR	3	6	2	444302411;323307097		0	3.48327	0	3	2325.2	2.25413	43.7619	0
	High	KEPPATVEEcVK	3	6	2	444302411;323307097	C10(Carbamidomethyl)	0	3.33255	0	2	1386.69	0.962322	15.0528	1
	High	ncVVLGcER	2	6	2	444302411;323307097	N1(Deamidated); C2(Carbamidomethyl); C7(Carbamidomethyl)	0	3.22749	0	2	1107.49	0.917713	19.3362	0
	High	GKncVVLGcER	1	6	2	444302411;323307097	N3(Deamidated); C4(Carbamidomethyl); C9(Carbamidomethyl)	0	3.15674	0	2	1292.61	0.986825	15.6801	1
	High	ALSIFSPDGHIFQVEYALEAVKr	1	5	2	444302411;323307097	R23(Deamidated)	0	3.1318	0	3	2591.36	5.14687	54.009	1
	High	GKNcVVLGcER	1	6	2	444302411;323307097	C4(Carbamidomethyl); C9(Carbamidomethyl)	0	3.02379	0	2	1291.63	1.56021	14.8925	1
	High	YVAGVqQR	3	6	2	444302411;323307097	Q6(Deamidated)	0	2.907	0	2	921.48	1.56915	14.3965	0
	High	ARVEAQSHR	1	6	2	444302411;323307097		0	2.81221	0	2	1053.56	1.03886	12.065	1
	High	NcVVLGcER	1	6	2	444302411;323307097	C2(Carbamidomethyl); C7(Carbamidomethyl)	0	2.73439	0	2	1106.51	1.80761	20.8926	0
	High	TVREFLEK	1	6	2	444302411;323307097		0	2.72352	0	2	1021.57	0.910183	18.1616	1
	High	nYDRKEPPATVEEcVK	1	6	2	444302411;323307097	N1(Deamidated); C14(Carbamidomethyl)	0	2.70082	0	2	1935.91	-0.610173	17.6915	2
	High	YVAGVQQR	2	6	2	444302411;323307097		0	2.67587	0	2	920.496	0.981903	16.3714	0
123634	RecName: Full=Heat shock protein SSA4	169.223	24.3	2	13	61
	A4	Sequence	# PSMs	# Proteins	# Protein Groups	Protein Group Accessions	Modifications	ΔCn	XCorr	Probability	Charge	MH+ [Da]	ΔM [ppm]	RT [min]	# Missed Cleavages
	High	KSEVFSTYADNQPGVLIQVFEGER	5	13	2	123634;349579703		0	5.14344	0	3	2713.35	2.3603	42.8735	1
	High	SEVFSTYADNQPGVLIQVFEGER	4	13	2	123634;349579703		0	5.1138	0	3	2585.26	2.14646	47.5942	0
	High	IINEPTAAAIAYGLDK	3	30	3	417149;123634;349579703		0	4.94464	0	3	1659.9	0.923192	35.4378	0
	High	IINEPTAAAIAYGLDKK	4	30	3	417149;123634;349579703		0	4.56822	0	2	1787.99	1.44528	31.1385	1
	High	KSEVFSTYADnQPGVLIQVFEGER	12	13	2	123634;349579703	N11(Deamidated)	0	4.51038	0	3	2714.34	1.95204	44.5636	1
	High	SEVFSTYADNqPGVLIQVFEGER	7	13	2	123634;349579703	Q11(Deamidated)	0	3.84739	0	3	2586.24	2.70925	48.9653	0
	High	DAGTIAGLNVLR	7	28	4	417149;121575;123634;349579703		0	3.79723	0	2	1199.68	1.35005	34.3641	0
	High	TKDNNLLGKFELSGIPPAPR	3	31	3	417149;123634;349579703		0	3.63414	0	3	2167.19	2.7672	34.2132	2
	High	ARFEELcADLFR	4	30	3	417149;123634;349579703	C7(Carbamidomethyl)	0	3.63362	0	3	1526.74	1.17559	35.6898	1
	High	LDkSqIDEIVLVGGSTR	1	13	1	123634	K3(Acetyl); Q5(Deamidated)	0	3.58684	0	2	1873.01	7.61905	30.837	1
	High	AVGIDLGTTYScVAHFAnDrVEIIANDQGNR	3	5	1	123634	C12(Carbamidomethyl); N18(Deamidated); R20(Deamidated)	0.1137	3.42995	0	3	3378.62	6.38516	38.715	1
	High	SNKITITNDKGR	2	30	3	417149;123634;349579703		0	3.40783	0	3	1346.74	1.06565	12.957	2
	High	DAGTIAGLnVLR	2	28	4	417149;121575;123634;349579703	N9(Deamidated)	0	3.18438	0	2	1200.66	2.46129	35.7552	0
	High	FEELcADLFR	1	30	3	417149;123634;349579703	C5(Carbamidomethyl)	0	3.16024	0	2	1299.61	1.64614	36.9792	0
	High	NQLESYAFTLK	1	14	1	123634		0	2.94635	0	2	1313.67	0.557752	32.7942	0
	High	FELSGIPPAPR	2	31	3	417149;123634;349579703		0	2.73652	0	2	1183.65	1.4176	32.3525	0
323337524	Pre9p [Saccharomyces cerevisiae Vin13]	134.571	73.64	16	16	41
	A4	Sequence	# PSMs	# Proteins	# Protein Groups	Protein Group Accessions	Modifications	ΔCn	XCorr	Probability	Charge	MH+ [Da]	ΔM [ppm]	RT [min]	# Missed Cleavages
	High	IAVAVAGLTADAEILINTAR	6	8	1	323337524		0	5.62608	0	2	1982.13	2.48366	50.5495	0
	High	YGYQLYTSNPSGNYTGWK	2	8	1	323337524		0	4.84485	0	2	2098.96	2.30999	33.6272	0
	High	TGITKKDEDEEADEDmK	2	4	1	323337524	M16(Oxidation)	0	4.79872	0	2	1969.86	2.92849	12.5421	2
	High	VTSTLLEQDTSTEK	2	8	1	323337524		0	4.77847	0	2	1551.78	1.22421	21.4571	0
	High	AISVGANTSAAQTLLQmDYK	2	8	1	323337524	M17(Oxidation)	0	4.74221	0	2	2098.05	2.23252	34.1919	0
	High	KVTSTLLEQDTSTEK	1	8	1	323337524		0	4.40149	0	2	1679.87	1.71261	18.5492	1
	High	DDmKVDDAIELALK	2	8	1	323337524	M3(Oxidation)	0	4.06414	0	2	1591.79	0.787887	34.334	1
	High	KGAnDGEVYQK	2	8	1	323337524	N4(Deamidated)	0	3.95927	0	2	1209.58	2.09886	12.6453	1
	High	TYNEDIPVEILVR	3	8	1	323337524		0	3.68912	0	2	1560.83	1.93505	38.5165	0
	High	AISVGANTSAAqTLLQmDYKDDmKVDDAIELALK	6	8	1	323337524	Q12(Deamidated); M17(Oxidation); M23(Oxidation)	0	3.66463	0	3	3671.83	7.80401	44.3678	2
	High	KDEDEEADEDmK	2	4	1	323337524	M11(Oxidation)	0	3.60907	0	3	1469.56	1.48806	11.568	1
	High	KVTSTLLEQDTSTEKLYK	1	8	1	323337524		0	3.58363	0	3	2084.11	0.910487	23.3326	2
	High	VTSTLLEQDTSTEKLYK	1	8	1	323337524		0	3.5608	0	2	1956.02	1.94394	26.0555	1
	High	TYnEDIPVEILVR	4	8	1	323337524	N3(Deamidated)	0	3.50304	0	2	1561.81	1.46026	40.2029	0
	High	TTDSSALTYDRLEFATIR	2	8	1	323337524		0	3.06334	0	2	2060.03	2.26986	33.69	1
	High	VDDAIELALK	1	8	1	323337524		0	3.03941	0	2	1086.61	1.00396	31.2841	0
	High	IFKPQEIKDILVK	1	8	1	323337524		0	3.00822	0	2	1570.96	1.74986	30.9089	1
	High	KGANDGEVYQK	1	8	1	323337524		0	2.99117	0	2	1208.59	2.30854	12.3484	1
984187	transcription factor [Saccharomyces cerevisiae]	126.593	44.57	17	17	43
	A4	Sequence	# PSMs	# Proteins	# Protein Groups	Protein Group Accessions	Modifications	ΔCn	XCorr	Probability	Charge	MH+ [Da]	ΔM [ppm]	RT [min]	# Missed Cleavages
	High	LPTVLSIAGTDPSGGAGIEADVK	2	7	1	984187		0	5.94501	0	2	2168.15	2.56568	39.1689	0
	High	mLSDEcFTASDVIPK	1	7	1	984187	M1(Oxidation); C6(Carbamidomethyl)	0	5.16566	0	2	1728.78	1.71763	32.3179	0
	High	LVVDPVLVATSGSSLAGK	2	8	1	984187		0	4.75502	0	2	1712.98	1.02476	37.7562	0
	High	KVnGLQDIFQIAK	13	7	1	984187	N3(Deamidated)	0	4.62194	0	2	1474.83	2.39102	36.5965	1
	High	SAADKIPGGNFYEYLINHPK	4	5	1	984187		0	4.48158	0	3	2234.13	2.97662	36.1218	1
	High	TGmLTAAAIEVLHEK	2	7	1	984187	M3(Oxidation)	0	4.45227	0	2	1599.84	1.42207	30.461	0
	High	YITDVLFLGAEQK	4	7	1	984187		0	4.33454	0	2	1496.8	1.81212	42.0979	0
	High	EVFGVKDPDYFQK	2	7	1	984187		0	4.1163	0	2	1571.78	1.16124	28.1523	1
	High	EVVFQTLESNLKDmK	1	6	1	984187	M14(Oxidation)	0	3.83338	0	2	1796.91	1.5588	31.8108	1
	High	DNGPINHVYAVEIPLEK	2	7	1	984187		0	3.7274	0	3	1907.99	0.772411	34.0282	0
	High	LVVDPVLVATSGSSLAGKDIVSLITEK	2	7	1	984187		0	3.65472	0	4	2711.55	0.937596	51.1676	1
	High	VnGLQDIFQIAK	3	7	1	984187	N2(Deamidated)	0	3.63125	0	2	1346.73	1.71151	42.0916	0
	High	APcLEDmEKELVIVGGVR	1	7	1	984187	C3(Carbamidomethyl); M7(Oxidation)	0	3.39559	0	3	2031.03	1.08592	32.433	1
	High	GGHIPWNDEKEK	1	7	1	984187		0	3.34169	0	3	1409.68	0.483377	14.958	1
	High	EVVFQTLESNLK	1	6	1	984187		0	3.27849	0	2	1406.75	1.28724	35.2083	0
	High	RGNWQELVASLTPcLmGYGEALTK	1	7	1	984187	C14(Carbamidomethyl); M16(Oxidation)	0	3.27116	0	3	2710.34	2.00369	48.8923	1
	High	VAPFADILTPNIPEcYK	1	6	1	984187	C15(Carbamidomethyl)	0	3.1864	0	2	1947.99	2.20748	42.8707	0
93279388	Chain U, Crystal Structure Of The Yeast 20s Proteasome In Complex With Bortezomib	104.905	64.61	12	12	37
	A4	Sequence	# PSMs	# Proteins	# Protein Groups	Protein Group Accessions	Modifications	ΔCn	XCorr	Probability	Charge	MH+ [Da]	ΔM [ppm]	RT [min]	# Missed Cleavages
	High	VVEFAITHmIDALGTEFSKNDLEVGVATK	4	6	1	93279388	M9(Oxidation)	0	4.79639	0	3	3150.61	2.85827	43.1576	1
	High	DKFFTLSAENIEER	3	6	1	93279388		0	4.73686	0	2	1698.84	1.07802	32.0975	1
	High	VVEFAITHmIDALGTEFSK	2	6	1	93279388	M9(Oxidation)	0	4.22962	0	3	2124.07	1.03218	40.7873	0
	High	SKIDHINEESWEK	2	6	1	93279388		0	4.05355	0	2	1614.78	0.928951	18.3033	1
	High	ATNQTNINSLAVR	1	5	1	93279388		0	3.75444	0	2	1401.75	1.59116	20.8105	0
	High	AYmRPLGVILTFVSVDEELGPSIYK	1	7	1	93279388	M3(Oxidation)	0	3.45567	0	3	2813.49	2.43683	51.9111	0
	High	LLDPTTVSYIFcISR	4	5	1	93279388	C12(Carbamidomethyl)	0	3.33609	0	2	1784.93	2.40663	47.9306	0
	High	ATNQTNInSLAVR	10	5	1	93279388	N8(Deamidated)	0	3.30383	0	2	1402.73	0.801692	20.2918	0
	High	mANLSQIYTQR	1	7	1	93279388	M1(Oxidation)	0	3.29587	0	2	1340.66	1.10085	23.5829	0
	High	IDHINEESWEK	1	6	1	93279388		0	3.24735	0	2	1399.65	-2.55781	19.8319	0
	High	TIGmVVnGPIPDAR	3	5	1	93279388	M4(Oxidation); N7(Deamidated)	0	3.08598	0	2	1456.75	0.569592	26.884	0
	High	VVEFAITHMIDALGTEFSK	1	6	1	93279388		0	3.0276	0	3	2108.08	2.39175	50.69	0
	High	MANLSQIYTQR	1	7	1	93279388		0	2.95077	0	2	1324.67	1.69872	27.1672	0
	High	QQEITTNLENHFKK	1	7	1	93279388		0	2.90622	0	2	1729.89	2.43224	21.2142	1
	High	LYQVEYAFK	1	4	1	93279388		0	2.7355	0	2	1160.6	0.963075	29.769	0
	High	TIGmVVNGPIPDAR	1	5	1	93279388	M4(Oxidation)	0	2.70639	0	2	1455.76	1.41346	26.0884	0
729768	RecName: Full=Heat shock protein SSB2	83.5249	36.54	2	15	23
	A4	Sequence	# PSMs	# Proteins	# Protein Groups	Protein Group Accessions	Modifications	ΔCn	XCorr	Probability	Charge	MH+ [Da]	ΔM [ppm]	RT [min]	# Missed Cleavages
	High	SINPDEAVAYGAAVQGAILTGQSTSDETK	2	6	2	123635;729768		0	5.12662	0	3	2893.42	4.72615	42.2843	0
	High	VIDVDGNPVIEVQYLEETK	2	6	2	123635;729768		0	4.74688	0	3	2160.11	1.66687	42.0051	0
	High	SQIDEVVLVGGSTR	2	7	2	123635;729768		0	4.46808	0	2	1459.78	1.68806	29.0763	0
	High	ARFEDLNAALFK	4	7	2	123635;729768		0	4.02842	0	3	1394.74	1.21752	32.2016	1
	High	TFTTVSDNQTTVQFPVYQGER	2	4	1	729768		0	3.92996	0	3	2418.16	1.13144	34.5677	0
	High	STSGNTHLGGQDFDTNLLEHFK	2	7	2	123635;729768		0	3.89969	0	3	2418.14	1.8355	33.0849	0
	High	SKIEAALSDALAALQIEDPSADELR	1	5	2	123635;729768		0	3.65793	0	3	2626.36	2.71503	50.4349	1
	High	SSNITISNAVGR	1	5	2	123635;729768		0	3.62321	0	2	1218.64	0.787448	20.4099	0
	High	TLSSVTQTTVEVDSLFDGEDFESSLTR	1	7	2	123635;729768		0	3.20681	0	3	2963.41	1.71811	50.2183	0
	High	DAkISkSqIDEVVLVGGSTR	1	7	2	123635;729768	K3(Acetyl); K6(Acetyl); Q8(Deamidated)	0	3.19833	0	3	2187.16	6.2219	28.9792	2
	High	RFDDESVQKDmK	1	6	2	123635;729768	M11(Oxidation)	0	3.17437	0	2	1513.7	1.70787	13.294	2
	High	FEDLNAALFK	1	7	2	123635;729768		0	3.05175	0	2	1167.61	1.8017	34.7883	0
	High	DAGAISGLNVLR	1	6	2	123635;729768		0	3.02207	0	2	1185.66	0.975269	32.6295	0
	High	VTPSFVAFTPQER	1	1	1	729768		0	2.92648	0	2	1478.77	1.79595	32.3578	0
	High	RFDDESVQK	1	6	2	123635;729768		0	2.81375	0	2	1123.54	1.63693	13.6665	1
123635	RecName: Full=Heat shock protein SSB1; AltName: Full=Cold-inducible protein YG101	81.0741	34.42	1	14	22
	A4	Sequence	# PSMs	# Proteins	# Protein Groups	Protein Group Accessions	Modifications	ΔCn	XCorr	Probability	Charge	MH+ [Da]	ΔM [ppm]	RT [min]	# Missed Cleavages
	High	SINPDEAVAYGAAVQGAILTGQSTSDETK	2	6	2	123635;729768		0	5.12662	0	3	2893.42	4.72615	42.2843	0
	High	VIDVDGNPVIEVQYLEETK	2	6	2	123635;729768		0	4.74688	0	3	2160.11	1.66687	42.0051	0
	High	SQIDEVVLVGGSTR	2	7	2	123635;729768		0	4.46808	0	2	1459.78	1.68806	29.0763	0
	High	TFTTcADNQTTVQFPVYQGER	2	1	1	123635	C5(Carbamidomethyl)	0	4.19601	0	3	2463.13	1.88796	33.2022	0
	High	ARFEDLNAALFK	4	7	2	123635;729768		0	4.02842	0	3	1394.74	1.21752	32.2016	1
	High	STSGNTHLGGQDFDTNLLEHFK	2	7	2	123635;729768		0	3.89969	0	3	2418.14	1.8355	33.0849	0
	High	SKIEAALSDALAALQIEDPSADELR	1	5	2	123635;729768		0	3.65793	0	3	2626.36	2.71503	50.4349	1
	High	SSNITISNAVGR	1	5	2	123635;729768		0	3.62321	0	2	1218.64	0.787448	20.4099	0
	High	TLSSVTQTTVEVDSLFDGEDFESSLTR	1	7	2	123635;729768		0	3.20681	0	3	2963.41	1.71811	50.2183	0
	High	DAkISkSqIDEVVLVGGSTR	1	7	2	123635;729768	K3(Acetyl); K6(Acetyl); Q8(Deamidated)	0	3.19833	0	3	2187.16	6.2219	28.9792	2
	High	RFDDESVQKDmK	1	6	2	123635;729768	M11(Oxidation)	0	3.17437	0	2	1513.7	1.70787	13.294	2
	High	FEDLNAALFK	1	7	2	123635;729768		0	3.05175	0	2	1167.61	1.8017	34.7883	0
	High	DAGAISGLNVLR	1	6	2	123635;729768		0	3.02207	0	2	1185.66	0.975269	32.6295	0
	High	RFDDESVQK	1	6	2	123635;729768		0	2.81375	0	2	1123.54	1.63693	13.6665	1
121575	RecName: Full=78 kDa glucose-regulated protein homolog; Short=GRP-78; AltName: Full=Immunoglobulin heavy chain-binding protein homolog; Short=BiP; Flags: Precursor	78.2847	21.55	10	11	24
	A4	Sequence	# PSMs	# Proteins	# Protein Groups	Protein Group Accessions	Modifications	ΔCn	XCorr	Probability	Charge	MH+ [Da]	ΔM [ppm]	RT [min]	# Missed Cleavages
	High	IEIDSFVDGIDLSETLTR	2	6	1	121575		0	5.16223	0	2	2023.02	0.918744	48.6842	0
	High	SQIFSTAVDNQPTVmIK	2	5	1	121575	M15(Oxidation)	0	4.67606	0	2	1894.96	1.84546	30.8187	0
	High	NQVAANPQNTIFDIK	1	6	1	121575		0	4.17461	0	2	1672.87	0.670333	31.5121	0
	High	DAGTIAGLNVLR	7	28	4	417149;121575;123634;349579703		0	3.79723	0	2	1199.68	1.35005	34.3641	0
	High	HGIDVSDNNK	1	6	1	121575		0	3.69334	0	2	1098.52	1.47405	12.909	0
	High	AKFEELNLDLFKK	1	6	1	121575		0	3.39997	0	3	1594.88	0.538918	32.8285	2
	High	VFTPEEISGmILGK	4	6	1	121575	M10(Oxidation)	0	3.28376	0	2	1536.8	2.86139	38.8358	0
	High	VQQLLESYFDGK	1	6	1	121575		0	3.2487	0	2	1426.72	1.65352	34.6544	0
	High	DAGTIAGLnVLR	2	28	4	417149;121575;123634;349579703	N9(Deamidated)	0	3.18438	0	2	1200.66	2.46129	35.7552	0
	High	TEILANEQGNR	1	6	1	121575		0	3.15337	0	2	1244.63	1.83223	16.1003	0
	High	SESITITNDKGR	1	5	1	121575		0	2.7383	0	2	1320.68	1.21775	14.8708	1
	High	ITPSYVAFTDDER	1	5	1	121575		0	2.71822	0	2	1513.72	1.771	29.1219	0
30923172	RecName: Full=Pyruvate decarboxylase isozyme 1	75.8861	23.62	9	9	21
	A4	Sequence	# PSMs	# Proteins	# Protein Groups	Protein Group Accessions	Modifications	ΔCn	XCorr	Probability	Charge	MH+ [Da]	ΔM [ppm]	RT [min]	# Missed Cleavages
	High	mIEImLPVFDAPQNLVEQAK	5	7	1	30923172	M1(Oxidation); M5(Oxidation)	0	5.38735	0	2	2318.18	2.25148	46.8231	0
	High	WAGNANELNAAYAADGYAR	1	13	1	30923172		0	4.91151	0	2	1997.91	2.18478	30.9577	0
	High	TTYVTQRPVYLGLPANLVDLNVPAK	2	15	1	30923172		0	4.88295	0	3	2742.52	1.10318	42.0885	0
	High	LIDLTQFPAFVTPmGK	1	15	1	30923172	M14(Oxidation)	0	4.67002	0	2	1793.95	1.43726	45.3349	0
	High	VATTGEWDKLTQDK	2	15	1	30923172		0	4.28652	0	2	1591.8	1.00381	23.8186	1
	High	TTYVTqRPVYLGLPANLVDLNVPAK	4	15	1	30923172	Q6(Deamidated)	0	4.23018	0	3	2743.52	7.64077	42.4059	0
	High	KLIDLTQFPAFVTPmGK	3	15	1	30923172	M15(Oxidation)	0	3.61849	0	3	1922.05	1.87468	41.1418	1
	High	NPVILADAccSR	1	15	1	30923172	C9(Carbamidomethyl); C10(Carbamidomethyl)	0	3.59187	0	2	1375.65	1.98873	22.6742	0
	High	YGGVYVGTLSKPEVK	1	15	1	30923172		0	3.51036	0	2	1596.87	1.81303	24.2099	0
	High	NIVEFHSDHmK	1	14	1	30923172	M10(Oxidation)	0	3.23903	0	2	1372.63	1.72687	14.981	0
323336942	Ssc1p [Saccharomyces cerevisiae Vin13]	67.7484	23.65	10	10	19
	A4	Sequence	# PSMs	# Proteins	# Protein Groups	Protein Group Accessions	Modifications	ΔCn	XCorr	Probability	Charge	MH+ [Da]	ΔM [ppm]	RT [min]	# Missed Cleavages
	High	VVNEPTAAALAYGLEK	2	6	1	323336942		0	4.50094	0	2	1645.88	2.3265	33.3754	0
	High	DAGLSTSDISEVLLVGGmSR	3	6	1	323336942	M18(Oxidation)	0	4.47412	0	2	2023.01	2.26429	43.5003	0
	High	GQTYSPAQIGGFVLNK	1	6	1	323336942		0	4.26154	0	2	1679.88	1.21054	35.1525	0
	High	LIGNFTLAGIPPAPK	7	15	1	323336942		0	3.94887	0	2	1508.89	1.68647	38.9374	0
	High	TKTEELQTSSmK	1	6	1	323336942	M11(Oxidation)	0	3.43039	0	2	1398.68	2.2705	12.4681	1
	High	VQGGEEVNAEELK	1	6	1	323336942		0	3.32274	0	2	1401.69	0.627627	18.7135	0
	High	RFEDAEVQR	1	15	1	323336942		0	3.31993	0	2	1149.57	0.507945	14.3982	1
	High	STNGDTHLGGEDFDIYLLR	1	6	1	323336942		0	3.10922	0	3	2123.01	1.97955	38.0036	0
	High	DAGQIVGLNVLR	1	6	1	323336942		0	3.07101	0	2	1254.72	2.8764	35.829	0
	High	AQFETLTAPLVK	1	6	1	323336942		0	2.91512	0	2	1317.74	1.512	32.3548	0
171457	enolase [Saccharomyces cerevisiae]	59.8168	24.94	7	7	15
	A4	Sequence	# PSMs	# Proteins	# Protein Groups	Protein Group Accessions	Modifications	ΔCn	XCorr	Probability	Charge	MH+ [Da]	ΔM [ppm]	RT [min]	# Missed Cleavages
	High	TAGIQIVADDLTVTNPAR	1	2	1	171457		0	5.15584	0	2	1854.99	1.40982	36.4055	0
	High	GVmNAVNNVNNVIAAAFVK	6	4	1	171457	M3(Oxidation)	0	4.92278	0	2	1961.03	2.16596	41.9771	0
	High	SGETEDTFIADLVVGLR	2	22	1	171457		0	4.80204	0	2	1821.93	2.56794	50.4786	0
	High	AVDDFLLSLDGTANK	1	23	1	171457		0	4.52029	0	2	1578.8	-0.0699144	41.459	0
	High	LGANAILGVSmAAAR	3	5	1	171457	M11(Oxidation)	0	3.87743	0	3	1430.78	0.320466	29.8507	0
	High	GNPTVEVELTTEK	1	20	1	171457		0	3.11621	0	2	1416.72	2.23742	24.1297	0
	High	VNQIGTLSESIK	1	21	1	171457		0	2.74654	0	2	1288.71	1.40506	25.0455	0
151944720	22.6 kDa proteasome subunit [Saccharomyces cerevisiae YJM789]	58.0184	38.89	7	7	17
	A4	Sequence	# PSMs	# Proteins	# Protein Groups	Protein Group Accessions	Modifications	ΔCn	XCorr	Probability	Charge	MH+ [Da]	ΔM [ppm]	RT [min]	# Missed Cleavages
	High	NKPELYQIDYLGTK	4	3	1	151944720		0	4.16595	0	2	1681.88	1.20585	29.0399	0
	High	RPYQVNVLIGGYDK	4	3	1	151944720		0	4.11153	0	2	1621.87	-0.629741	28.7178	0
	High	EDYELSPQAVSSFVR	2	3	1	151944720		0	3.56407	0	2	1726.83	1.3277	37.4391	0
	High	VQDSVILASSK	3	2	1	151944720		0	3.39364	0	2	1146.64	0.630827	19.6819	0
	High	KNKPELYQIDYLGTK	1	3	1	151944720		0	3.36434	0	3	1809.98	0.742532	25.7932	1
	High	GISVLKDSDDKTR	1	2	1	151944720		0	3.19328	0	2	1433.76	1.73612	15.0899	2
	High	VqDSVILASSK	1	2	1	151944720	Q2(Deamidated)	0	3.1926	0	2	1147.62	1.47495	20.8194	0
	High	LcVQELEKR	1	3	1	151944720	C2(Carbamidomethyl)	0	2.75795	0	2	1174.63	1.14334	19.5274	1
256274381	Pba1p [Saccharomyces cerevisiae JAY291]	57.4983	38.77	7	7	14
	A4	Sequence	# PSMs	# Proteins	# Protein Groups	Protein Group Accessions	Modifications	ΔCn	XCorr	Probability	Charge	MH+ [Da]	ΔM [ppm]	RT [min]	# Missed Cleavages
	High	NDTADETVYGFSFPIYSFGK	3	6	1	256274381		0	5.5899	0	2	2258.03	2.36754	48.7224	0
	High	SIISQLAQFSPDIIVIGTSDK	4	9	1	256274381		0	5.50169	0	3	2232.22	2.17044	53.3819	0
	High	VEFPQDLDVPQYSTAVITTK	2	2	1	256274381		0	3.91953	0	3	2251.15	2.02673	40.2515	0
	High	NLQSLEVcPVPK	1	5	1	256274381	C8(Carbamidomethyl)	0	3.60091	0	2	1383.73	0.98835	27.5536	0
	High	NLLQLTSIGEIK	1	8	1	256274381		0	3.12622	0	2	1328.78	1.86644	39.1156	0
	High	ImNPLFPK	1	5	1	256274381	M2(Oxidation)	0	2.81503	0	2	975.534	0.432245	26.8777	0
	High	cLVAPSEGPnGFEK	2	8	1	256274381	C1(Carbamidomethyl); N10(Deamidated)	0	2.77129	0	2	1505.7	0.721745	24.9431	0
151946074	proteasome component Y7 [Saccharomyces cerevisiae YJM789]	44.0052	33.6	8	8	13
	A4	Sequence	# PSMs	# Proteins	# Protein Groups	Protein Group Accessions	Modifications	ΔCn	XCorr	Probability	Charge	MH+ [Da]	ΔM [ppm]	RT [min]	# Missed Cleavages
	High	VSLLTPDIGAVYSGmGPDYR	2	5	1	151946074	M15(Oxidation)	0	4.29794	0	3	2127.05	1.22563	39.6987	0
	High	VSLLTPDIGAVYSGMGPDYR	1	5	1	151946074		0	4.10882	0	2	2111.05	2.90915	43.2378	0
	High	KLTSQEINDRLEAL	1	5	1	151946074		0	4.00997	0	2	1629.88	0.201085	28.8958	2
	High	LGqIDYALTAVK	1	4	1	151946074	Q3(Deamidated)	0	3.63175	0	2	1292.71	1.84607	33.8286	0
	High	LGQIDYALTAVK	3	4	1	151946074		0	3.33099	0	2	1291.73	0.624535	31.5847	0
	High	ATNGVVIATEK	1	5	1	151946074		0	3.22421	0	2	1102.61	0.956297	16.7842	0
	High	YSFSLTTFSPSGK	1	4	1	151946074		0	3.09496	0	2	1421.7	0.936361	36.235	0
	High	LTSQEINDRLEAL	1	5	1	151946074		0	2.93413	0	2	1501.79	1.59958	33.2531	1
	High	KSSSPLAmSETLSK	1	5	1	151946074	M8(Oxidation)	0	2.92104	0	2	1481.75	1.22103	16.2211	1
	High	SSSPLAmSETLSK	1	5	1	151946074	M7(Oxidation)	0	2.68864	0	2	1353.66	0.794989	19.9773	0
312258	PUP2 [Saccharomyces cerevisiae]	43.7022	37.31	9	9	12
	A4	Sequence	# PSMs	# Proteins	# Protein Groups	Protein Group Accessions	Modifications	ΔCn	XCorr	Probability	Charge	MH+ [Da]	ΔM [ppm]	RT [min]	# Missed Cleavages
	High	EKEAAESPEEADVEmS	2	4	1	312258	M15(Oxidation)	0	4.88689	0	2	1766.73	3.01535	16.1336	1
	High	LDENNAQLScITK	1	7	1	312258	C10(Carbamidomethyl)	0	4.65277	0	2	1505.73	1.13016	22.3398	0
	High	LFQVEYSLEAIK	2	8	1	312258		0	4.63764	0	2	1439.78	2.38261	38.753	0
	High	EAAESPEEADVEmS	1	4	1	312258	M13(Oxidation)	0	3.45375	0	2	1509.59	0.939209	18.4205	0
	High	IYDNEKTAELIK	2	8	1	312258		0	3.15947	0	2	1436.76	0.367614	20.5695	1
	High	LGSTAIGIATK	1	8	1	312258		0	2.9552	0	2	1031.61	1.01977	21.2422	0
	High	FGEGASGEER	1	7	1	312258		0	2.94345	0	2	1038.45	1.21091	13.7023	0
	High	ATSPLLESDSIEK	1	8	1	312258		0	2.86087	0	2	1389.71	0.813378	24.6147	0
	High	EGVVLGVEKR	1	8	1	312258		0	2.80665	0	2	1085.63	0.219315	17.2104	1
93279393	Chain Z, Crystal Structure Of The Yeast 20s Proteasome In Complex With Bortezomib	42.1544	26.58	3	3	13
	A4	Sequence	# PSMs	# Proteins	# Protein Groups	Protein Group Accessions	Modifications	ΔCn	XCorr	Probability	Charge	MH+ [Da]	ΔM [ppm]	RT [min]	# Missed Cleavages
	High	AGGAAASLImPFLDNQVNFK	6	4	1	93279393	M10(Oxidation)	0	5.88265	0	3	2080.06	1.61942	44.4397	0
	High	VFDcGDNIVmSAnGFAADGDALVKR	6	3	1	93279393	C4(Carbamidomethyl); M10(Oxidation); N13(Deamidated)	0	4.79332	0	3	2659.22	1.86946	34.5582	1
	High	GAVYSFDPVGSYER	1	4	1	93279393		0	3.37962	0	2	1546.72	1.75662	32.1636	0
323348960	Rpn3p [Saccharomyces cerevisiae Lalvin QA23]	37.6337	19.96	6	6	9
	A4	Sequence	# PSMs	# Proteins	# Protein Groups	Protein Group Accessions	Modifications	ΔCn	XCorr	Probability	Charge	MH+ [Da]	ΔM [ppm]	RT [min]	# Missed Cleavages
	High	INHEDGFIETTELLNIYDSEDPQQVFDER	1	5	1	323348960		0	5.23426	0	3	3466.6	2.00917	47.3133	0
	High	DFLNNGEVDSASDFISK	1	6	1	323348960		0	5.10649	0	2	1857.85	2.00669	37.902	0
	High	INAIQLDYSTANEYIIAAIR	3	5	1	323348960		0	4.67252	0	3	2252.2	2.80578	49.4688	0
	High	SSEEINSDNQNIILR	1	6	1	323348960		0	4.51759	0	2	1731.85	1.70688	25.2653	0
	High	ELEQLVEFNR	2	6	1	323348960		0	3.56175	0	2	1276.65	1.04751	32.4425	0
	High	YAEEDQVQELLK	1	6	1	323348960		0	2.94143	0	2	1464.72	1.92091	31.4888	0
323309416	Pup3p [Saccharomyces cerevisiae FostersO]	33.724	36.65	6	6	9
	A4	Sequence	# PSMs	# Proteins	# Protein Groups	Protein Group Accessions	Modifications	ΔCn	XCorr	Probability	Charge	MH+ [Da]	ΔM [ppm]	RT [min]	# Missed Cleavages
	High	AIEPETFTQLVSSSLYER	2	4	1	323309416		0	4.90776	0	2	2070.05	2.9769	45.6658	0
	High	RFGPYFVGPVVAGINSK	1	5	1	323309416		0	4.4166	0	3	1807.99	2.19179	35.7369	1
	High	DALSGWGAVVYIIK	1	4	1	323309416		0	4.22214	0	2	1491.82	1.6801	49.0103	0
	High	FGPYFVGPVVAGInSK	1	5	1	323309416	N14(Deamidated)	0	4.15888	0	2	1652.87	0.58262	41.4851	0
	High	FGPYFVGPVVAGINSK	2	5	1	323309416		0	3.56267	0	2	1651.89	2.36087	40.5042	0
	High	LGSQSLGVSNKFEK	1	5	1	323309416		0	3.38258	0	2	1493.8	0.928847	20.1578	1
	High	KDEVVKR	1	4	1	323309416		0	2.77802	0	2	873.516	1.34486	11.4838	2
259149640	Pup1p [Saccharomyces cerevisiae EC1118]	30.8637	31.8	6	6	13
	A4	Sequence	# PSMs	# Proteins	# Protein Groups	Protein Group Accessions	Modifications	ΔCn	XCorr	Probability	Charge	MH+ [Da]	ΔM [ppm]	RT [min]	# Missed Cleavages
	High	IWcAGAGTAADTEAVTQLIGSnIELHSLYTSREPR	4	5	1	259149640	C3(Carbamidomethyl); N22(Deamidated)	0	5.4112	0	4	3788.88	7.5094	45.6153	1
	High	NNFLAENSHTQPK	2	3	1	259149640		0	3.78588	0	2	1499.73	1.72342	16.2738	0
	High	IWcAGAGTAADTEAVTQLIGSNIELHSLYTSR	2	5	1	259149640	C3(Carbamidomethyl)	0	3.35193	0	3	3405.68	1.94973	48.5467	0
	High	STQGPIVADKNcAK	1	5	1	259149640	C12(Carbamidomethyl)	0	3.27033	0	2	1488.75	0.840703	13.5179	1
	High	FNnGVVIAADTR	2	5	1	259149640	N3(Deamidated)	0	3.02618	0	2	1277.65	1.70239	25.5423	0
	High	VVSALQmLK	1	5	1	259149640	M7(Oxidation)	0	2.83283	0	2	1004.58	1.7449	22.3026	0
	High	FNNGVVIAADTR	1	5	1	259149640		0	2.78515	0	2	1276.67	1.23127	22.785	0
190613724	Chain C, Crystal Structure Of A Complex Of Sse1p And Hsp70	29.9239	15.41	7	7	8
	A4	Sequence	# PSMs	# Proteins	# Protein Groups	Protein Group Accessions	Modifications	ΔCn	XCorr	Probability	Charge	MH+ [Da]	ΔM [ppm]	RT [min]	# Missed Cleavages
	High	GKLEEEYAPFASDAEK	1	14	1	190613724		0	5.12856	0	2	1783.84	1.15059	26.2684	1
	High	IVNDVTAAGVSYGIFK	1	15	1	190613724		0	4.78134	0	2	1653.89	3.30313	36.4083	0
	High	SKQEASQmAAmAEK	1	9	1	190613724	M8(Oxidation); M11(Oxidation)	0	3.85591	0	2	1541.7	2.38688	11.654	1
	High	QSISEAFGKPLSTTLNQDEAIAK	2	14	1	190613724		0	3.79062	0	3	2448.26	0.690525	33.9612	0
	High	YEELASLGNIIR	1	13	1	190613724		0	3.26985	0	2	1377.74	1.89039	37.223	0
	High	GIDIVVNEVSNR	1	14	1	190613724		0	3.04357	0	2	1314.7	1.35333	29.4592	0
	High	TDLPEGEEKPR	1	15	1	190613724		0	2.70736	0	2	1270.63	0.229686	14.0973	0
93279386	Chain S, Crystal Structure Of The Yeast 20s Proteasome In Complex With Bortezomib	22.9301	36.48	5	5	6
	A4	Sequence	# PSMs	# Proteins	# Protein Groups	Protein Group Accessions	Modifications	ΔCn	XCorr	Probability	Charge	MH+ [Da]	ΔM [ppm]	RT [min]	# Missed Cleavages
	High	LFQVEYALEAIK	2	6	1	93279386		0	4.22066	0	2	1423.79	2.09239	42.6813	0
	High	AGVEAISQSLRDESLTVDNLSIAIVGK	1	6	1	93279386		0	4.1362	0	3	2785.5	2.48916	46.5871	1
	High	NNYDGDTVTFSPTGR	1	6	1	93279386		0	3.81369	0	2	1643.73	2.00547	25.0367	0
	High	NTQSYGGRPYGVGLLIIGYDK	1	4	1	93279386		0	3.77374	0	3	2271.18	2.08369	37.9163	0
	High	NADELSSYQK	1	6	1	93279386		0	2.97147	0	2	1154.53	1.01828	16.3188	0
93279394	Chain 1, Crystal Structure Of The Yeast 20s Proteasome In Complex With Bortezomib	22.7537	33.48	4	4	7
	A4	Sequence	# PSMs	# Proteins	# Protein Groups	Protein Group Accessions	Modifications	ΔCn	XCorr	Probability	Charge	MH+ [Da]	ΔM [ppm]	RT [min]	# Missed Cleavages
	High	YDNGVIIAADNLGSYGSLLR	1	6	1	93279394		0	4.50679	0	2	2111.08	1.5558	44.9705	0
	High	YDnGVIIAADNLGSYGSLLR	2	6	1	93279394	N3(Deamidated)	0	4.19538	0	2	2112.07	2.07183	46.3541	0
	High	TTVQVAEEAIVNAmR	2	6	1	93279394	M14(Oxidation)	0	3.90906	0	3	1647.84	0.997045	32.8009	0
	High	YVNLLGVTYSSPTLATGFGAHmANPLLR	1	4	1	93279394	M22(Oxidation)	0	3.66706	0	3	2979.55	1.89224	44.4859	0
	High	TQQPIVTGTSVISmK	1	1	1	93279394	M14(Oxidation)	0	2.75648	0	2	1605.85	1.84049	24.2171	0
47176791	translation elongation factor [Saccharomyces cerevisiae]	22.6514	20	2	2	5
	A4	Sequence	# PSMs	# Proteins	# Protein Groups	Protein Group Accessions	Modifications	ΔCn	XCorr	Probability	Charge	MH+ [Da]	ΔM [ppm]	RT [min]	# Missed Cleavages
	High	IQEPVFLVEIQcPEQAVGGIYSVLNK	3	5	1	47176791	C12(Carbamidomethyl)	0	4.82313	0	3	2930.54	1.90349	54.117	0
	High	ImADDYGWDVTDAR	2	5	1	47176791	M2(Oxidation)	0	4.34729	0	2	1643.7	1.5808	30.7403	0
223142	dehydrogenase isozyme I,alcohol	21.0141	18.79	4	4	6
	A4	Sequence	# PSMs	# Proteins	# Protein Groups	Protein Group Accessions	Modifications	ΔCn	XCorr	Probability	Charge	MH+ [Da]	ΔM [ppm]	RT [min]	# Missed Cleavages
	High	LPLVGGHEGAGVVVGmGENVK	2	14	1	223142	M16(Oxidation)	0	4.06888	0	3	2035.07	1.4228	26.7955	0
	High	VLGIDGGEGKEELFR	2	11	1	223142		0	3.58315	0	2	1618.85	1.54779	30.167	1
	High	ccSDVFNQVVK	1	11	1	223142	C1(Carbamidomethyl); C2(Carbamidomethyl)	0	3.45024	0	2	1355.61	1.28625	25.7734	0
	High	ANELLINVK	1	14	1	223142		0	3.17215	0	2	1013.6	0.988442	26.2839	0
166007292	Chain E, Crystal Structure Of A Novel Chaperone Complex For Yeast 20s Proteasome Assembly	20.5171	35.57	3	3	5
	A4	Sequence	# PSMs	# Proteins	# Protein Groups	Protein Group Accessions	Modifications	ΔCn	XCorr	Probability	Charge	MH+ [Da]	ΔM [ppm]	RT [min]	# Missed Cleavages
	High	VILPEVSGTmAQDNmQFSLLISmSSK	2	8	1	166007292	M10(Oxidation); M15(Oxidation); M23(Oxidation)	0	4.94523	0	3	2874.4	1.13637	42.2067	0
	High	VPVVcVQIAELYR	1	8	1	166007292	C5(Carbamidomethyl)	0	4.04686	0	2	1545.85	2.63662	38.8205	0
	High	LNGEmDSTYEVSSK	1	8	1	166007292	M5(Oxidation)	0	3.59658	0	2	1575.69	0.708329	16.5844	0
	High	LnGEmDSTYEVSSK	1	8	1	166007292	N2(Deamidated); M5(Oxidation)	0	3.2537	0	2	1576.67	0.238776	17.6782	0
207340295	YPR108Wp-like protein [Saccharomyces cerevisiae AWRI1631]	19.9918	20.51	5	5	10
	A4	Sequence	# PSMs	# Proteins	# Protein Groups	Protein Group Accessions	Modifications	ΔCn	XCorr	Probability	Charge	MH+ [Da]	ΔM [ppm]	RT [min]	# Missed Cleavages
	High	YLcEEYLVNnGQSDLEHDEK	3	6	1	207340295	C3(Carbamidomethyl); N10(Deamidated)	0	4.54956	0	3	2456.08	8.04349	29.1831	0
	High	SQEVEYVDPTVNRVPNYEVSEK	2	4	1	207340295		0	3.28138	0	3	2581.24	0.871817	27.9352	1
	High	IQKLEEDDEGELEqAQAWINLGEYYAQIGDKDnAEK	3	6	1	207340295	Q14(Deamidated); N33(Deamidated)	0	3.26085	0	4	4154.94	5.60028	49.0747	2
	High	VYAQLLESYK	1	6	1	207340295		0	2.95947	0	2	1213.65	0.861178	29.6771	0
	High	SQEVEYVDPTVNR	1	5	1	207340295		0	2.71757	0	2	1535.74	2.07243	22.343	0
323347694	Add66p [Saccharomyces cerevisiae Lalvin QA23]	12.6736	16.74	3	3	4
	A4	Sequence	# PSMs	# Proteins	# Protein Groups	Protein Group Accessions	Modifications	ΔCn	XCorr	Probability	Charge	MH+ [Da]	ΔM [ppm]	RT [min]	# Missed Cleavages
	High	FVRPISWQGAYGmADAR	2	6	1	323347694	M13(Oxidation)	0	3.4886	0	3	1940.94	-0.900396	28.5956	0
	High	YSSALEVFYNK	1	6	1	323347694		0	3.02371	0	2	1320.65	1.90242	32.5154	0
	High	DKFVDLYN	1	6	1	323347694		0	2.73471	0	2	1013.49	0.794484	27.3994	1
390980863	Chain T, Structure Of Yeast 20s Open-Gate Proteasome With Compound 34	10.9652	11.16	3	3	3
	A4	Sequence	# PSMs	# Proteins	# Protein Groups	Protein Group Accessions	Modifications	ΔCn	XCorr	Probability	Charge	MH+ [Da]	ΔM [ppm]	RT [min]	# Missed Cleavages
	High	FVKGDLLQEAIDFAQK	1	5	1	390980863		0	3.96581	0	3	1821.98	1.62017	42.2513	1
	High	GDLLQEAIDFAQK	1	5	1	390980863		0	3.74915	0	2	1447.74	1.20403	45.1643	0
	High	cNDGVVFAVEK	1	5	1	390980863	C1(Carbamidomethyl)	0	3.25022	0	2	1237.59	1.05838	25.0032	0
230405	Chain A, Structure Of Yeast Triosephosphate Isomerase At 1.9- Angstroms Resolution	10.113	12.55	2	2	5
	A4	Sequence	# PSMs	# Proteins	# Protein Groups	Protein Group Accessions	Modifications	ΔCn	XCorr	Probability	Charge	MH+ [Da]	ΔM [ppm]	RT [min]	# Missed Cleavages
	High	ILYGGSAnGSNAVTFK	4	8	1	230405	N8(Deamidated)	0	3.44674	0	2	1599.8	1.71736	28.163	0
	High	ASGAFTGENSVDQIK	1	8	1	230405		0	3.43776	0	2	1523.74	1.51484	22.5319	0
			This table pertains to Band 4 from Supplementary Figure 8 in the referenced manuscript.
