# Supplementary material for: Data on the identity of non-canonical complexes formed from proteasome subunits in vivo
Source: Data Brief. 2016 Nov 22;9:1130–7. doi: 10.1016/j.dib.2016.11.048 (PMC5128733; doi:10.1016/j.dib.2016.11.048)
Supplement: Supplementary file 2 — Supplementary material [file mmc2.zip › Supplementary Table 6 Protein content of Supplementary Band 5.xlsx]

## Sheet: Sheet1
Accession	Description	Score	Coverage	# Unique Peptides	# Peptides	# PSMs
444302411	Chain Q, Yeast 20s Proteasome In Complex With The Vinyl Sulfone Lu112	1099.13	62.99	2	15	392
	A3	Sequence	# PSMs	# Proteins	# Protein Groups	Protein Group Accessions	Modifications	ΔCn	XCorr	Probability	Charge	MH+ [Da]	ΔM [ppm]	RT [min]	# Missed Cleavages
	High	NIEITVVKPDSDIVALSSEEInqYVTQIEqEKQEQQEQDKK	20	1	1	444302411	N22(Deamidated); Q23(Deamidated); Q30(Deamidated)	0	6.87202	0	4	4776.39	9.26328	57.9058	2
	High	NIEITVVKPDSDIVALSSEEINQYVTQIEQEK	9	4	2	444302411;298508455		0	6.63195	0	4	3631.87	2.95451	52.801	0
	High	NIEITVVKPDSDIVALSSEEINQYVTQIEqEKQEQQEQDK	16	1	1	444302411	Q30(Deamidated)	0	6.33708	0	4	4646.33	9.00009	51.4195	1
	High	NIEITVVKPDSDIVALSSEEInQYVTQIEQEK	15	4	2	444302411;298508455	N22(Deamidated)	0	5.39098	0	4	3632.87	6.54709	53.3727	0
	High	LTLEDPVTVEYLTR	44	6	3	444302411;298508455;323307097		0	5.04575	0	3	1648.88	1.71203	40.1634	0
	High	nIEITVVKPDSDIVALSSEEINQYVTqIEqEKQEQQEQDK	20	1	1	444302411	N1(Deamidated); Q27(Deamidated); Q30(Deamidated)	0	4.87404	0	5	4648.29	8.50445	50.3618	1
	High	NIEITVVKPDSDIVALSSEEINQYVTQIEQEKQEQQEQDKK	21	1	1	444302411		0	4.86934	0	5	4773.41	3.52964	50.4675	2
	High	ALSIFSPDGHIFQVEYALEAVKR	18	5	2	444302411;323307097		0	4.79767	0	3	2590.37	2.74827	45.8403	1
	High	ALSIFSPDGHIFQVEYALEAVK	10	5	2	444302411;323307097		0	4.61463	0	2	2434.27	2.92376	48.8688	0
	High	NIEITVVKPDSDIVALSSEEINQYVTQIEQEKQEQQEQDK	16	1	1	444302411		0	4.51199	0	4	4645.31	1.672	52.0361	1
	High	YTQSGGVRPFGVSTLIAGFDPRDDEPK	22	6	3	444302411;298508455;323307097		0	4.2964	0	4	2909.45	1.53194	44.4915	1
	High	NIEITVVKPDSDIVALSSEEINQYVTQIEQEKqEQQEQDKK	29	1	1	444302411	Q33(Deamidated)	0	4.21542	0	5	4774.4	5.22765	58.5769	2
	High	SLLEVVqTGAK	1	5	3	444302411;298508455;323307097	Q7(Deamidated)	0	4.20825	0	2	1145.64	2.97965	32.0035	0
	High	nIEITVVKPDSDIVALSSEEINQYVTQIEqEKQEQQEQDK	10	1	1	444302411	N1(Deamidated); Q30(Deamidated)	0	4.17474	0	4	4647.31	9.07543	54.8336	1
	High	YTQSGGVRPFGVSTLIAGFDPR	30	6	3	444302411;298508455;323307097		0	4.13847	0	3	2325.21	3.27785	49.6025	0
	High	NIEITVVKPDSDIVALSSEEInQYVTQIEqEKQEQQEQDKK	11	1	1	444302411	N22(Deamidated); Q30(Deamidated)	0	4.09057	0	5	4775.41	8.7143	45.8188	2
	High	SLLEVVQTGAK	41	5	3	444302411;298508455;323307097		0	4.08878	0	2	1144.66	2.13537	32.4591	0
	High	NYDRKEPPATVEEcVK	16	6	3	444302411;298508455;323307097	C14(Carbamidomethyl)	0	3.9765	0	3	1934.93	0.521874	20.0198	2
	High	NYDrKEPPATVEEcVK	8	6	3	444302411;298508455;323307097	R4(Deamidated); C14(Carbamidomethyl)	0	3.50047	0	2	1935.91	-0.168783	18.3283	2
	High	ALSIFSPDGHIFQVEYALEAVKr	5	5	2	444302411;323307097	R23(Deamidated)	0	3.38448	0	3	2591.38	9.81038	50.1608	1
	High	KEPPATVEEcVK	12	6	3	444302411;298508455;323307097	C10(Carbamidomethyl)	0	3.38324	0	3	1386.7	1.50281	15.2817	1
	High	ARVEAQSHR	3	6	3	444302411;298508455;323307097		0	3.35381	0	3	1053.56	1.66336	12.4889	1
	High	GKncVVLGcER	1	6	3	444302411;298508455;323307097	N3(Deamidated); C4(Carbamidomethyl); C9(Carbamidomethyl)	0	3.2641	0	2	1292.61	1.93119	15.7286	1
	High	ncVVLGcER	3	6	3	444302411;298508455;323307097	N1(Deamidated); C2(Carbamidomethyl); C7(Carbamidomethyl)	0	3.24591	0	2	1107.49	2.46082	21.3239	0
	High	GKNcVVLGcER	2	6	3	444302411;298508455;323307097	C4(Carbamidomethyl); C9(Carbamidomethyl)	0	3.15013	0	3	1291.63	1.66794	14.9896	1
	High	NcVVLGcER	4	6	3	444302411;298508455;323307097	C2(Carbamidomethyl); C7(Carbamidomethyl)	0	2.99856	0	2	1106.51	1.58697	18.8495	0
	High	YVAGVQQR	5	6	3	444302411;298508455;323307097		0	2.90796	0	2	920.496	1.24713	13.9032	0
323307097	Pre6p [Saccharomyces cerevisiae FostersO]	1044.8	63.49	3	15	643
	A3	Sequence	# PSMs	# Proteins	# Protein Groups	Protein Group Accessions	Modifications	ΔCn	XCorr	Probability	Charge	MH+ [Da]	ΔM [ppm]	RT [min]	# Missed Cleavages
	High	nIEITVVKPxSDIVALSSEEINQYVTQIEqEKQEQQEQDKK	218	1	1	323307097	N1(Deamidated); X10(L); Q30(Deamidated)	0	5.65062	0	4	4773.41	-2.97702	48.2479	2
	High	nIEITVVKPxSDIVALSSEEINQYVTQIEqEKQEQQEQDK	108	1	1	323307097	N1(Deamidated); X10(L); Q30(Deamidated)	0	5.57435	0	4	4645.31	-3.21693	52.3217	1
	High	NIEITVVKPxSDIVALSSEEInqYVTQIEQEKQEQQEqDKK	8	1	1	323307097	X10(L); N22(Deamidated); Q23(Deamidated); Q38(Deamidated)	0.1146	5.32736	0	4	4774.41	1.70097	46.2946	2
	High	LTLEDPVTVEYLTR	44	6	3	444302411;298508455;323307097		0	5.04575	0	3	1648.88	1.71203	40.1634	0
	High	nIEITVVKPxSDIVALSSEEInqYVTQIEQEK	20	1	1	323307097	N1(Deamidated); X10(L); N22(Deamidated); Q23(Deamidated)	0	5.03096	0	4	3632.88	4.52945	53.2118	0
	High	nIEITVVKPxSDIVALSSEEINqYVTQIEqEKQEQQEQDK	4	1	1	323307097	N1(Deamidated); X10(L); Q23(Deamidated); Q30(Deamidated)	0.2208	4.94006	0	4	4646.33	3.58678	51.4195	1
	High	ALSIFSPDGHIFQVEYALEAVKR	18	5	2	444302411;323307097		0	4.79767	0	3	2590.37	2.74827	45.8403	1
	High	ALSIFSPDGHIFQVEYALEAVK	10	5	2	444302411;323307097		0	4.61463	0	2	2434.27	2.92376	48.8688	0
	High	YTQSGGVRPFGVSTLIAGFDPRDDEPK	22	6	3	444302411;298508455;323307097		0	4.2964	0	4	2909.45	1.53194	44.4915	1
	High	nIEITVVKPxSDIVALSSEEInqYVTQIEQEKQEqQEQDK	10	1	1	323307097	N1(Deamidated); X10(L); N22(Deamidated); Q23(Deamidated); Q35(Deamidated)	0	4.2769	0	4	4647.34	9.75712	53.2956	1
	High	SLLEVVqTGAK	1	5	3	444302411;298508455;323307097	Q7(Deamidated)	0	4.20825	0	2	1145.64	2.97965	32.0035	0
	High	YTQSGGVRPFGVSTLIAGFDPR	30	6	3	444302411;298508455;323307097		0	4.13847	0	3	2325.21	3.27785	49.6025	0
	High	SLLEVVQTGAK	41	5	3	444302411;298508455;323307097		0	4.08878	0	2	1144.66	2.13537	32.4591	0
	High	NYDRKEPPATVEEcVK	16	6	3	444302411;298508455;323307097	C14(Carbamidomethyl)	0	3.9765	0	3	1934.93	0.521874	20.0198	2
	High	nIEITVVKPxSDIVALSSEEInQYVTQIEQEK	50	1	1	323307097	N1(Deamidated); X10(L); N22(Deamidated)	0	3.58645	0	3	3631.87	-4.85784	54.57	0
	High	NYDrKEPPATVEEcVK	8	6	3	444302411;298508455;323307097	R4(Deamidated); C14(Carbamidomethyl)	0	3.50047	0	2	1935.91	-0.168783	18.3283	2
	High	ALSIFSPDGHIFQVEYALEAVKr	5	5	2	444302411;323307097	R23(Deamidated)	0	3.38448	0	3	2591.38	9.81038	50.1608	1
	High	KEPPATVEEcVK	12	6	3	444302411;298508455;323307097	C10(Carbamidomethyl)	0	3.38324	0	3	1386.7	1.50281	15.2817	1
	High	ARVEAQSHR	3	6	3	444302411;298508455;323307097		0	3.35381	0	3	1053.56	1.66336	12.4889	1
	High	GKncVVLGcER	1	6	3	444302411;298508455;323307097	N3(Deamidated); C4(Carbamidomethyl); C9(Carbamidomethyl)	0	3.2641	0	2	1292.61	1.93119	15.7286	1
	High	ncVVLGcER	3	6	3	444302411;298508455;323307097	N1(Deamidated); C2(Carbamidomethyl); C7(Carbamidomethyl)	0	3.24591	0	2	1107.49	2.46082	21.3239	0
	High	GKNcVVLGcER	2	6	3	444302411;298508455;323307097	C4(Carbamidomethyl); C9(Carbamidomethyl)	0	3.15013	0	3	1291.63	1.66794	14.9896	1
	High	NcVVLGcER	4	6	3	444302411;298508455;323307097	C2(Carbamidomethyl); C7(Carbamidomethyl)	0	2.99856	0	2	1106.51	1.58697	18.8495	0
	High	YVAGVQQR	5	6	3	444302411;298508455;323307097		0	2.90796	0	2	920.496	1.24713	13.9032	0
298508455	Chain U, Proteasome Activator Complex	725.952	61.67	1	12	217
	A3	Sequence	# PSMs	# Proteins	# Protein Groups	Protein Group Accessions	Modifications	ΔCn	XCorr	Probability	Charge	MH+ [Da]	ΔM [ppm]	RT [min]	# Missed Cleavages
	High	NIEITVVKPDSDIVALSSEEINQYVTQIEQEK	9	4	2	444302411;298508455		0	6.63195	0	4	3631.87	2.95451	52.801	0
	High	NIEITVVKPDSDIVALSSEEInQYVTQIEQEK	15	4	2	444302411;298508455	N22(Deamidated)	0	5.39098	0	4	3632.87	6.54709	53.3727	0
	High	LTLEDPVTVEYLTR	44	6	3	444302411;298508455;323307097		0	5.04575	0	3	1648.88	1.71203	40.1634	0
	High	YTQSGGVRPFGVSTLIAGFDPRDDEPK	22	6	3	444302411;298508455;323307097		0	4.2964	0	4	2909.45	1.53194	44.4915	1
	High	SLLEVVqTGAK	1	5	3	444302411;298508455;323307097	Q7(Deamidated)	0	4.20825	0	2	1145.64	2.97965	32.0035	0
	High	YTQSGGVRPFGVSTLIAGFDPR	30	6	3	444302411;298508455;323307097		0	4.13847	0	3	2325.21	3.27785	49.6025	0
	High	SLLEVVQTGAK	41	5	3	444302411;298508455;323307097		0	4.08878	0	2	1144.66	2.13537	32.4591	0
	High	NYDRKEPPATVEEcVK	16	6	3	444302411;298508455;323307097	C14(Carbamidomethyl)	0	3.9765	0	3	1934.93	0.521874	20.0198	2
	High	IFQVEYALEAVK	1	1	1	298508455		0	3.75179	0	2	1409.77	2.82363	39.6416	0
	High	NYDrKEPPATVEEcVK	8	6	3	444302411;298508455;323307097	R4(Deamidated); C14(Carbamidomethyl)	0	3.50047	0	2	1935.91	-0.168783	18.3283	2
	High	KEPPATVEEcVK	12	6	3	444302411;298508455;323307097	C10(Carbamidomethyl)	0	3.38324	0	3	1386.7	1.50281	15.2817	1
	High	ARVEAQSHR	3	6	3	444302411;298508455;323307097		0	3.35381	0	3	1053.56	1.66336	12.4889	1
	High	GKncVVLGcER	1	6	3	444302411;298508455;323307097	N3(Deamidated); C4(Carbamidomethyl); C9(Carbamidomethyl)	0	3.2641	0	2	1292.61	1.93119	15.7286	1
	High	ncVVLGcER	3	6	3	444302411;298508455;323307097	N1(Deamidated); C2(Carbamidomethyl); C7(Carbamidomethyl)	0	3.24591	0	2	1107.49	2.46082	21.3239	0
	High	GKNcVVLGcER	2	6	3	444302411;298508455;323307097	C4(Carbamidomethyl); C9(Carbamidomethyl)	0	3.15013	0	3	1291.63	1.66794	14.9896	1
	High	NcVVLGcER	4	6	3	444302411;298508455;323307097	C2(Carbamidomethyl); C7(Carbamidomethyl)	0	2.99856	0	2	1106.51	1.58697	18.8495	0
	High	YVAGVQQR	5	6	3	444302411;298508455;323307097		0	2.90796	0	2	920.496	1.24713	13.9032	0
93279388	Chain U, Crystal Structure Of The Yeast 20s Proteasome In Complex With Bortezomib	204.392	81.48	21	21	76
	A3	Sequence	# PSMs	# Proteins	# Protein Groups	Protein Group Accessions	Modifications	ΔCn	XCorr	Probability	Charge	MH+ [Da]	ΔM [ppm]	RT [min]	# Missed Cleavages
	High	VVEFAITHmIDALGTEFSKNDLEVGVATK	4	6	1	93279388	M9(Oxidation)	0	5.37245	0	3	3150.61	2.85827	43.5501	1
	High	LLDPTTVSYIFcISR	3	5	1	93279388	C12(Carbamidomethyl)	0	4.64464	0	3	1784.93	2.50168	48.5978	0
	High	VVEFAITHmIDALGTEFSK	3	6	1	93279388	M9(Oxidation)	0	4.57381	0	3	2124.07	1.80802	41.2023	0
	High	YGYDmPcDVLAK	2	7	1	93279388	M5(Oxidation); C7(Carbamidomethyl)	0	4.39482	0	2	1447.63	2.74557	27.0514	0
	High	DKFFTLSAENIEER	3	6	1	93279388		0	4.32993	0	3	1698.84	1.42938	32.903	1
	High	KVPDKLLDPTTVSYIFcISR	2	5	1	93279388	C17(Carbamidomethyl)	0	4.30868	0	3	2352.27	1.71401	42.7042	2
	High	AYmRPLGVILTFVSVDEELGPSIYK	4	7	1	93279388	M3(Oxidation)	0	4.2703	0	3	2813.49	2.69715	52.3183	0
	High	YKYGYDmPcDVLAK	3	7	1	93279388	M7(Oxidation); C9(Carbamidomethyl)	0	4.07395	0	2	1738.78	1.60403	24.9639	1
	High	SKIDHINEESWEK	1	6	1	93279388		0	3.99898	0	2	1614.78	2.28967	18.4788	1
	High	VVEFAITHMIDALGTEFSK	1	6	1	93279388		0	3.8417	0	3	2108.08	2.21803	51.0674	0
	High	ATNQTNINSLAVR	3	5	1	93279388		0	3.83526	0	2	1401.75	2.02658	21.4371	0
	High	ATNQTNInSLAVR	19	5	1	93279388	N8(Deamidated)	0	3.72936	0	2	1402.73	1.41085	20.3922	0
	High	YGYDmPcDVLAKR	1	7	1	93279388	M5(Oxidation); C7(Carbamidomethyl)	0	3.596	0	3	1603.73	2.66975	23.9625	1
	High	MANLSQIYTQR	1	7	1	93279388		0	3.59185	0	2	1324.67	2.25163	27.3884	0
	High	VPDKLLDPTTVSYIFcISR	1	5	1	93279388	C16(Carbamidomethyl)	0	3.45134	0	3	2224.17	2.3338	46.1613	1
	High	mANLSQIYTQR	2	7	1	93279388	M1(Oxidation)	0	3.40325	0	2	1340.67	3.28609	23.8008	0
	High	mAnLSQIYTQR	6	7	1	93279388	M1(Oxidation); N3(Deamidated)	0	3.40306	0	2	1341.65	1.09467	25.3042	0
	High	GKDcTVVISQK	1	5	1	93279388	C4(Carbamidomethyl)	0	3.31155	0	2	1234.65	-0.602626	14.0845	1
	High	TIGmVVnGPIPDAR	5	5	1	93279388	M4(Oxidation); N7(Deamidated)	0	3.24633	0	2	1456.75	2.41311	28.1703	0
	High	QQEITTNLENHFKK	1	7	1	93279388		0	3.20254	0	2	1729.89	2.5028	21.2317	1
	High	HITIFSPEGR	2	4	1	93279388		0	3.19598	0	2	1156.61	2.874	23.114	0
	High	LYQVEYAFKATNQTNINSLAVR	1	4	1	93279388		0	3.18328	0	3	2543.32	-1.91583	35.4783	1
	High	TIGMVVNGPIPDAR	1	5	1	93279388		0	3.12122	0	2	1439.77	2.05179	30.8634	0
	High	TIGmVVNGPIPDAR	2	5	1	93279388	M4(Oxidation)	0	3.05935	0	2	1455.77	2.25199	26.8853	0
	High	IDHINEESWEK	1	6	1	93279388		0	2.82423	0	2	1399.65	0.320288	19.9727	0
	High	LYQVEYAFK	2	4	1	93279388		0	2.80079	0	2	1160.6	1.48897	30.0714	0
	High	QQEITTNLENHFK	1	7	1	93279388		0	2.74299	0	2	1601.8	2.70251	24.1989	0
417149	RecName: Full=Heat shock protein SSA1; AltName: Full=Heat shock protein YG100	140.34	51.25	6	25	41
	A3	Sequence	# PSMs	# Proteins	# Protein Groups	Protein Group Accessions	Modifications	ΔCn	XCorr	Probability	Charge	MH+ [Da]	ΔM [ppm]	RT [min]	# Missed Cleavages
	High	KSEIFSTYADNQPGVLIQVFEGER	3	7	1	417149		0	5.02067	0	3	2727.37	1.86905	44.7257	1
	High	TQDLLLLDVAPLSLGIETAGGVmTK	1	16	2	417149;123624	M23(Oxidation)	0	4.93266	0	3	2571.4	3.4135	53.2491	0
	High	IINEPTAAAIAYGLDKK	1	30	2	417149;123624		0	4.50085	0	2	1787.99	1.92318	31.5949	1
	High	LIDVDGKPQIQVEFK	1	16	2	417149;123624		0	4.43426	0	2	1728.96	2.97766	31.0893	0
	High	LDKSQVDEIVLVGGSTR	3	15	2	417149;123624		0	4.40295	0	2	1815.98	1.99754	30.718	1
	High	NQAAmNPSNTVFDAK	2	8	1	417149	M5(Oxidation)	0	4.12131	0	2	1623.74	0.968302	19.9756	0
	High	ARFEELcADLFR	2	30	2	417149;123624	C7(Carbamidomethyl)	0	3.90714	0	3	1526.74	0.695859	35.3463	1
	High	SEIFSTYADNQPGVLIQVFEGER	3	7	1	417149		0	3.90091	0	3	2599.27	1.63215	49.4384	0
	High	LIDVDGKPQIQVEFKGETK	4	16	2	417149;123624		0	3.88971	0	3	2144.16	1.62904	27.7512	1
	High	NTISEAGDKLEQADKDTVTK	1	7	1	417149		0	3.79127	0	3	2163.08	1.92779	23.1417	2
	High	ELQDIANPImSK	1	6	1	417149	M10(Oxidation)	0	3.42512	0	2	1374.7	1.41399	25.7927	0
	High	DAGTIAGLNVLR	1	28	3	417149;123624;121575		0	3.41473	0	2	1199.68	1.4518	34.3373	0
	High	ATAGDTHLGGEDFDNR	1	25	2	417149;123624		0	3.39121	0	2	1675.73	2.48224	18.359	0
	High	SINPDEAVAYGAAVQAAILTGDESSK	1	16	2	417149;123624		0	3.27966	0	3	2577.27	0.516035	47.3967	0
	High	mKETAESYLGAK	1	17	2	417149;123624	M1(Oxidation)	0	3.22519	0	3	1343.65	0.849241	16.324	1
	High	NFNDPEVQADmK	1	4	1	417149	M11(Oxidation)	0	3.20919	0	2	1423.62	1.02617	18.0192	0
	High	NQAAMNPSNTVFDAK	1	8	1	417149		0.2476	3.12657	0	2	1607.75	2.6744	22.8845	0
	High	SQVDEIVLVGGSTR	1	15	2	417149;123624		0	3.12074	0	2	1459.78	2.69153	29.9819	0
	High	VDIIANDQGNR	1	16	2	417149;123624		0	3.10751	0	2	1214.61	2.02901	18.1209	0
	High	NQLESIAYSLK	1	13	2	417149;123624		0	3.04569	0	2	1265.68	1.25403	32.3548	0
	High	FKEEDEKESQR	1	13	2	417149;123624		0	3.03706	0	2	1424.67	2.26251	11.9087	2
	High	TTPSFVAFTDTER	1	8	1	417149		0	2.94741	0	2	1471.71	2.19542	31.9788	0
	High	VNDAVVTVPAYFNDSQR	1	17	2	417149;123624		0	2.93495	0	2	1894.93	0.412722	33.9683	0
	High	NFTPEQISSmVLGK	1	9	2	417149;123624	M10(Oxidation)	0	2.9006	0	2	1566.79	1.45123	34.8793	0
	High	LVTDYFNGKEPNR	1	16	2	417149;123624		0	2.8651	0	2	1552.78	2.71731	24.0112	1
	High	LVTDYFnGKEPNR	4	16	2	417149;123624	N7(Deamidated)	0	2.83194	0	2	1553.76	2.71095	24.3643	1
	High	FEELcADLFR	1	30	2	417149;123624	C5(Carbamidomethyl)	0	2.74746	0	2	1299.61	0.894708	37.5442	0
323309416	Pup3p [Saccharomyces cerevisiae FostersO]	137.385	51.83	9	9	39
	A3	Sequence	# PSMs	# Proteins	# Protein Groups	Protein Group Accessions	Modifications	ΔCn	XCorr	Probability	Charge	MH+ [Da]	ΔM [ppm]	RT [min]	# Missed Cleavages
	High	SGKPFIAGFDLIGcIDEAK	4	5	1	323309416	C14(Carbamidomethyl)	0	5.41373	0	2	2038.04	2.29393	42.6745	0
	High	RFGPYFVGPVVAGINSK	5	5	1	323309416		0	5.40362	0	2	1807.99	1.72661	36.0623	1
	High	AIEPETFTQLVSSSLYER	5	4	1	323309416		0	4.81126	0	2	2070.04	2.85896	46.7181	0
	High	FGPYFVGPVVAGINSK	2	5	1	323309416		0	4.55743	0	3	1651.89	1.8724	40.7614	0
	High	DALSGWGAVVYIIK	3	4	1	323309416		0	4.37266	0	2	1491.82	1.59828	49.3793	0
	High	FGPYFVGPVVAGInSK	3	5	1	323309416	N14(Deamidated)	0	4.30279	0	3	1652.87	1.31302	41.8648	0
	High	RFGPYFVGPVVAGInSK	4	5	1	323309416	N15(Deamidated)	0	4.239	0	3	1808.97	1.47807	37.2181	1
	High	LGSQSLGVSNKFEK	3	5	1	323309416		0	3.69607	0	2	1493.8	1.41916	21.0706	1
	High	AIEPETFTqLVSSSLYER	5	4	1	323309416	Q9(Deamidated)	0	3.69374	0	3	2071.02	0.843604	47.301	0
	High	LGSQSLGVSNK	1	5	1	323309416		0	3.44072	0	2	1089.59	0.765921	16.2864	0
	High	LGSQSLGVSnKFEK	2	5	1	323309416	N10(Deamidated)	0	3.34753	0	2	1494.78	0.841748	21.7498	1
	High	DcVAIAcDLR	1	5	1	323309416	C2(Carbamidomethyl); C7(Carbamidomethyl)	0	3.16402	0	2	1192.55	1.945	25.7361	0
	High	KDEVVKR	1	4	1	323309416		0	2.67726	0	2	873.517	2.39295	11.4886	2
93279393	Chain Z, Crystal Structure Of The Yeast 20s Proteasome In Complex With Bortezomib	135.652	68.47	10	10	46
	A3	Sequence	# PSMs	# Proteins	# Protein Groups	Protein Group Accessions	Modifications	ΔCn	XCorr	Probability	Charge	MH+ [Da]	ΔM [ppm]	RT [min]	# Missed Cleavages
	High	AGGAAASLImPFLDNQVNFK	6	4	1	93279393	M10(Oxidation)	0	6.26914	0	3	2080.06	1.79547	44.5583	0
	High	AGGAAASLIMPFLDNQVNFK	4	4	1	93279393		0	5.6423	0	3	2064.06	2.39155	49.2683	0
	High	qFNPYGDNGGTILGIAGEDFAVLAGDTR	3	1	1	93279393	Q1(Deamidated)	0	5.20587	0	3	2869.37	2.96037	57.403	0
	High	FFPYYVHTIIAGLDEDGK	2	3	1	93279393		0	5.16314	0	2	2085.04	2.18692	45.4877	0
	High	VFDcGDNIVmSAnGFAADGDALVK	2	3	1	93279393	C4(Carbamidomethyl); M10(Oxidation); N13(Deamidated)	0	5.00974	0	3	2503.12	2.58954	38.3677	0
	High	QFNPYGDNGGTILGIAGEDFAVLAGDTR	1	1	1	93279393		0	4.74314	0	3	2868.39	3.60226	54.7607	0
	High	VFDcGDNIVmSAnGFAADGDALVKR	6	3	1	93279393	C4(Carbamidomethyl); M10(Oxidation); N13(Deamidated)	0	4.73298	0	3	2659.22	1.59403	38.4748	1
	High	VFDcGDNIVmSANGFAADGDALVKR	2	3	1	93279393	C4(Carbamidomethyl); M10(Oxidation)	0	4.23599	0	3	2658.24	2.83721	37.0537	1
	High	HIQVGDGLEILIVTK	4	4	1	93279393		0	4.19399	0	3	1634.95	1.64545	38.4228	0
	High	VFDcGDNIVMSAnGFAADGDALVKR	3	3	1	93279393	C4(Carbamidomethyl); N13(Deamidated)	0	4.0727	0	3	2643.22	1.85046	37.7754	1
	High	GAVYSFDPVGSYER	1	4	1	93279393		0	3.47656	0	2	1546.72	1.91447	32.418	0
	High	AGGAAASLImPFLDNqVNFK	9	4	1	93279393	M10(Oxidation); Q16(Deamidated)	0	3.47355	0	2	2081.04	0.976406	46.0658	0
	High	NITDYSINSR	1	3	1	93279393		0	2.88772	0	2	1182.58	2.19093	21.6805	0
	High	NQYEPGTnGKVK	1	4	1	93279393	N8(Deamidated)	0	2.8404	0	2	1335.66	0.922144	13.4919	1
	High	NIQHLLYGKR	1	3	1	93279393		0	2.82285	0	2	1241.71	2.16278	18.6749	1
93279394	Chain 1, Crystal Structure Of The Yeast 20s Proteasome In Complex With Bortezomib	124.419	56.22	8	8	67
	A3	Sequence	# PSMs	# Proteins	# Protein Groups	Protein Group Accessions	Modifications	ΔCn	XCorr	Probability	Charge	MH+ [Da]	ΔM [ppm]	RT [min]	# Missed Cleavages
	High	mNPLWNAIIVAGVQSNGDqFLR	11	6	1	93279394	M1(Oxidation); Q19(Deamidated)	0	5.19469	0	3	2460.24	2.46935	50.9498	0
	High	YDNGVIIAADNLGSYGSLLR	1	6	1	93279394		0	5.17429	0	2	2111.08	1.32451	45.1766	0
	High	YDnGVIIAADNLGSYGSLLR	19	6	1	93279394	N3(Deamidated)	0	5.08436	0	2	2112.07	3.11217	46.6282	0
	High	mNPLWNAIIVAGVQSNGDQFLR	1	6	1	93279394	M1(Oxidation)	0	4.9235	0	3	2459.26	2.47327	50.2845	0
	High	NFSLAIIDKNTGLTFK	2	6	1	93279394		0	4.76863	0	2	1781.98	1.90155	39.0754	1
	High	TTVQVAEEAIVNAMR	3	6	1	93279394		0	4.51336	0	3	1631.85	1.74317	42.4831	0
	High	TTVQVAEEAIVNAmR	4	6	1	93279394	M14(Oxidation)	0	4.38129	0	3	1647.84	1.66376	33.0008	0
	High	TQQPIVTGTSVISmK	1	1	1	93279394	M14(Oxidation)	0	4.26686	0	2	1605.86	2.98072	24.3144	0
	High	TQQPIVTGTSVISMK	1	1	1	93279394		0	3.98293	0	2	1589.86	0.273001	29.0555	0
	High	SKmNPLWNAIIVAGVqSNGDQFLR	22	6	1	93279394	M3(Oxidation); Q16(Deamidated)	0	3.61425	0	3	2675.36	0.610678	45.7463	1
	High	YVNLLGVTYSSPTLATGFGAHmANPLLR	1	4	1	93279394	M22(Oxidation)	0	3.31364	0	3	2979.55	2.38387	45.15	0
	High	NLQVENmKWDFAK	1	6	1	93279394	M7(Oxidation)	0	3.30654	0	2	1638.8	1.82857	27.6339	1
123624	RecName: Full=Heat shock protein SSA2	121.822	46.32	5	23	36
	A3	Sequence	# PSMs	# Proteins	# Protein Groups	Protein Group Accessions	Modifications	ΔCn	XCorr	Probability	Charge	MH+ [Da]	ΔM [ppm]	RT [min]	# Missed Cleavages
	High	SEVFSTYADNQPGVLIQVFEGER	1	13	1	123624		0	5.48272	0	3	2585.26	3.42133	48.2861	0
	High	TQDLLLLDVAPLSLGIETAGGVmTK	1	16	2	417149;123624	M23(Oxidation)	0	4.93266	0	3	2571.4	3.4135	53.2491	0
	High	KSEVFSTYADNQPGVLIQVFEGER	2	13	1	123624		0	4.85216	0	3	2713.35	2.63023	43.5336	1
	High	IINEPTAAAIAYGLDKK	1	30	2	417149;123624		0	4.50085	0	2	1787.99	1.92318	31.5949	1
	High	LIDVDGKPQIQVEFK	1	16	2	417149;123624		0	4.43426	0	2	1728.96	2.97766	31.0893	0
	High	LDKSQVDEIVLVGGSTR	3	15	2	417149;123624		0	4.40295	0	2	1815.98	1.99754	30.718	1
	High	ARFEELcADLFR	2	30	2	417149;123624	C7(Carbamidomethyl)	0	3.90714	0	3	1526.74	0.695859	35.3463	1
	High	LIDVDGKPQIQVEFKGETK	4	16	2	417149;123624		0	3.88971	0	3	2144.16	1.62904	27.7512	1
	High	DAGTIAGLNVLR	1	28	3	417149;123624;121575		0	3.41473	0	2	1199.68	1.4518	34.3373	0
	High	ATAGDTHLGGEDFDNR	1	25	2	417149;123624		0	3.39121	0	2	1675.73	2.48224	18.359	0
	High	NFNDPEVQGDmK	2	12	1	123624	M11(Oxidation)	0	3.3829	0	2	1409.6	1.4005	17.134	0
	High	SINPDEAVAYGAAVQAAILTGDESSK	1	16	2	417149;123624		0	3.27966	0	3	2577.27	0.516035	47.3967	0
	High	mKETAESYLGAK	1	17	2	417149;123624	M1(Oxidation)	0	3.22519	0	3	1343.65	0.849241	16.324	1
	High	NQAAmNPANTVFDAK	2	8	1	123624	M5(Oxidation)	0	3.20989	0	2	1607.75	2.44351	23.0264	0
	High	SQVDEIVLVGGSTR	1	15	2	417149;123624		0	3.12074	0	2	1459.78	2.69153	29.9819	0
	High	VDIIANDQGNR	1	16	2	417149;123624		0	3.10751	0	2	1214.61	2.02901	18.1209	0
	High	NQLESIAYSLK	1	13	2	417149;123624		0	3.04569	0	2	1265.68	1.25403	32.3548	0
	High	ELQEVANPImSK	1	6	1	123624	M10(Oxidation)	0.1137	3.04265	0	2	1374.7	1.41399	25.7927	0
	High	FKEEDEKESQR	1	13	2	417149;123624		0	3.03706	0	2	1424.67	2.26251	11.9087	2
	High	VNDAVVTVPAYFNDSQR	1	17	2	417149;123624		0	2.93495	0	2	1894.93	0.412722	33.9683	0
	High	NFTPEQISSmVLGK	1	9	2	417149;123624	M10(Oxidation)	0	2.9006	0	2	1566.79	1.45123	34.8793	0
	High	LVTDYFNGKEPNR	1	16	2	417149;123624		0	2.8651	0	2	1552.78	2.71731	24.0112	1
	High	LVTDYFnGKEPNR	4	16	2	417149;123624	N7(Deamidated)	0	2.83194	0	2	1553.76	2.71095	24.3643	1
	High	FEELcADLFR	1	30	2	417149;123624	C5(Carbamidomethyl)	0	2.74746	0	2	1299.61	0.894708	37.5442	0
93279386	Chain S, Crystal Structure Of The Yeast 20s Proteasome In Complex With Bortezomib	109.921	82.83	13	13	31
	A3	Sequence	# PSMs	# Proteins	# Protein Groups	Protein Group Accessions	Modifications	ΔCn	XCorr	Probability	Charge	MH+ [Da]	ΔM [ppm]	RT [min]	# Missed Cleavages
	High	AGVEAISQSLRDESLTVDNLSIAIVGK	1	6	1	93279386		0	5.3901	0	3	2785.5	3.80386	46.8566	1
	High	SGAHLLEFQPSGNVTELYGTAIGAR	4	6	1	93279386		0	5.30809	0	3	2588.31	1.74796	39.5142	0
	High	NTQSYGGRPYGVGLLIIGYDK	2	4	1	93279386		0	4.73312	0	3	2271.18	1.92245	38.1481	0
	High	NNYDGDTVTFSPTGR	2	6	1	93279386		0	4.28026	0	2	1643.73	1.9312	25.2101	0
	High	LFQVEYALEAIK	2	6	1	93279386		0	4.15489	0	2	1423.79	2.43533	42.9319	0
	High	cDEHmGLSLAGLAPDAR	2	6	1	93279386	C1(Carbamidomethyl); M5(Oxidation)	0	4.02215	0	2	1828.84	2.11533	29.5227	0
	High	TLDTFIKIDGNPDELIK	2	6	1	93279386		0	4.01708	0	2	1932.04	2.20465	38.8374	1
	High	NADELSSYQK	1	6	1	93279386		0	3.65616	0	2	1154.53	1.01828	16.3218	0
	High	DTPFTIYDGEAVAK	1	6	1	93279386		0	3.63789	0	2	1526.74	2.69946	33.7403	0
	High	NnYDGDTVTFSPTGR	4	6	1	93279386	N2(Deamidated)	0	3.55169	0	2	1644.71	0.218613	28.9555	0
	High	SNTHAVLVALKR	4	6	1	93279386		0	3.49722	0	3	1308.78	1.04246	18.0325	1
	High	AGVEAISQSLR	1	6	1	93279386		0	3.49139	0	2	1130.62	2.40304	23.8523	0
	High	AGHLLcDKAQK	2	6	1	93279386	C6(Carbamidomethyl)	0	3.3835	0	3	1240.65	1.48141	12.923	1
	High	QQcNYSSLVFNR	3	6	1	93279386	C3(Carbamidomethyl)	0	2.8775	0	2	1515.7	0.113547	28.7737	0
390980863	Chain T, Structure Of Yeast 20s Open-Gate Proteasome With Compound 34	99.8016	45.87	8	8	29
	A3	Sequence	# PSMs	# Proteins	# Protein Groups	Protein Group Accessions	Modifications	ΔCn	XCorr	Probability	Charge	MH+ [Da]	ΔM [ppm]	RT [min]	# Missed Cleavages
	High	LGQYVQAHTLYNSVRPFGVSTIFGGVDK	3	7	1	390980863		0	5.24424	0	3	3053.59	1.52055	40.7488	0
	High	HIGcVYSGLIPDGR	8	6	1	390980863	C4(Carbamidomethyl)	0	4.30244	0	2	1543.77	-0.653969	28.8799	0
	High	nGAHLYmLEPSGSYWGYK	1	7	1	390980863	N1(Deamidated); M7(Oxidation)	0	4.00337	0	2	2089.94	3.13413	36.694	0
	High	GDLLQEAIDFAQK	3	6	1	390980863		0	3.91436	0	2	1447.75	3.05902	45.4125	0
	High	FVKGDLLQEAIDFAQK	2	6	1	390980863		0	3.78703	0	3	1821.98	1.92166	42.9487	1
	High	cNDGVVFAVEK	3	6	1	390980863	C1(Carbamidomethyl)	0	3.3604	0	2	1237.59	1.9461	25.1683	0
	High	AVEnGTTSIGIK	1	6	1	390980863	N4(Deamidated)	0	3.27383	0	2	1190.63	1.45474	20.2779	0
	High	IIYLAHEDNKEK	1	7	1	390980863		0	3.26274	0	2	1472.78	2.59682	15.6651	1
	High	GDLLQEAIDFAqK	5	6	1	390980863	Q12(Deamidated)	0	3.24255	0	2	1448.73	2.20936	48.1406	0
	High	AVENGTTSIGIK	1	6	1	390980863		0	2.9366	0	2	1189.64	0.846342	18.8113	0
	High	cnDGVVFAVEK	1	6	1	390980863	C1(Carbamidomethyl); N2(Deamidated)	0	2.88466	0	2	1238.57	1.84017	27.6758	0
151944720	22.6 kDa proteasome subunit [Saccharomyces cerevisiae YJM789]	87.5161	39.39	8	8	24
	A3	Sequence	# PSMs	# Proteins	# Protein Groups	Protein Group Accessions	Modifications	ΔCn	XCorr	Probability	Charge	MH+ [Da]	ΔM [ppm]	RT [min]	# Missed Cleavages
	High	RPYQVNVLIGGYDK	6	3	1	151944720		0	4.57571	0	2	1621.87	-0.629741	28.8109	0
	High	NKPELYQIDYLGTK	4	3	1	151944720		0	4.35415	0	2	1681.88	2.4397	29.8726	0
	High	RPYQVNVLIGGYDKK	3	3	1	151944720		0	4.30397	0	3	1749.97	1.50175	25.1276	1
	High	VQDSVILASSK	4	2	1	151944720		0	3.60528	0	2	1146.64	1.58896	20.7908	0
	High	VqDSVILASSK	1	2	1	151944720	Q2(Deamidated)	0	3.58823	0	2	1147.62	2.21952	20.9454	0
	High	KNKPELYQIDYLGTK	1	3	1	151944720		0	3.58408	0	3	1809.98	0.843697	25.8136	1
	High	EDYELSPQAVSSFVR	1	3	1	151944720		0	3.56102	0	2	1726.83	0.479411	37.7229	0
	High	NKPELYqIDYLGTK	1	3	1	151944720	Q7(Deamidated)	0	3.18246	0	3	1682.87	1.37421	30.7149	0
	High	GISVLKDSDDKTR	2	2	1	151944720		0	3.15434	0	3	1433.76	1.10948	15.2171	2
	High	LcVQELEKR	1	3	1	151944720	C2(Carbamidomethyl)	0	3.05005	0	2	1174.63	1.66296	19.6314	1
403071955	Chain 2, Near-Atomic Resolution Structural Model Of The Yeast 26s Proteasome	84.6722	39.85	8	8	31
	A3	Sequence	# PSMs	# Proteins	# Protein Groups	Protein Group Accessions	Modifications	ΔCn	XCorr	Probability	Charge	MH+ [Da]	ΔM [ppm]	RT [min]	# Missed Cleavages
	High	IWcAGAGTAADTEAVTQLIGSNIELHSLYTSR	7	5	1	403071955	C3(Carbamidomethyl)	0	5.9611	0	4	3405.68	1.78449	48.5832	0
	High	IWcAGAGTAADTEAVTQLIGSnIELHSLYTSREPR	4	5	1	403071955	C3(Carbamidomethyl); N22(Deamidated)	0	5.71468	0	4	3788.88	6.67174	45.6138	1
	High	IWcAGAGTAADTEAVTQLIGSNIELHSLYTSREPR	1	5	1	403071955	C3(Carbamidomethyl)	0	4.37436	0	4	3787.88	1.61584	45.719	1
	High	NNFLAENSHTQPK	2	3	1	403071955		0	3.9803	0	2	1499.73	1.64202	16.3263	0
	High	NnFLAENSHTQPK	4	3	1	403071955	N2(Deamidated)	0	3.6053	0	2	1500.71	2.12419	19.0241	0
	High	STQGPIVADKNcAK	1	5	1	403071955	C12(Carbamidomethyl)	0	3.49629	0	2	1488.75	1.57866	13.554	1
	High	STQGPIVADKncAK	2	5	1	403071955	N11(Deamidated); C12(Carbamidomethyl)	0	3.36545	0	2	1489.73	0.589484	13.9162	1
	High	FNNGVVIAADTR	1	5	1	403071955		0	2.95099	0	2	1276.67	1.61374	23.0077	0
	High	VVSALQmLK	1	5	1	403071955	M7(Oxidation)	0	2.94613	0	2	1004.58	1.44112	22.9605	0
	High	FNnGVVIAADTR	5	5	1	403071955	N3(Deamidated)	0	2.85722	0	2	1277.65	1.98902	26.1029	0
	High	QDLTKEEAIK	1	5	1	403071955		0	2.84541	0	2	1174.63	1.51112	15.1845	1
	High	NYLTPNVREEK	1	3	1	403071955		0	2.75237	0	2	1362.7	1.0516	17.6465	1
	High	FnnGVVIAADTr	1	5	1	403071955	N2(Deamidated); N3(Deamidated); R12(Deamidated)	0	2.71282	0	2	1279.62	1.8793	26.2262	0
312258	PUP2 [Saccharomyces cerevisiae]	83.8023	58.46	14	14	26
	A3	Sequence	# PSMs	# Proteins	# Protein Groups	Protein Group Accessions	Modifications	ΔCn	XCorr	Probability	Charge	MH+ [Da]	ΔM [ppm]	RT [min]	# Missed Cleavages
	High	EKEAAESPEEADVEmS	2	4	1	312258	M15(Oxidation)	0	4.65686	0	2	1766.73	1.77166	16.2045	1
	High	LFQVEYSLEAIK	3	8	1	312258		0	4.57714	0	2	1439.78	2.63696	38.9988	0
	High	QVmEEKLDEnNAQLScITK	4	7	1	312258	M3(Oxidation); N10(Deamidated); C16(Carbamidomethyl)	0	4.30632	0	3	2267.06	1.71308	23.8592	1
	High	TAAVTHNLYYDEDINVESLTQSVcDLALR	2	7	1	312258	C24(Carbamidomethyl)	0	4.08979	0	3	3310.6	2.75623	48.0396	0
	High	QVMEEKLDENNAQLScITK	1	7	1	312258	C16(Carbamidomethyl)	0	4.0677	0	3	2250.08	2.10049	25.9428	1
	High	LDENNAQLScITK	1	7	1	312258	C10(Carbamidomethyl)	0	3.96705	0	2	1505.73	1.77872	22.4518	0
	High	RATSPLLESDSIEK	1	8	1	312258		0	3.76547	0	2	1545.82	2.04408	21.2211	1
	High	LGSTAIGIATK	1	8	1	312258		0	3.62747	0	2	1031.61	1.72974	21.3998	0
	High	EAAESPEEADVEmS	1	4	1	312258	M13(Oxidation)	0	3.51557	0	2	1509.59	2.39474	18.5078	0
	High	QVmEEKLDENNAQLScITK	2	7	1	312258	M3(Oxidation); C16(Carbamidomethyl)	0	3.42731	0	3	2266.07	2.12102	23.0765	1
	High	IYDNEKTAELIK	1	8	1	312258		0	3.31422	0	2	1436.77	1.98189	20.6309	1
	High	IVEIDRHIGcAmSGLTADAR	1	8	1	312258	C10(Carbamidomethyl); M12(Oxidation)	0	3.30292	0	3	2201.08	1.81382	24.0782	1
	High	ATSPLLESDSIEK	2	8	1	312258		0	3.23534	0	2	1389.71	1.7796	25.3316	0
	High	FGEGASGEER	1	7	1	312258		0	3.18494	0	2	1038.45	1.32846	13.7164	0
	High	EGVVLGVEKR	2	8	1	312258		0	2.94963	0	2	1085.63	1.23129	17.2627	1
	High	HIGcAmSGLTADAR	1	8	1	312258	C4(Carbamidomethyl); M6(Oxidation)	0	2.90625	0	2	1475.68	2.13784	15.6899	0
93279395	Chain 2, Crystal Structure Of The Yeast 20s Proteasome In Complex With Bortezomib	75.5897	82.14	12	12	22
	A3	Sequence	# PSMs	# Proteins	# Protein Groups	Protein Group Accessions	Modifications	ΔCn	XCorr	Probability	Charge	MH+ [Da]	ΔM [ppm]	RT [min]	# Missed Cleavages
	High	LPYAIAGSGSTFIYGYcDK	2	8	1	93279395	C17(Carbamidomethyl)	0	5.10953	0	2	2082.99	2.23325	39.0282	0
	High	SGSAADTQAIADIVQYHLELYTSQYGTPSTETAASVFK	1	8	1	93279395		0	4.02337	0	4	4020.94	1.98276	52.2475	0
	High	TSImAVTFKDGVILGADSR	3	1	1	93279395	M4(Oxidation)	0	3.93477	0	2	1997.04	2.18186	33.0378	1
	High	ELcYENKDNLTAGIIVAGYDDK	1	8	1	93279395	C3(Carbamidomethyl)	0	3.86394	0	3	2501.19	2.29874	34.957	1
	High	ENMSKEETVDFIK	1	8	1	93279395		0	3.84381	0	2	1569.75	1.58607	23.7765	1
	High	DNLTAGIIVAGYDDKNK	2	8	1	93279395		0	3.76572	0	2	1806.93	2.47972	30.5601	1
	High	NFRENmSKEETVDFIK	1	8	1	93279395	M6(Oxidation)	0	3.63413	0	3	2002.96	1.51679	22.1737	2
	High	MVVLTAAGVER	2	6	1	93279395		0	3.50891	0	2	1145.64	2.37202	26.814	0
	High	DNLTAGIIVAGYDDK	1	8	1	93279395		0	3.25542	0	2	1564.79	0.497903	35.1853	0
	High	mVVLTAAGVER	3	6	1	93279395	M1(Oxidation)	0	3.034	0	2	1161.63	1.8829	24.8015	0
	High	VHDKIWccR	1	8	1	93279395	C7(Carbamidomethyl); C8(Carbamidomethyl)	0	2.93451	0	2	1273.6	2.23102	15.7263	1
	High	LIFYPDEYEqL	1	6	1	93279395	Q10(Deamidated)	0	2.87921	0	2	1430.67	1.21391	47.5583	0
	High	GEVYTIPLGGSVHK	1	8	1	93279395		0	2.85746	0	2	1456.78	1.56137	25.8197	0
	High	LIFYPDEYEQL	1	6	1	93279395		0	2.76586	0	2	1429.69	1.73208	46.2249	0
	High	ENmSKEETVDFIK	1	8	1	93279395	M3(Oxidation)	0	2.68907	0	2	1585.74	1.85154	20.9013	1
151946074	proteasome component Y7 [Saccharomyces cerevisiae YJM789]	72.3522	37.2	9	9	22
	A3	Sequence	# PSMs	# Proteins	# Protein Groups	Protein Group Accessions	Modifications	ΔCn	XCorr	Probability	Charge	MH+ [Da]	ΔM [ppm]	RT [min]	# Missed Cleavages
	High	VSLLTPDIGAVYSGmGPDYR	2	5	1	151946074	M15(Oxidation)	0	5.21853	0	3	2127.05	1.13955	40.0427	0
	High	VSLLTPDIGAVYSGMGPDYR	2	5	1	151946074		0	4.13015	0	2	2111.05	2.90915	43.5538	0
	High	LGqIDYALTAVK	1	4	1	151946074	Q3(Deamidated)	0	3.86528	0	2	1292.71	1.18506	34.2153	0
	High	KLTSQEINDRLEAL	1	7	1	151946074		0	3.84452	0	2	1629.88	1.24962	29.2879	2
	High	YSFSLTTFSPSGK	1	4	1	151946074		0	3.51344	0	2	1421.7	1.88085	36.4023	0
	High	KSSSPLAmSETLSK	3	5	1	151946074	M8(Oxidation)	0	3.42387	0	2	1481.75	1.55056	16.4627	1
	High	LGQIDYALTAVK	3	4	1	151946074		0	3.42242	0	2	1291.73	2.13656	32.4611	0
	High	LTSQEINDRLEAL	1	7	1	151946074		0	3.40695	0	2	1501.79	2.65626	33.7011	1
	High	ATNGVVIATEK	1	5	1	151946074		0	3.17012	0	2	1102.61	1.62056	16.9076	0
	High	SSSPLAmSETLSK	3	5	1	151946074	M7(Oxidation)	0	3.10575	0	2	1353.66	1.24588	20.1086	0
	High	LTSQEInDRLEAL	2	7	1	151946074	N7(Deamidated)	0	3.05404	0	2	1502.77	1.7562	35.9141	1
	High	KVAHTSYKR	1	5	1	151946074		0	2.94913	0	2	1089.62	2.01591	11.4865	2
	High	SSSPLAMSETLSK	1	5	1	151946074		0	2.73531	0	2	1337.66	2.2047	26.2653	0
984187	transcription factor [Saccharomyces cerevisiae]	61.4692	37.75	13	13	17
	A3	Sequence	# PSMs	# Proteins	# Protein Groups	Protein Group Accessions	Modifications	ΔCn	XCorr	Probability	Charge	MH+ [Da]	ΔM [ppm]	RT [min]	# Missed Cleavages
	High	mLSDEcFTASDVIPK	1	7	1	984187	M1(Oxidation); C6(Carbamidomethyl)	0	4.85209	0	2	1728.78	1.57641	32.768	0
	High	YITDVLFLGAEQK	1	7	1	984187		0	4.81525	0	2	1496.8	2.46456	41.9869	0
	High	LVVDPVLVATSGSSLAGK	1	7	1	984187		0	4.56668	0	2	1712.98	1.30981	38.1748	0
	High	EVFGVKDPDYFQK	1	7	1	984187		0	3.81635	0	2	1571.78	2.63685	28.5976	1
	High	SAADKIPGGNFYEYLINHPK	2	5	1	984187		0	3.74465	0	3	2234.14	5.10752	36.8085	1
	High	LKEVFGVKDPDYFQK	1	7	1	984187		0	3.60899	0	3	1812.96	1.45749	27.4188	2
	High	ETVKDNGPINHVYAVEIPLEK	1	7	1	984187		0	3.49721	0	3	2365.24	1.72937	30.8874	1
	High	EVVFQTLESNLK	2	6	1	984187		0	3.41654	0	2	1406.75	1.28724	35.6452	0
	High	VTAPEGSVYHEWcETYASSWYR	2	7	1	984187	C13(Carbamidomethyl)	0	3.39871	0	3	2678.17	2.46914	38.5146	0
	High	GGHIPWNDEKEK	1	7	1	984187		0	3.2543	0	3	1409.68	1.45756	15.2508	1
	High	KVnGLQDIFQIAK	1	7	1	984187	N3(Deamidated)	0	3.24382	0	3	1474.83	0.602372	37.5313	1
	High	GYSLPQSVYGGIEYVQNAVAIGcDVTK	1	7	1	984187	C23(Carbamidomethyl)	0	3.2066	0	3	2888.42	3.64251	52.265	0
	High	VAPFADILTPNIPEcYK	2	6	1	984187	C15(Carbamidomethyl)	0	3.11815	0	2	1947.99	2.33281	43.2637	0
226279	mitochondrial assembly factor	60.5237	27.27	11	11	17
	A3	Sequence	# PSMs	# Proteins	# Protein Groups	Protein Group Accessions	Modifications	ΔCn	XCorr	Probability	Charge	MH+ [Da]	ΔM [ppm]	RT [min]	# Missed Cleavages
	High	GVETLAEAVAATLGPK	4	6	1	226279		0	4.73579	0	3	1526.85	1.89332	47.0717	0
	High	TNEAAGDGTTSATVLGR	1	6	1	226279		0	4.12505	0	2	1620.79	1.92423	19.1691	0
	High	KISSIQDILPALEISNQSR	2	7	1	226279		0	3.77739	0	3	2112.17	2.01684	40.8678	1
	High	NVLIEQPFGPPK	2	6	1	226279		0	3.54266	0	2	1338.74	1.50786	31.9554	0
	High	VLDEVVVDNFDQK	2	5	1	226279		0	3.47229	0	2	1519.77	2.6653	31.9157	0
	High	GSIDITTTNSYEKEK	1	7	1	226279		0	3.42574	0	2	1685.83	1.39493	19.2672	1
	High	GFISPYFITDPK	1	7	1	226279		0	3.1696	0	2	1384.72	2.72413	38.7506	0
	High	VGGASEVEVGEK	1	5	1	226279		0	3.13643	0	2	1160.58	1.75532	15.7311	0
	High	AAVEEGILPGGGTALVK	1	4	1	226279		0	3.05187	0	2	1581.89	0.347816	32.1803	0
	High	LIDEYGDDFAK	1	4	1	226279		0	2.96461	0	2	1285.6	2.59705	26.9712	0
	High	NVAAGcNPmDLR	1	6	1	226279	C6(Carbamidomethyl); M9(Oxidation)	0	2.84384	0	2	1333.6	-0.00586266	17.3407	0
151941189	conserved protein [Saccharomyces cerevisiae YJM789]	51.242	72.07	8	8	13
	A3	Sequence	# PSMs	# Proteins	# Protein Groups	Protein Group Accessions	Modifications	ΔCn	XCorr	Probability	Charge	MH+ [Da]	ΔM [ppm]	RT [min]	# Missed Cleavages
	High	LGDSADPKVPVVcVQIAELYR	2	8	1	151941189	C13(Carbamidomethyl)	0	4.97623	0	3	2329.23	2.6143	39.1671	1
	High	VILPEVSGTmAQDNmQFSLLISmSSK	2	8	1	151941189	M10(Oxidation); M15(Oxidation); M23(Oxidation)	0	4.72571	0	3	2874.41	4.83108	42.551	0
	High	LnGEmDSTYEVSSK	2	8	1	151941189	N2(Deamidated); M5(Oxidation)	0	4.32089	0	2	1576.67	0.238776	17.7672	0
	High	VPVVcVQIAELYR	1	8	1	151941189	C5(Carbamidomethyl)	0	3.99877	0	2	1545.85	2.87352	39.1127	0
	High	GLNPILDINVPLAGNLGNTGGDYDDEEEEFVrDHLSDYqVVTK	1	7	1	151941189	R32(Deamidated); Q39(Deamidated)	0	3.86621	0	4	4733.28	9.49749	50.1156	1
	High	LNGEmDSTYEVSSK	1	8	1	151941189	M5(Oxidation)	0	3.73845	0	2	1575.69	0.7858	16.6129	0
	High	GKDSSLNASSENK	1	8	1	151941189		0	3.60256	0	2	1336.64	2.82172	11.8104	1
	High	mISYEFQTHLPK	2	6	1	151941189	M1(Oxidation)	0	3.20368	0	2	1509.74	2.16446	27.2523	0
	High	DHLSDYQVVTK	1	7	1	151941189		0	2.69201	0	2	1304.65	1.85413	19.2925	0
93279392	Chain Y, Crystal Structure Of The Yeast 20s Proteasome In Complex With Bortezomib	47.8052	31.13	6	6	17
	A3	Sequence	# PSMs	# Proteins	# Protein Groups	Protein Group Accessions	Modifications	ΔCn	XCorr	Probability	Charge	MH+ [Da]	ΔM [ppm]	RT [min]	# Missed Cleavages
	High	GAGLSmGTmIcGYTR	1	10	1	93279392	M6(Oxidation); M9(Oxidation); C11(Carbamidomethyl)	0	3.88139	0	2	1606.71	1.91358	22.6034	0
	High	KEGPTIYYVDSDGTR	2	10	1	93279392		0	3.80773	0	2	1700.82	1.72744	21.7176	1
	High	ATAGNWVASQTVK	1	9	1	93279392		0	3.61832	0	2	1332.69	2.30502	21.7045	0
	High	ATAGNWVASQTVKK	2	7	1	93279392		0	3.5335	0	2	1460.79	1.93625	18.0814	1
	High	FQGGIIVAVDSR	3	9	1	93279392		0	3.53068	0	2	1261.69	1.16712	30.5921	0
	High	GAGLSmGTMIcGYTR	2	10	1	93279392	M6(Oxidation); C11(Carbamidomethyl)	0	3.49803	0	2	1590.71	1.49876	26.3695	0
	High	ILSNLVYQYK	2	9	1	93279392		0	3.40612	0	2	1240.69	0.909528	31.0408	0
	High	ILSNLVYqYK	4	9	1	93279392	Q8(Deamidated)	0	3.19753	0	2	1241.68	1.39455	31.5203	0
121575	RecName: Full=78 kDa glucose-regulated protein homolog; Short=GRP-78; AltName: Full=Immunoglobulin heavy chain-binding protein homolog; Short=BiP; Flags: Precursor	36.43	14.52	6	7	9
	A3	Sequence	# PSMs	# Proteins	# Protein Groups	Protein Group Accessions	Modifications	ΔCn	XCorr	Probability	Charge	MH+ [Da]	ΔM [ppm]	RT [min]	# Missed Cleavages
	High	IEIDSFVDGIDLSETLTR	2	6	1	121575		0	5.42122	0	2	2023.03	1.94453	49.1502	0
	High	IVNEPTAAAIAYGLDK	2	6	1	121575		0	5.34089	0	2	1645.88	1.659	34.0105	0
	High	SQIFSTAVDNQPTVmIK	1	4	1	121575	M15(Oxidation)	0	4.37905	0	2	1894.96	2.29639	31.1903	0
	High	DAGTIAGLNVLR	1	28	3	417149;123624;121575		0	3.41473	0	2	1199.68	1.4518	34.3373	0
	High	DVDDIVLVGGSTR	1	6	1	121575		0	3.21961	0	2	1345.7	1.62321	32.0993	0
	High	HGIDVSDNNK	1	6	1	121575		0	2.81858	0	2	1098.52	2.14078	12.9587	0
	High	ITPSYVAFTDDER	1	5	1	121575		0	2.69862	0	2	1513.72	3.46448	29.4897	0
536520	unnamed protein product [Saccharomyces cerevisiae]	17.6717	36.49	4	4	6
	A3	Sequence	# PSMs	# Proteins	# Protein Groups	Protein Group Accessions	Modifications	ΔCn	XCorr	Probability	Charge	MH+ [Da]	ΔM [ppm]	RT [min]	# Missed Cleavages
	High	TDFNPLSTnGSIHR	2	2	1	536520	N9(Deamidated)	0	3.16764	0	2	1559.75	2.03698	25.9829	0
	High	SVLSSAVPSLPDTLR	2	1	1	536520		0	2.97841	0	2	1541.86	1.5963	37.5375	0
	High	TmEmEIVNR	1	2	1	536520	M2(Oxidation); M4(Oxidation)	0	2.89741	0	2	1154.52	1.39419	14.6975	0
	High	QQEGGAVPLSTQLNDR	1	2	1	536520		0	2.72882	0	2	1712.86	2.83168	24.0075	0
207342817	YLR340Wp-like protein [Saccharomyces cerevisiae AWRI1631]	17.3856	32.86	5	5	5
	A3	Sequence	# PSMs	# Proteins	# Protein Groups	Protein Group Accessions	Modifications	ΔCn	XCorr	Probability	Charge	MH+ [Da]	ΔM [ppm]	RT [min]	# Missed Cleavages
	High	SLFVVGVDNVSSQQmHEVR	1	9	1	207342817	M15(Oxidation)	0	4.74267	0	2	2147.06	2.22898	29.7651	0
	High	TSFFQALGVPTK	1	9	1	207342817		0	3.78908	0	2	1295.7	2.38554	38.4475	0
	High	GNVGFVFTNEPLTEIK	1	8	1	207342817		0	3.28731	0	2	1764.92	0.503614	40.5997	0
	High	GTIEIVSDVK	1	9	1	207342817		0	2.8142	0	2	1060.59	3.8239	24.2868	0
	High	AGAVAPEDIWVR	1	9	1	207342817		0	2.75234	0	2	1283.68	1.15882	31.4756	0
849206	Etf1p [Saccharomyces cerevisiae]	16.0883	7.77	3	3	4
	A3	Sequence	# PSMs	# Proteins	# Protein Groups	Protein Group Accessions	Modifications	ΔCn	XCorr	Probability	Charge	MH+ [Da]	ΔM [ppm]	RT [min]	# Missed Cleavages
	High	AEQLYEGPADDANcIAIK	2	5	1	849206	C14(Carbamidomethyl)	0	5.30206	0	2	1977.93	2.57363	29.989	0
	High	AFNmFILDPIFR	1	5	1	849206	M4(Oxidation)	0	3.36955	0	2	1499.78	2.8739	47.3753	0
	High	STLTDSLVQR	1	4	1	849206		0	2.89018	0	2	1119.6	1.34424	23.5262	0
323337524	Pre9p [Saccharomyces cerevisiae Vin13]	15.5239	21.36	3	3	4
	A3	Sequence	# PSMs	# Proteins	# Protein Groups	Protein Group Accessions	Modifications	ΔCn	XCorr	Probability	Charge	MH+ [Da]	ΔM [ppm]	RT [min]	# Missed Cleavages
	High	IAVAVAGLTADAEILINTAR	1	8	1	323337524		0	5.48796	0	3	1982.13	2.13815	51.092	0
	High	TYNEDIPVEILVR	2	8	1	323337524		0	3.56514	0	2	1560.83	3.18638	39.0384	0
	High	VTSTLLEQDTSTEK	1	8	1	323337524		0	3.35586	0	2	1551.78	2.01085	21.2964	0
171541	glyceraldehyde-3-phosphate dehydrogenase (G3PD) [Saccharomyces cerevisiae]	13.3248	20.18	4	4	4
	A3	Sequence	# PSMs	# Proteins	# Protein Groups	Protein Group Accessions	Modifications	ΔCn	XCorr	Probability	Charge	MH+ [Da]	ΔM [ppm]	RT [min]	# Missed Cleavages
	High	LVSWYDNEYGYSTR	1	7	1	171541		0	3.82529	0	2	1752.79	2.50902	32.7928	0
	High	TASGNIIPSSTGAAK	1	7	1	171541		0	3.43704	0	2	1374.73	2.0848	18.3661	0
	High	VINDAFGIEEGLmTTVHSLTATQK	1	5	1	171541	M13(Oxidation)	0	3.12673	0	3	2591.31	2.43142	44.7425	0
	High	VPTVDVSVVDLTVK	1	7	1	171541		0	2.93573	0	2	1470.84	2.16936	37.6529	0
190407817	conserved hypothetical protein [Saccharomyces cerevisiae RM11-1a]	12.591	19.59	3	3	4
	A3	Sequence	# PSMs	# Proteins	# Protein Groups	Protein Group Accessions	Modifications	ΔCn	XCorr	Probability	Charge	MH+ [Da]	ΔM [ppm]	RT [min]	# Missed Cleavages
	High	SGGSNVVGIPLLDTKDDR	2	7	1	190407817		0	3.67669	0	2	1842.96	1.81809	32.1664	1
	High	SGGSNVVGIPLLDTK	1	7	1	190407817		0	2.91566	0	2	1456.8	1.37191	35.789	0
	High	cLDLLKTELGE	1	7	1	190407817	C1(Carbamidomethyl)	0	2.7908	0	2	1290.66	1.90169	36.6207	1
			This table pertains to Band 5 from Supplementary Figure 8 in the referenced manuscript.
