# Supplementary material for: Data on the identity of non-canonical complexes formed from proteasome subunits in vivo
Source: Data Brief. 2016 Nov 22;9:1130–7. doi: 10.1016/j.dib.2016.11.048 (PMC5128733; doi:10.1016/j.dib.2016.11.048)
Supplement: Supplementary file 2 — Supplementary material [file mmc2.zip › Supplementary Table 7 Protein content of Supplementary Band 6.xlsx]

## Sheet: Sheet1
Accession	Description	Score	Coverage	# Unique Peptides	# Peptides	# PSMs
444302411	Chain Q, Yeast 20s Proteasome In Complex With The Vinyl Sulfone Lu112	1046.5	62.99	2	15	344
	A3	Sequence	# PSMs	# Proteins	# Protein Groups	Protein Group Accessions	Modifications	ΔCn	XCorr	Probability	Charge	MH+ [Da]	ΔM [ppm]	RT [min]	# Missed Cleavages
	High	NIEITVVKPDSDIVALSSEEINQYVTQIEQEK	11	4	2	444302411;298508455		0	7.17166	0	4	3631.87	2.21507	52.8066	0
	High	NIEITVVKPDSDIVALSSEEINQYVTqIEQEKQEQQEQDK	23	1	1	444302411	Q27(Deamidated)	0	5.9267	0	4	4646.32	7.63393	55.6234	1
	High	NIEITVVKPDSDIVALSSEEINQYVTQIEqEKQEQQEQDKK	2	1	1	444302411	Q30(Deamidated)	0.013	5.30717	0	4	4774.39	2.77598	39.7161	2
	High	NIEITVVKPDSDIVALSSEEInQYVTQIEQEKqEQQEQDK	30	1	1	444302411	N22(Deamidated); Q33(Deamidated)	0	5.21465	0	4	4647.3	6.02849	56.4956	1
	High	LTLEDPVTVEYLTR	50	6	3	444302411;298508455;323307097		0	5.07211	0	3	1648.88	1.26783	40.2251	0
	High	ALSIFSPDGHIFQVEYALEAVKR	14	5	2	444302411;323307097		0	4.97579	0	3	2590.37	2.74827	46.9573	1
	High	ALSIFSPDGHIFQVEYALEAVK	16	5	2	444302411;323307097		0	4.95956	0	2	2434.27	0.917904	49.9691	0
	High	NIEITVVKPDSDIVALSSEEINQYVTQIEQEkQEQQEQDK	2	1	1	444302411	K32(Acetyl)	0	4.8145	0	4	4687.35	8.15334	50.0533	1
	High	NIEITVVKPDSDIVALSSEEINQYVTQIEQEKQEQQEQDKK	29	1	1	444302411		0	4.78972	0	5	4773.41	2.12313	46.321	2
	High	YTQSGGVRPFGVSTLIAGFDPRDDEPK	15	6	3	444302411;298508455;323307097		0	4.64138	0	3	2909.45	2.01906	39.6073	1
	High	NIEITVVKPDSDIVALSSEEInQYVTQIEqEKQEQQEQDKK	10	1	1	444302411	N22(Deamidated); Q30(Deamidated)	0	4.55914	0	5	4775.38	2.64327	39.8146	2
	High	NIEITVVKPDSDIVALSSEEInQYVTQIEQEK	17	4	2	444302411;298508455	N22(Deamidated)	0	4.42621	0	3	3632.86	4.5851	54.6634	0
	High	NIEITVVKPDSDIVALSSEEINQYVTQIEQEKQEQQEQDK	21	1	1	444302411		0	4.31537	0	4	4645.31	1.56689	52.8903	1
	High	NYDRKEPPATVEEcVK	12	6	3	444302411;298508455;323307097	C14(Carbamidomethyl)	0	4.25786	0	3	1934.93	-1.1815	17.3943	2
	High	SLLEVVqTGAK	2	5	3	444302411;298508455;323307097	Q7(Deamidated)	0	4.12678	0	2	1145.64	2.44689	32.0163	0
	High	SLLEVVQTGAK	26	5	3	444302411;298508455;323307097		0	4.04752	0	2	1144.66	1.70879	30.1272	0
	High	NYDrKEPPATVEEcVK	8	6	3	444302411;298508455;323307097	R4(Deamidated); C14(Carbamidomethyl)	0	3.76485	0	3	1935.91	-0.238784	18.3767	2
	High	YTQSGGVRPFGVSTLIAGFDPR	17	6	3	444302411;298508455;323307097		0	3.70438	0	3	2325.2	1.86039	45.4938	0
	High	KEPPATVEEcVK	16	6	3	444302411;298508455;323307097	C10(Carbamidomethyl)	0	3.39647	0	3	1386.7	1.70088	14.8066	1
	High	GKncVVLGcER	2	6	3	444302411;298508455;323307097	N3(Deamidated); C4(Carbamidomethyl); C9(Carbamidomethyl)	0	3.39422	0	2	1292.61	1.27014	15.7794	1
	High	ncVVLGcER	3	6	3	444302411;298508455;323307097	N1(Deamidated); C2(Carbamidomethyl); C7(Carbamidomethyl)	0	3.27991	0	2	1107.49	2.24038	21.3573	0
	High	GKNcVVLGcER	2	6	3	444302411;298508455;323307097	C4(Carbamidomethyl); C9(Carbamidomethyl)	0	3.14453	0	2	1291.63	1.4657	15.6008	1
	High	YVAGVQQr	3	6	3	444302411;298508455;323307097	R8(Deamidated)	0	3.07505	0	2	921.482	3.42375	14.5537	0
	High	ARVEAQSHR	4	6	3	444302411;298508455;323307097		0	2.90428	0	2	1053.56	1.73405	11.9044	1
	High	YVAGVQQR	7	6	3	444302411;298508455;323307097		0	2.79616	0	2	920.495	0.252528	20.1179	0
	High	NcVVLGcER	2	6	3	444302411;298508455;323307097	C2(Carbamidomethyl); C7(Carbamidomethyl)	0	2.76813	0	2	1106.51	1.58697	18.0755	0
323307097	Pre6p [Saccharomyces cerevisiae FostersO]	1034.99	63.49	3	15	749
	A3	Sequence	# PSMs	# Proteins	# Protein Groups	Protein Group Accessions	Modifications	ΔCn	XCorr	Probability	Charge	MH+ [Da]	ΔM [ppm]	RT [min]	# Missed Cleavages
	High	nIEITVVKPxSDIVALSSEEINQYVTqIEQEKQEQQEQDK	169	1	1	323307097	N1(Deamidated); X10(L); Q27(Deamidated)	0	5.86688	0	5	4645.31	-2.4052	49.1363	1
	High	nIEITVVKPxSDIVALSSEEINQYVTQIEqEKQEQQEQDKK	241	1	1	323307097	N1(Deamidated); X10(L); Q30(Deamidated)	0	5.63327	0	4	4773.41	-3.07931	52.927	2
	High	NIEITVVKPxSDIVALSSEEInqYVTQIEqEKQEQQEQDKK	8	1	1	323307097	X10(L); N22(Deamidated); Q23(Deamidated); Q30(Deamidated)	0	5.38068	0	4	4774.39	-2.49213	39.7161	2
	High	LTLEDPVTVEYLTR	50	6	3	444302411;298508455;323307097		0	5.07211	0	3	1648.88	1.26783	40.2251	0
	High	ALSIFSPDGHIFQVEYALEAVKR	14	5	2	444302411;323307097		0	4.97579	0	3	2590.37	2.74827	46.9573	1
	High	ALSIFSPDGHIFQVEYALEAVK	16	5	2	444302411;323307097		0	4.95956	0	2	2434.27	0.917904	49.9691	0
	High	NIEITVVKPxSDIVALSSEEINqYVTQIEQEKQEQQEQDK	5	1	1	323307097	X10(L); Q23(Deamidated)	0	4.67616	0	4	4644.31	-7.50034	48.5517	1
	High	YTQSGGVRPFGVSTLIAGFDPRDDEPK	15	6	3	444302411;298508455;323307097		0	4.64138	0	3	2909.45	2.01906	39.6073	1
	High	nIEITVVKPxSDIVALSSEEINqYVTqIEQEKQEQQEQDK	19	1	1	323307097	N1(Deamidated); X10(L); Q23(Deamidated); Q27(Deamidated)	0	4.54064	0	5	4646.34	5.5149	50.7396	1
	High	nIEITVVKPxSDIVALSSEEInqYVTqIEQEKQEQQEQDKK	10	1	1	323307097	N1(Deamidated); X10(L); N22(Deamidated); Q23(Deamidated); Q27(Deamidated)	0	4.50094	0	4	4775.41	5.15001	58.5431	2
	High	nIEITVVKPxSDIVALSSEEInqYVTQIEQEK	17	1	1	323307097	N1(Deamidated); X10(L); N22(Deamidated); Q23(Deamidated)	0	4.28082	0	3	3632.88	3.60911	52.1871	0
	High	NYDRKEPPATVEEcVK	12	6	3	444302411;298508455;323307097	C14(Carbamidomethyl)	0	4.25786	0	3	1934.93	-1.1815	17.3943	2
	High	nIEITVVKPxSDIVALSSEEINQYVTqIEqEKQEQQEqDK	11	1	1	323307097	N1(Deamidated); X10(L); Q27(Deamidated); Q30(Deamidated); Q38(Deamidated)	0	4.17815	0	5	4647.32	6.47091	50.5827	1
	High	SLLEVVqTGAK	2	5	3	444302411;298508455;323307097	Q7(Deamidated)	0	4.12678	0	2	1145.64	2.44689	32.0163	0
	High	SLLEVVQTGAK	26	5	3	444302411;298508455;323307097		0	4.04752	0	2	1144.66	1.70879	30.1272	0
	High	NYDrKEPPATVEEcVK	8	6	3	444302411;298508455;323307097	R4(Deamidated); C14(Carbamidomethyl)	0	3.76485	0	3	1935.91	-0.238784	18.3767	2
	High	nIEITVVKPxSDIVALSSEEInQYVTQIEQEK	68	1	1	323307097	N1(Deamidated); X10(L); N22(Deamidated)	0	3.74426	0	3	3631.87	-4.25284	54.4343	0
	High	YTQSGGVRPFGVSTLIAGFDPR	17	6	3	444302411;298508455;323307097		0	3.70438	0	3	2325.2	1.86039	45.4938	0
	High	nIEITVVKPxSDIVALSSEEInqYVTqIEQEK	2	1	1	323307097	N1(Deamidated); X10(L); N22(Deamidated); Q23(Deamidated); Q27(Deamidated)	0	3.4718	0	3	3633.86	3.10227	55.3676	0
	High	KEPPATVEEcVK	16	6	3	444302411;298508455;323307097	C10(Carbamidomethyl)	0	3.39647	0	3	1386.7	1.70088	14.8066	1
	High	GKncVVLGcER	2	6	3	444302411;298508455;323307097	N3(Deamidated); C4(Carbamidomethyl); C9(Carbamidomethyl)	0	3.39422	0	2	1292.61	1.27014	15.7794	1
	High	ncVVLGcER	3	6	3	444302411;298508455;323307097	N1(Deamidated); C2(Carbamidomethyl); C7(Carbamidomethyl)	0	3.27991	0	2	1107.49	2.24038	21.3573	0
	High	GKNcVVLGcER	2	6	3	444302411;298508455;323307097	C4(Carbamidomethyl); C9(Carbamidomethyl)	0	3.14453	0	2	1291.63	1.4657	15.6008	1
	High	YVAGVQQr	3	6	3	444302411;298508455;323307097	R8(Deamidated)	0	3.07505	0	2	921.482	3.42375	14.5537	0
	High	ARVEAQSHR	4	6	3	444302411;298508455;323307097		0	2.90428	0	2	1053.56	1.73405	11.9044	1
	High	YVAGVQQR	7	6	3	444302411;298508455;323307097		0	2.79616	0	2	920.495	0.252528	20.1179	0
	High	NcVVLGcER	2	6	3	444302411;298508455;323307097	C2(Carbamidomethyl); C7(Carbamidomethyl)	0	2.76813	0	2	1106.51	1.58697	18.0755	0
417149	RecName: Full=Heat shock protein SSA1; AltName: Full=Heat shock protein YG100	919.376	73.36	18	48	354
	A3	Sequence	# PSMs	# Proteins	# Protein Groups	Protein Group Accessions	Modifications	ΔCn	XCorr	Probability	Charge	MH+ [Da]	ΔM [ppm]	RT [min]	# Missed Cleavages
	High	TQDLLLLDVAPLSLGIETAGGVmTK	9	16	2	417149;349579703	M23(Oxidation)	0	6.50349	0	3	2571.4	1.98933	53.7354	0
	High	KSEIFSTYADNQPGVLIQVFEGER	4	7	1	417149		0	6.08892	0	3	2727.37	2.40614	45.1074	1
	High	KAEETISWLDSNTTASKEEFDDK	2	5	1	417149		0	6.03565	0	3	2644.23	2.02675	29.3969	2
	High	SINPDEAVAYGAAVQAAILTGDESSK	4	16	2	417149;349579703		0	5.98295	0	2	2577.27	0.994894	48.1657	0
	High	DAKLDKSQVDEIVLVGGSTR	4	15	2	417149;349579703		0	5.97762	0	2	2130.14	1.5966	29.2662	2
	High	KSEIFSTYADNqPGVLIQVFEGER	20	7	1	417149	Q12(Deamidated)	0	5.61251	0	3	2728.35	2.40263	45.9344	1
	High	SEIFSTYADNQPGVLIQVFEGER	5	7	1	417149		0	5.57876	0	2	2599.27	1.80169	49.9829	0
	High	SINPDEAVAYGAAVqAAILTGDESSK	4	16	2	417149;349579703	Q15(Deamidated)	0	5.55586	0	2	2578.26	3.31167	51.9116	0
	High	TQDLLLLDVAPLSLGIETAGGVMTK	2	16	2	417149;349579703		0	5.48663	0	3	2555.41	2.54366	56.3046	0
	High	IINEPTAAAIAYGLDKK	4	30	3	417149;123634;349579703		0	5.31564	0	2	1787.99	1.17219	31.9827	1
	High	NTISEAGDKLEQADKDTVTK	7	7	1	417149		0	5.27483	0	2	2163.08	2.38547	23.0436	2
	High	LDKSQVDEIVLVGGSTR	7	15	2	417149;349579703		0	5.0469	0	2	1815.98	1.32535	30.5452	1
	High	ATAGDTHLGGEDFDnR	2	25	2	417149;349579703	N15(Deamidated)	0	4.94228	0	2	1676.71	-3.34778	19.2839	0
	High	ATAGDTHLGGEDFDNR	4	25	2	417149;349579703		0	4.89519	0	2	1675.73	2.33655	18.306	0
	High	SEIFSTYADNqPGVLIQVFEGER	12	7	1	417149	Q11(Deamidated)	0	4.87931	0	3	2600.26	1.62876	51.1719	0
	High	IASKNqLESIAYSLK	6	13	2	417149;349579703	Q6(Deamidated)	0	4.82956	0	2	1665.91	1.96164	32.5439	1
	High	LIDVDGKPQIQVEFKGETK	11	16	2	417149;349579703		0	4.82134	0	3	2144.16	2.14142	28.6928	1
	High	TLSSSAQTSVEIDSLFEGIDFYTSITR	2	16	2	417149;349579703		0	4.79352	0	3	2967.46	3.65922	57.7644	0
	High	IASKNQLESIAYSLK	3	13	2	417149;349579703		0	4.75517	0	2	1664.92	1.30726	30.5837	1
	High	mVAEAEKFKEEDEK	1	10	1	417149	M1(Oxidation)	0	4.66424	0	2	1698.79	1.53011	14.4032	2
	High	LKELQDIANPImSK	2	6	1	417149	M12(Oxidation)	0	4.65584	0	2	1615.88	1.90583	26.4432	1
	High	LIDVDGKPQIQVEFK	2	16	2	417149;349579703		0	4.63598	0	2	1728.96	1.28318	30.8904	0
	High	IINEPTAAAIAYGLDK	3	30	3	417149;123634;349579703		0	4.60466	0	2	1659.9	0.968063	35.5044	0
	High	ARFEELcADLFR	3	30	3	417149;123634;349579703	C7(Carbamidomethyl)	0	4.58574	0	3	1526.74	0.21613	35.1861	1
	High	NQAAMNPSNTVFDAK	6	8	1	417149		0	4.55285	0	2	1607.75	2.44662	24.1757	0
	High	nTISEAGDKLEQADKDTVTK	2	7	1	417149	N1(Deamidated)	0	4.50952	0	3	2164.06	0.485179	25.5636	2
	High	NQAAmNPSNTVFDAK	4	8	1	417149	M5(Oxidation)	0	4.487	0	2	1623.74	1.04348	19.8397	0
	High	NQAAmNPSnTVFDAK	28	8	1	417149	M5(Oxidation); N9(Deamidated)	0	4.47381	0	2	1624.73	-0.163714	19.585	0
	High	LIGDAAKNqAAmNPSNTVFDAKR	5	8	1	417149	Q9(Deamidated); M12(Oxidation)	0	4.41171	0	3	2449.22	2.32296	23.4336	2
	High	TKDNNLLGKFELSGIPPAPR	5	31	3	417149;123634;349579703		0	4.09954	0	3	2167.19	0.739447	35.0806	2
	High	LVNHFIQEFKR	5	17	2	417149;349579703		0	4.0753	0	3	1430.79	1.83191	24.6972	1
	High	LIGDAAKnQAAmNPSNTVFDAK	10	8	1	417149	N8(Deamidated); M12(Oxidation)	0	4.05108	0	3	2293.12	1.38316	25.8782	1
	High	NQAAmNPSNTVFDAKR	2	8	1	417149	M5(Oxidation)	0	4.01448	0	2	1779.85	0.720486	17.8793	1
	High	DAGTIAGLNVLR	5	28	4	417149;121575;123634;349579703		0	3.89688	0	2	1199.68	1.4518	34.792	0
	High	NFTPEQISSmVLGK	8	9	1	417149	M10(Oxidation)	0	3.89107	0	3	1566.78	0.00128448	35.1472	0
	High	MKETAESYLGAK	2	17	2	417149;349579703		0	3.87525	0	3	1327.66	0.0405884	17.9414	1
	High	NQAAMNPSnTVFDAK	8	8	1	417149	N9(Deamidated)	0.1166	3.78782	0	2	1608.73	-0.366903	23.7701	0
	High	DAKLDKSqVDEIVLVGGSTR	1	15	2	417149;349579703	Q8(Deamidated)	0	3.69157	0	3	2131.13	0.612415	31.0327	2
	High	NFNDPEVQADmK	6	4	1	417149	M11(Oxidation)	0	3.68431	0	2	1423.62	0.597434	17.9763	0
	High	NQAAmNPSnTVFDAKR	2	8	1	417149	M5(Oxidation); N9(Deamidated)	0	3.6538	0	3	1780.83	0.262933	17.1688	1
	High	mKETAESYLGAK	6	17	2	417149;349579703	M1(Oxidation)	0	3.62704	0	3	1343.65	0.917378	16.2629	1
	High	AVGIDLGTTYScVAHFANDRVDIIANDQGNR	1	7	1	417149	C12(Carbamidomethyl)	0	3.58771	0	3	3362.62	1.19976	41.8599	1
	High	LDKSqVDEIVLVGGSTR	1	15	2	417149;349579703	Q5(Deamidated)	0	3.57519	0	3	1816.96	-1.37409	32.0572	1
	High	SNKITITNDKGR	2	30	3	417149;123634;349579703		0	3.55845	0	3	1346.74	1.81344	13.0528	2
	High	VnDAVVTVPAYFNDSQR	11	17	2	417149;349579703	N2(Deamidated)	0	3.55416	0	2	1895.91	0.537477	35.4739	0
	High	LVNHFIqEFKR	2	17	2	417149;349579703	Q7(Deamidated)	0	3.49079	0	3	1431.78	2.14533	25.7997	1
	High	VDIIANDQGNR	2	16	2	417149;349579703		0	3.48926	0	2	1214.61	1.3255	18.6493	0
	High	FKEEDEKESQR	3	14	2	417149;349579703		0	3.47809	0	2	1424.67	1.8341	11.8662	2
	High	NTISEAGDKLEQADK	1	9	2	417149;349579703		0	3.45146	0	2	1618.79	1.41201	20.7093	1
	High	NQLESIAYSLK	4	13	2	417149;349579703		0	3.40836	0	2	1265.68	1.54337	32.282	0
	High	NFNDPEVQADmKHFPFK	1	4	1	417149	M11(Oxidation)	0	3.40523	0	2	2079.96	2.41195	26.8416	1
	High	LVNHFIQEFK	2	17	2	417149;349579703		0	3.39017	0	2	1274.69	1.83936	27.5208	0
	High	NQAAMNPSNTVFDAKR	2	8	1	417149		0.1918	3.37056	0	2	1763.85	1.23525	20.1758	1
	High	ELQDIAnPImSK	2	6	1	417149	N7(Deamidated); M10(Oxidation)	0	3.36549	0	2	1375.68	1.23026	27.058	0
	High	LVTDYFnGKEPNR	9	16	2	417149;349579703	N7(Deamidated)	0	3.34436	0	2	1553.76	1.68961	25.0985	1
	High	NFNDPEVQADMK	1	4	1	417149		0	3.30915	0	2	1407.62	1.93484	22.3955	0
	High	AEETISWLDSNTTASKEEFDDKLK	1	5	1	417149		0	3.29172	0	3	2757.32	2.4881	33.3304	2
	High	ELQDIANPImSK	5	6	1	417149	M10(Oxidation)	0	3.27294	0	2	1374.7	2.83475	26.8381	0
	High	LIGDAAKNQAAmNPSNTVFDAK	1	8	1	417149	M12(Oxidation)	0	3.25149	0	3	2292.13	2.58517	24.606	1
	High	SQVDEIVLVGGSTR	3	15	2	417149;349579703		0	3.24556	0	3	1459.78	1.44889	29.6743	0
	High	VDIIAnDQGNR	11	16	2	417149;349579703	N6(Deamidated)	0	3.24519	0	2	1215.6	0.816395	19.517	0
	High	NFnDPEVQADmK	15	4	1	417149	N3(Deamidated); M11(Oxidation)	0	3.2087	0	2	1424.6	0.59196	19.3535	0
	High	LVTDYFNGKEPNR	1	16	2	417149;349579703		0	3.15049	0	2	1552.78	2.00979	23.7414	1
	High	NqLESIAYSLK	2	13	2	417149;349579703	Q2(Deamidated)	0	3.14548	0	2	1266.66	1.63285	37.9573	0
	High	LVnHFIQEFK	4	17	2	417149;349579703	N3(Deamidated)	0	3.09714	0	2	1275.67	1.06677	29.4119	0
	High	VNDAVVTVPAYFNDSQR	1	17	2	417149;349579703		0	3.04704	0	2	1894.93	0.992497	33.8801	0
	High	DAGTIAGLnVLR	2	28	4	417149;121575;123634;349579703	N9(Deamidated)	0	3.03669	0	2	1200.66	1.74961	36.1516	0
	High	LEQADKDTVTK	1	7	1	417149		0	3.01853	0	2	1247.65	1.30675	12.7616	1
	High	FEELcADLFR	2	30	3	417149;123634;349579703	C5(Carbamidomethyl)	0	2.98997	0	2	1299.61	1.27042	37.9145	0
	High	TTPSFVAFTDTER	1	8	1	417149		0	2.91624	0	2	1471.71	1.86365	31.8428	0
	High	NFTPEqISSmVLGK	23	9	1	417149	Q6(Deamidated); M10(Oxidation)	0	2.91419	0	2	1567.77	-0.656571	36.6198	0
	High	FELSGIPPAPR	2	31	3	417149;123634;349579703		0	2.90743	0	2	1183.65	2.34577	31.6195	0
	High	ELQDIANPIMSK	2	6	1	417149		0	2.86525	0	2	1358.7	1.28182	30.0502	0
	High	SnKITITNDK	2	31	3	417149;123634;349579703	N2(Deamidated)	0	2.82847	0	2	1134.6	0.329778	14.2863	1
	High	ITITnDKGR	1	30	3	417149;123634;349579703	N5(Deamidated)	0	2.74174	0	2	1018.55	-0.853976	14.1563	1
	High	TKDnNLLGK	1	31	3	417149;123634;349579703	N4(Deamidated)	0	2.67889	0	2	1003.54	0.75018	14.7202	1
	High	SNKITITNDK	1	31	3	417149;123634;349579703		0	2.63003	0	2	1133.62	2.38238	13.8501	1
349579703	K7_Ssa2p [Saccharomyces cerevisiae Kyokai no. 7]	734.528	68.7	8	42	253
	A3	Sequence	# PSMs	# Proteins	# Protein Groups	Protein Group Accessions	Modifications	ΔCn	XCorr	Probability	Charge	MH+ [Da]	ΔM [ppm]	RT [min]	# Missed Cleavages
	High	KAEETIAWLDSNTTATKEEFDDQLK	1	6	1	349579703		0	6.50355	0	3	2883.39	1.03348	35.2405	2
	High	TQDLLLLDVAPLSLGIETAGGVmTK	9	16	2	417149;349579703	M23(Oxidation)	0	6.50349	0	3	2571.4	1.98933	53.7354	0
	High	AVGIDLGTTYScVAHFSnDRVDIIANDQGNR	6	8	1	349579703	C12(Carbamidomethyl); N18(Deamidated)	0	6.09227	0	3	3379.62	6.74307	39.7212	1
	High	SINPDEAVAYGAAVQAAILTGDESSK	4	16	2	417149;349579703		0	5.98295	0	2	2577.27	0.994894	48.1657	0
	High	DAKLDKSQVDEIVLVGGSTR	4	15	2	417149;349579703		0	5.97762	0	2	2130.14	1.5966	29.2662	2
	High	KSEVFSTYADNQPGVLIQVFEGER	6	13	2	123634;349579703		0	5.86647	0	3	2713.35	2.83268	43.8421	1
	High	SEVFSTYADNQPGVLIQVFEGER	2	13	2	123634;349579703		0	5.83027	0	3	2585.26	2.99637	48.6384	0
	High	SINPDEAVAYGAAVqAAILTGDESSK	4	16	2	417149;349579703	Q15(Deamidated)	0	5.55586	0	2	2578.26	3.31167	51.9116	0
	High	TQDLLLLDVAPLSLGIETAGGVMTK	2	16	2	417149;349579703		0	5.48663	0	3	2555.41	2.54366	56.3046	0
	High	IINEPTAAAIAYGLDKK	4	30	3	417149;123634;349579703		0	5.31564	0	2	1787.99	1.17219	31.9827	1
	High	LDKSQVDEIVLVGGSTR	7	15	2	417149;349579703		0	5.0469	0	2	1815.98	1.32535	30.5452	1
	High	ATAGDTHLGGEDFDnR	2	25	2	417149;349579703	N15(Deamidated)	0	4.94228	0	2	1676.71	-3.34778	19.2839	0
	High	ATAGDTHLGGEDFDNR	4	25	2	417149;349579703		0	4.89519	0	2	1675.73	2.33655	18.306	0
	High	IASKNqLESIAYSLK	6	13	2	417149;349579703	Q6(Deamidated)	0	4.82956	0	2	1665.91	1.96164	32.5439	1
	High	LIDVDGKPQIQVEFKGETK	11	16	2	417149;349579703		0	4.82134	0	3	2144.16	2.14142	28.6928	1
	High	TLSSSAQTSVEIDSLFEGIDFYTSITR	2	16	2	417149;349579703		0	4.79352	0	3	2967.46	3.65922	57.7644	0
	High	IASKNQLESIAYSLK	3	13	2	417149;349579703		0	4.75517	0	2	1664.92	1.30726	30.5837	1
	High	KSEVFSTYADnQPGVLIQVFEGER	13	13	2	123634;349579703	N11(Deamidated)	0	4.75017	0	3	2714.34	2.35679	45.1559	1
	High	AVGIDLGTTYScVAHFSNDRVDIIANDQGNR	3	8	1	349579703	C12(Carbamidomethyl)	0	4.73538	0	3	3378.62	0.785711	39.5096	1
	High	LIDVDGKPQIQVEFK	2	16	2	417149;349579703		0	4.63598	0	2	1728.96	1.28318	30.8904	0
	High	IINEPTAAAIAYGLDK	3	30	3	417149;123634;349579703		0	4.60466	0	2	1659.9	0.968063	35.5044	0
	High	ARFEELcADLFR	3	30	3	417149;123634;349579703	C7(Carbamidomethyl)	0	4.58574	0	3	1526.74	0.21613	35.1861	1
	High	NTISEAGDKLEQADKDAVTK	5	2	1	349579703		0	4.58356	0	3	2133.07	1.41168	23.9864	2
	High	NqAAmNPANTVFDAK	8	8	1	349579703	Q2(Deamidated); M5(Oxidation)	0	4.531	0	2	1608.73	1.14758	27.2255	0
	High	NQAAmNPANTVFDAK	6	8	1	349579703	M5(Oxidation)	0	4.47346	0	2	1607.75	1.60833	23.3389	0
	High	MVSEAEKFKEEDEK	1	4	1	349579703		0.0644	4.35855	0	2	1698.79	1.53306	14.4032	2
	High	AEETIAWLDSNTTATKEEFDDQLKELQEVANPImSK	2	6	1	349579703	M34(Oxidation)	0	4.19747	0	4	4110.98	3.01348	48.3348	2
	High	nTISEAGDKLEQADKDAVTK	2	2	1	349579703	N1(Deamidated)	0	4.14585	0	3	2134.06	2.26566	26.8232	2
	High	NQAAMNPANTVFDAK	1	8	1	349579703		0	4.10457	0	2	1591.76	1.9576	26.7571	0
	High	TKDNNLLGKFELSGIPPAPR	5	31	3	417149;123634;349579703		0	4.09954	0	3	2167.19	0.739447	35.0806	2
	High	LVNHFIQEFKR	5	17	2	417149;349579703		0	4.0753	0	3	1430.79	1.83191	24.6972	1
	High	LIGDAAKnQAAmNPANTVFDAK	4	8	1	349579703	N8(Deamidated); M12(Oxidation)	0	3.97369	0	3	2277.12	1.3555	28.1492	1
	High	SEVFSTYADnQPGVLIQVFEGER	3	13	2	123634;349579703	N10(Deamidated)	0	3.9489	0	3	2586.24	1.01005	49.4886	0
	High	DAGTIAGLNVLR	5	28	4	417149;121575;123634;349579703		0	3.89688	0	2	1199.68	1.4518	34.792	0
	High	MKETAESYLGAK	2	17	2	417149;349579703		0	3.87525	0	3	1327.66	0.0405884	17.9414	1
	High	NFNDPEVQGDmK	3	12	1	349579703	M11(Oxidation)	0	3.75283	0	2	1409.6	0.707709	17.5924	0
	High	ELQEVANPImSK	5	6	1	349579703	M10(Oxidation)	0	3.74251	0	2	1374.7	1.59158	22.3131	0
	High	DAKLDKSqVDEIVLVGGSTR	1	15	2	417149;349579703	Q8(Deamidated)	0	3.69157	0	3	2131.13	0.612415	31.0327	2
	High	mKETAESYLGAK	6	17	2	417149;349579703	M1(Oxidation)	0	3.62704	0	3	1343.65	0.917378	16.2629	1
	High	NQAAmNPANTVFDAKR	2	8	1	349579703	M5(Oxidation)	0	3.59558	0	2	1763.85	0.678763	19.7902	1
	High	LDKSqVDEIVLVGGSTR	1	15	2	417149;349579703	Q5(Deamidated)	0	3.57519	0	3	1816.96	-1.37409	32.0572	1
	High	SNKITITNDKGR	2	30	3	417149;123634;349579703		0	3.55845	0	3	1346.74	1.81344	13.0528	2
	High	VnDAVVTVPAYFNDSQR	11	17	2	417149;349579703	N2(Deamidated)	0	3.55416	0	2	1895.91	0.537477	35.4739	0
	High	ELQEVANPIMSK	1	6	1	349579703		0	3.54268	0	2	1358.7	1.55135	26.274	0
	High	NFNDPEVqGDmK	12	12	1	349579703	Q8(Deamidated); M11(Oxidation)	0	3.49198	0	2	1410.58	0.26941	18.0178	0
	High	LVNHFIqEFKR	2	17	2	417149;349579703	Q7(Deamidated)	0	3.49079	0	3	1431.78	2.14533	25.7997	1
	High	VDIIANDQGNR	2	16	2	417149;349579703		0	3.48926	0	2	1214.61	1.3255	18.6493	0
	High	FKEEDEKESQR	3	14	2	417149;349579703		0	3.47809	0	2	1424.67	1.8341	11.8662	2
	High	NTISEAGDKLEQADK	1	9	2	417149;349579703		0	3.45146	0	2	1618.79	1.41201	20.7093	1
	High	NQLESIAYSLK	4	13	2	417149;349579703		0	3.40836	0	2	1265.68	1.54337	32.282	0
	High	LVNHFIQEFK	2	17	2	417149;349579703		0	3.39017	0	2	1274.69	1.83936	27.5208	0
	High	LVTDYFnGKEPNR	9	16	2	417149;349579703	N7(Deamidated)	0	3.34436	0	2	1553.76	1.68961	25.0985	1
	High	SQVDEIVLVGGSTR	3	15	2	417149;349579703		0	3.24556	0	3	1459.78	1.44889	29.6743	0
	High	VDIIAnDQGNR	11	16	2	417149;349579703	N6(Deamidated)	0	3.24519	0	2	1215.6	0.816395	19.517	0
	High	LVTDYFNGKEPNR	1	16	2	417149;349579703		0	3.15049	0	2	1552.78	2.00979	23.7414	1
	High	NqLESIAYSLK	2	13	2	417149;349579703	Q2(Deamidated)	0	3.14548	0	2	1266.66	1.63285	37.9573	0
	High	NFNDPEVQGDMK	1	12	1	349579703		0	3.11126	0	2	1393.61	1.88464	20.8369	0
	High	LVnHFIQEFK	4	17	2	417149;349579703	N3(Deamidated)	0	3.09714	0	2	1275.67	1.06677	29.4119	0
	High	VNDAVVTVPAYFNDSQR	1	17	2	417149;349579703		0	3.04704	0	2	1894.93	0.992497	33.8801	0
	High	DAGTIAGLnVLR	2	28	4	417149;121575;123634;349579703	N9(Deamidated)	0	3.03669	0	2	1200.66	1.74961	36.1516	0
	High	ELQEVAnPImSK	2	6	1	349579703	N7(Deamidated); M10(Oxidation)	0.1039	3.0173	0	2	1375.68	1.23026	27.058	0
	High	FEELcADLFR	2	30	3	417149;123634;349579703	C5(Carbamidomethyl)	0	2.98997	0	2	1299.61	1.27042	37.9145	0
	High	FELSGIPPAPR	2	31	3	417149;123634;349579703		0	2.90743	0	2	1183.65	2.34577	31.6195	0
	High	SnKITITNDK	2	31	3	417149;123634;349579703	N2(Deamidated)	0	2.82847	0	2	1134.6	0.329778	14.2863	1
	High	ITITnDKGR	1	30	3	417149;123634;349579703	N5(Deamidated)	0	2.74174	0	2	1018.55	-0.853976	14.1563	1
	High	TKDnNLLGK	1	31	3	417149;123634;349579703	N4(Deamidated)	0	2.67889	0	2	1003.54	0.75018	14.7202	1
	High	SNKITITNDK	1	31	3	417149;123634;349579703		0	2.63003	0	2	1133.62	2.38238	13.8501	1
298508455	Chain U, Proteasome Activator Complex	646.623	61.67	1	12	198
	A3	Sequence	# PSMs	# Proteins	# Protein Groups	Protein Group Accessions	Modifications	ΔCn	XCorr	Probability	Charge	MH+ [Da]	ΔM [ppm]	RT [min]	# Missed Cleavages
	High	NIEITVVKPDSDIVALSSEEINQYVTQIEQEK	11	4	2	444302411;298508455		0	7.17166	0	4	3631.87	2.21507	52.8066	0
	High	LTLEDPVTVEYLTR	50	6	3	444302411;298508455;323307097		0	5.07211	0	3	1648.88	1.26783	40.2251	0
	High	YTQSGGVRPFGVSTLIAGFDPRDDEPK	15	6	3	444302411;298508455;323307097		0	4.64138	0	3	2909.45	2.01906	39.6073	1
	High	NIEITVVKPDSDIVALSSEEInQYVTQIEQEK	17	4	2	444302411;298508455	N22(Deamidated)	0	4.42621	0	3	3632.86	4.5851	54.6634	0
	High	NYDRKEPPATVEEcVK	12	6	3	444302411;298508455;323307097	C14(Carbamidomethyl)	0	4.25786	0	3	1934.93	-1.1815	17.3943	2
	High	SLLEVVqTGAK	2	5	3	444302411;298508455;323307097	Q7(Deamidated)	0	4.12678	0	2	1145.64	2.44689	32.0163	0
	High	SLLEVVQTGAK	26	5	3	444302411;298508455;323307097		0	4.04752	0	2	1144.66	1.70879	30.1272	0
	High	IFQVEYALEAVK	1	1	1	298508455		0	3.85036	0	2	1409.77	2.21751	39.685	0
	High	NYDrKEPPATVEEcVK	8	6	3	444302411;298508455;323307097	R4(Deamidated); C14(Carbamidomethyl)	0	3.76485	0	3	1935.91	-0.238784	18.3767	2
	High	YTQSGGVRPFGVSTLIAGFDPR	17	6	3	444302411;298508455;323307097		0	3.70438	0	3	2325.2	1.86039	45.4938	0
	High	KEPPATVEEcVK	16	6	3	444302411;298508455;323307097	C10(Carbamidomethyl)	0	3.39647	0	3	1386.7	1.70088	14.8066	1
	High	GKncVVLGcER	2	6	3	444302411;298508455;323307097	N3(Deamidated); C4(Carbamidomethyl); C9(Carbamidomethyl)	0	3.39422	0	2	1292.61	1.27014	15.7794	1
	High	ncVVLGcER	3	6	3	444302411;298508455;323307097	N1(Deamidated); C2(Carbamidomethyl); C7(Carbamidomethyl)	0	3.27991	0	2	1107.49	2.24038	21.3573	0
	High	GKNcVVLGcER	2	6	3	444302411;298508455;323307097	C4(Carbamidomethyl); C9(Carbamidomethyl)	0	3.14453	0	2	1291.63	1.4657	15.6008	1
	High	YVAGVQQr	3	6	3	444302411;298508455;323307097	R8(Deamidated)	0	3.07505	0	2	921.482	3.42375	14.5537	0
	High	ARVEAQSHR	4	6	3	444302411;298508455;323307097		0	2.90428	0	2	1053.56	1.73405	11.9044	1
	High	YVAGVQQR	7	6	3	444302411;298508455;323307097		0	2.79616	0	2	920.495	0.252528	20.1179	0
	High	NcVVLGcER	2	6	3	444302411;298508455;323307097	C2(Carbamidomethyl); C7(Carbamidomethyl)	0	2.76813	0	2	1106.51	1.58697	18.0755	0
93279388	Chain U, Crystal Structure Of The Yeast 20s Proteasome In Complex With Bortezomib	341.379	89.71	22	22	113
	A3	Sequence	# PSMs	# Proteins	# Protein Groups	Protein Group Accessions	Modifications	ΔCn	XCorr	Probability	Charge	MH+ [Da]	ΔM [ppm]	RT [min]	# Missed Cleavages
	High	VVEFAITHmIDALGTEFSKnDLEVGVATK	1	6	1	93279388	M9(Oxidation); N20(Deamidated)	0	8.09843	0	3	3151.61	6.92201	43.3722	1
	High	VVEFAITHMIDALGTEFSKNDLEVGVATK	4	6	1	93279388		0	6.3031	0	3	3134.63	5.76798	51.4511	1
	High	VVEFAITHmIDALGTEFSKNDLEVGVATK	10	6	1	93279388	M9(Oxidation)	0	6.12623	0	3	3150.61	1.81216	43.4584	1
	High	KVPDKLLDPTTVSYIFcISR	1	5	1	93279388	C17(Carbamidomethyl)	0	5.33812	0	3	2352.27	1.48048	42.7015	2
	High	VVEFAITHmIDALGTEFSK	5	6	1	93279388	M9(Oxidation)	0	4.92048	0	2	2124.07	1.78562	41.1573	0
	High	AYmRPLGVILTFVSVDEELGPSIYK	7	7	1	93279388	M3(Oxidation)	0	4.91165	0	4	2813.49	2.47543	52.4944	0
	High	DKFFTLSAENIEER	3	6	1	93279388		0	4.76745	0	3	1698.84	1.3216	32.8838	1
	High	LLDPTTVSYIFcISR	3	5	1	93279388	C12(Carbamidomethyl)	0	4.56093	0	3	1784.93	1.68101	48.45	0
	High	YKYGYDMPcDVLAK	2	7	1	93279388	C9(Carbamidomethyl)	0	4.55129	0	2	1722.79	0.36786	29.1681	1
	High	YKYGYDmPcDVLAK	3	7	1	93279388	M7(Oxidation); C9(Carbamidomethyl)	0	4.28557	0	2	1738.79	2.30607	25.0569	1
	High	VVEFAITHMIDALGTEFSK	2	6	1	93279388		0	4.16849	0	3	2108.08	2.04431	51.0086	0
	High	YGYDmPcDVLAK	2	7	1	93279388	M5(Oxidation); C7(Carbamidomethyl)	0	4.09448	0	2	1447.63	2.57692	26.5533	0
	High	YGYDMPcDVLAK	1	7	1	93279388	C7(Carbamidomethyl)	0	4.05279	0	2	1431.63	1.95289	31.4465	0
	High	IDHINEESWEK	1	6	1	93279388		0	3.72486	0	2	1399.65	-0.290217	19.9618	0
	High	ATNQTNINSLAVR	3	5	1	93279388		0	3.72304	0	2	1401.75	1.59116	21.4286	0
	High	TIGMVVnGPIPDAR	4	5	1	93279388	N7(Deamidated)	0	3.6674	0	2	1440.75	1.28285	31.8845	0
	High	ATNQTNInSLAVR	20	5	1	93279388	N8(Deamidated)	0	3.61402	0	2	1402.73	1.14978	20.3825	0
	High	GKDcTVVISQKK	1	5	1	93279388	C4(Carbamidomethyl)	0	3.5726	0	2	1362.74	2.14184	13.0359	2
	High	YGYDmPcDVLAKR	1	7	1	93279388	M5(Oxidation); C7(Carbamidomethyl)	0	3.39117	0	3	1603.73	0.957125	23.9135	1
	High	SKIDHINEESWEK	3	6	1	93279388		0	3.37743	0	3	1614.78	0.731634	18.8928	1
	High	TIGmVVnGPIPDAR	9	5	1	93279388	M4(Oxidation); N7(Deamidated)	0	3.33523	0	2	1456.75	1.74274	27.7107	0
	High	GKDcTVVISQK	2	5	1	93279388	C4(Carbamidomethyl)	0	3.27258	0	3	1234.65	-0.564082	14.1018	1
	High	TIGmVVNGPIPDAR	5	5	1	93279388	M4(Oxidation)	0	3.21681	0	2	1455.77	1.91658	26.8629	0
	High	mAnLSQIYTQR	6	7	1	93279388	M1(Oxidation); N3(Deamidated)	0	3.19324	0	2	1341.65	0.639741	27.9565	0
	High	MANLSQIYTQR	1	7	1	93279388		0	3.18009	0	2	1324.67	1.79087	27.3735	0
	High	QQEITTNLENHFKK	2	7	1	93279388		0	3.16131	0	2	1729.89	1.79715	21.1171	1
	High	mANLSQIYTQR	5	7	1	93279388	M1(Oxidation)	0	3.06922	0	2	1340.67	2.28452	23.7585	0
	High	QQEITTNLENHFK	1	7	1	93279388		0	3.05988	0	2	1601.8	2.62631	24.1907	0
	High	HITIFSPEGR	2	4	1	93279388		0	2.86337	0	2	1156.61	2.13522	23.1497	0
	High	AKAEAAEFR	1	7	1	93279388		0	2.81745	0	2	992.517	0.561024	13.6415	1
	High	TDPAGYYVGYK	1	7	1	93279388		0	2.74122	0	2	1233.58	1.98689	23.8244	0
	High	LYQVEYAFK	1	4	1	93279388		0	2.59367	0	2	1160.6	1.59415	30.6147	0
151944720	22.6 kDa proteasome subunit [Saccharomyces cerevisiae YJM789]	304.962	65.66	14	14	106
	A3	Sequence	# PSMs	# Proteins	# Protein Groups	Protein Group Accessions	Modifications	ΔCn	XCorr	Probability	Charge	MH+ [Da]	ΔM [ppm]	RT [min]	# Missed Cleavages
	High	qLSPHTLmSFAGEAGDTVQFAEYIQANIQLYSIR	6	2	1	151944720	Q1(Deamidated); M8(Oxidation)	0	6.29727	0	3	3815.87	3.15481	55.2875	0
	High	KNKPELYQIDYLGTK	3	3	1	151944720		0	5.13245	0	3	1809.98	1.14719	25.9532	1
	High	EDYELSPQAVSSFVR	7	3	1	151944720		0	4.88259	0	2	1726.83	0.762173	38.2811	0
	High	RPYQVnVLIGGYDK	9	3	1	151944720	N6(Deamidated)	0	4.75142	0	2	1622.86	1.99888	28.3988	0
	High	RPYQVNVLIGGYDK	4	3	1	151944720		0	4.69307	0	2	1621.87	-0.17815	29.09	0
	High	RPYQVNVLIGGYDKK	11	3	1	151944720		0	4.644	0	3	1749.97	1.60638	24.9782	1
	High	NKPELYQIDYLGTK	10	3	1	151944720		0	4.48488	0	3	1681.88	2.35913	29.785	0
	High	RPYQVnVLIGGYDKK	3	3	1	151944720	N6(Deamidated)	0	4.40356	0	3	1750.95	2.12423	24.5214	1
	High	VqDSVILASSK	1	2	1	151944720	Q2(Deamidated)	0	4.15311	0	2	1147.62	2.32589	20.9313	0
	High	SRRPYQVNVLIGGYDK	3	3	1	151944720		0	3.88243	0	3	1865.01	1.62049	26.192	1
	High	EDYELSPqAVSSFVR	4	3	1	151944720	Q8(Deamidated)	0	3.81618	0	2	1727.81	-2.20975	39.3305	0
	High	VQDSVILASSK	18	2	1	151944720		0	3.74898	0	2	1146.64	0.630827	20.5768	0
	High	IVDKDGIrQVDDFQAQ	2	3	1	151944720	R8(Deamidated)	0	3.71036	0	2	1847.92	2.52236	25.2135	2
	High	nKPELYQIDYLGTK	15	3	1	151944720	N1(Deamidated)	0	3.35232	0	3	1682.86	0.612572	33.6673	0
	High	GISVLKDSDDKTR	5	2	1	151944720		0	3.31948	0	2	1433.76	1.82126	15.2302	2
	High	RPYQVNVLIGGYDKKK	1	3	1	151944720		0	3.27212	0	3	1878.06	1.2697	22.4134	2
	High	LcVQELEK	1	3	1	151944720	C2(Carbamidomethyl)	0	2.8561	0	2	1018.52	0.944049	22.5082	0
	High	LcVQELEKR	1	3	1	151944720	C2(Carbamidomethyl)	0	2.79204	0	2	1174.63	1.24727	19.5455	1
	High	LcVqELEKR	1	3	1	151944720	C2(Carbamidomethyl); Q4(Deamidated)	0	2.63499	0	2	1175.61	2.07077	20.8612	1
	High	IVDKDGIR	1	3	1	151944720		0	2.6266	0	2	915.526	0.337888	13.3812	1
323309416	Pup3p [Saccharomyces cerevisiae FostersO]	281.075	65.45	12	12	71
	A3	Sequence	# PSMs	# Proteins	# Protein Groups	Protein Group Accessions	Modifications	ΔCn	XCorr	Probability	Charge	MH+ [Da]	ΔM [ppm]	RT [min]	# Missed Cleavages
	High	AIEPETFTQLVSSSLYER	15	4	1	323309416		0	5.65259	0	2	2070.04	2.26926	46.0861	0
	High	IFHYGHVFLGITGLATDVTTLNEmFR	9	5	1	323309416	M24(Oxidation)	0	5.36168	0	3	2968.51	2.59855	51.0195	0
	High	RFGPYFVGPVVAGINSK	6	5	1	323309416		0	5.02844	0	3	1807.99	1.68541	36.469	1
	High	FGPYFVGPVVAGINSK	4	5	1	323309416		0	4.843	0	3	1651.89	1.6507	40.7743	0
	High	FGPYFVGPVVAGInSK	3	5	1	323309416	N14(Deamidated)	0	4.64226	0	3	1652.87	0.759118	41.8681	0
	High	SGKPFIAGFDLIGcIDEAK	4	5	1	323309416	C14(Carbamidomethyl)	0	4.59833	0	2	2038.04	2.83299	42.8835	0
	High	DALSGWGAVVYIIK	7	4	1	323309416		0	4.48075	0	2	1491.82	1.84375	50.3641	0
	High	DALSGWGAVVYIIKK	2	4	1	323309416		0	4.36314	0	2	1619.92	2.22588	43.7346	1
	High	LGSQSLGVSNKFEK	4	5	1	323309416		0	4.24659	0	2	1493.8	1.58259	20.7559	1
	High	RFGPYFVGPVVAGInSK	6	5	1	323309416	N15(Deamidated)	0	4.20802	0	2	1808.97	0.844438	37.2916	1
	High	AIEPETFTqLVSSSLYER	3	4	1	323309416	Q9(Deamidated)	0	3.81651	0	3	2071.02	0.578366	47.3716	0
	High	LGSQSLGVSNK	1	5	1	323309416		0	3.59468	0	2	1089.59	0.205756	16.3664	0
	High	LGSQSLGVSnKFEK	2	5	1	323309416	N10(Deamidated)	0	3.51594	0	2	1494.78	0.51509	21.6205	1
	High	DcVAIAcDLR	2	5	1	323309416	C2(Carbamidomethyl); C7(Carbamidomethyl)	0	3.13981	0	2	1192.55	1.84264	26.1942	0
	High	rFGPYFVGPVVAGInSK	1	5	1	323309416	R1(Deamidated); N15(Deamidated)	0	2.96685	0	2	1809.95	-1.25077	36.9886	1
	High	KDEVVKR	1	4	1	323309416		0	2.96067	0	2	873.517	1.55448	11.5114	2
	High	AIEPETFTQLVSSSLYERR	1	4	1	323309416		0	2.83116	0	2	2226.14	1.10255	41.9765	1
123634	RecName: Full=Heat shock protein SSA4	200.944	26.79	4	17	69
	A3	Sequence	# PSMs	# Proteins	# Protein Groups	Protein Group Accessions	Modifications	ΔCn	XCorr	Probability	Charge	MH+ [Da]	ΔM [ppm]	RT [min]	# Missed Cleavages
	High	KSEVFSTYADNQPGVLIQVFEGER	6	13	2	123634;349579703		0	5.86647	0	3	2713.35	2.83268	43.8421	1
	High	SEVFSTYADNQPGVLIQVFEGER	2	13	2	123634;349579703		0	5.83027	0	3	2585.26	2.99637	48.6384	0
	High	IINEPTAAAIAYGLDKK	4	30	3	417149;123634;349579703		0	5.31564	0	2	1787.99	1.17219	31.9827	1
	High	KSEVFSTYADnQPGVLIQVFEGER	13	13	2	123634;349579703	N11(Deamidated)	0	4.75017	0	3	2714.34	2.35679	45.1559	1
	High	IINEPTAAAIAYGLDK	3	30	3	417149;123634;349579703		0	4.60466	0	2	1659.9	0.968063	35.5044	0
	High	ARFEELcADLFR	3	30	3	417149;123634;349579703	C7(Carbamidomethyl)	0	4.58574	0	3	1526.74	0.21613	35.1861	1
	High	TKDNNLLGKFELSGIPPAPR	5	31	3	417149;123634;349579703		0	4.09954	0	3	2167.19	0.739447	35.0806	2
	High	SEVFSTYADnQPGVLIQVFEGER	3	13	2	123634;349579703	N10(Deamidated)	0	3.9489	0	3	2586.24	1.01005	49.4886	0
	High	DAGTIAGLNVLR	5	28	4	417149;121575;123634;349579703		0	3.89688	0	2	1199.68	1.4518	34.792	0
	High	AVGIDLGTTYScVAHFAnDrVEIIANDQGNR	7	5	1	123634	C12(Carbamidomethyl); N18(Deamidated); R20(Deamidated)	0.1192	3.61855	0	3	3378.62	5.84321	39.4134	1
	High	LDkSqIDEIVLVGGSTR	3	13	1	123634	K3(Acetyl); Q5(Deamidated)	0	3.59098	0	2	1873.01	7.55388	31.2997	1
	High	SNKITITNDKGR	2	30	3	417149;123634;349579703		0	3.55845	0	3	1346.74	1.81344	13.0528	2
	High	ATAGDTHLGGEDFDSR	1	5	1	123634		0	3.20279	0	2	1648.72	1.13784	18.8304	0
	High	DAGTIAGLnVLR	2	28	4	417149;121575;123634;349579703	N9(Deamidated)	0	3.03669	0	2	1200.66	1.74961	36.1516	0
	High	FEELcADLFR	2	30	3	417149;123634;349579703	C5(Carbamidomethyl)	0	2.98997	0	2	1299.61	1.27042	37.9145	0
	High	NQLESYAFTLK	1	14	1	123634		0	2.96358	0	2	1313.67	0.743598	33.173	0
	High	FELSGIPPAPR	2	31	3	417149;123634;349579703		0	2.90743	0	2	1183.65	2.34577	31.6195	0
	High	SnKITITNDK	2	31	3	417149;123634;349579703	N2(Deamidated)	0	2.82847	0	2	1134.6	0.329778	14.2863	1
	High	ITITnDKGR	1	30	3	417149;123634;349579703	N5(Deamidated)	0	2.74174	0	2	1018.55	-0.853976	14.1563	1
	High	TKDnNLLGK	1	31	3	417149;123634;349579703	N4(Deamidated)	0	2.67889	0	2	1003.54	0.75018	14.7202	1
	High	SNKITITNDK	1	31	3	417149;123634;349579703		0	2.63003	0	2	1133.62	2.38238	13.8501	1
984187	transcription factor [Saccharomyces cerevisiae]	182.342	54.33	23	23	61
	A3	Sequence	# PSMs	# Proteins	# Protein Groups	Protein Group Accessions	Modifications	ΔCn	XCorr	Probability	Charge	MH+ [Da]	ΔM [ppm]	RT [min]	# Missed Cleavages
	High	LPTVLSIAGTDPSGGAGIEADVK	2	7	1	984187		0	6.27022	0	2	2168.15	1.21445	39.8251	0
	High	LKEVFGVKDPDYFQK	3	7	1	984187		0	5.02495	0	2	1812.96	2.17189	27.4181	2
	High	YITDVLFLGAEQK	4	7	1	984187		0	4.71411	0	2	1496.8	1.73057	42.0036	0
	High	LVVDPVLVATSGSSLAGK	2	16	1	984187		0	4.5857	0	2	1712.98	1.66612	38.2054	0
	High	mLSDEcFTASDVIPK	1	7	1	984187	M1(Oxidation); C6(Carbamidomethyl)	0	4.58087	0	2	1728.78	1.57641	32.7324	0
	High	DNGPINHVYAVEIPLEK	1	7	1	984187		0	4.56086	0	3	1907.99	0.772411	34.4544	0
	High	SAADKIPGGNFYEYLINHPK	3	5	1	984187		0	4.55713	0	3	2234.13	1.09158	36.8712	1
	High	LVVDPVLVATSGSSLAGKDIVSLITEK	1	7	1	984187		0	4.37964	0	4	2711.55	1.56786	51.4115	1
	High	TGmLTAAAIEVLHEK	4	7	1	984187	M3(Oxidation)	0	4.26372	0	2	1599.84	1.19317	30.7425	0
	High	KVnGLQDIFQIAK	13	7	1	984187	N3(Deamidated)	0	4.09413	0	2	1474.83	2.05995	37.1837	1
	High	RGNWQELVASLTPcLmGYGEALTK	2	7	1	984187	C14(Carbamidomethyl); M16(Oxidation)	0	3.93657	0	3	2710.34	2.4766	49.5551	1
	High	EVFGVKDPDYFQK	1	7	1	984187		0	3.92485	0	2	1571.78	2.0932	28.4794	1
	High	VnGLQDIFQIAK	6	7	1	984187	N2(Deamidated)	0	3.89744	0	2	1346.73	2.16472	42.7044	0
	High	ETVKDNGPINHVYAVEIPLEK	2	7	1	984187		0	3.84929	0	3	2365.24	1.11005	30.7946	1
	High	VTAPEGSVYHEWcETYASSWYR	2	7	1	984187	C13(Carbamidomethyl)	0	3.72527	0	3	2678.16	1.03338	38.3821	0
	High	ETVKDNGPInHVYAVEIPLEK	4	7	1	984187	N10(Deamidated)	0	3.70978	0	3	2366.22	-0.595888	32.1233	1
	High	EVVFQTLESNLKDmK	1	6	1	984187	M14(Oxidation)	0	3.51225	0	2	1796.91	1.42293	32.1615	1
	High	GYSLPQSVYGGIEYVQNAVAIGcDVTK	2	16	1	984187	C23(Carbamidomethyl)	0	3.44151	0	3	2888.44	8.01658	52.0994	0
	High	APcLEDmEKELVIVGGVR	1	7	1	984187	C3(Carbamidomethyl); M7(Oxidation)	0	3.39017	0	3	2031.03	0.905611	32.6894	1
	High	GNWQELVASLTPcLmGYGEALTK	2	7	1	984187	C13(Carbamidomethyl); M15(Oxidation)	0	3.35549	0	3	2554.24	2.43082	54.402	0
	High	EVVFQTLESNLK	1	6	1	984187		0	3.32864	0	2	1406.75	1.11369	35.6554	0
	High	VAPFADILTPNIPEcYK	1	6	1	984187	C15(Carbamidomethyl)	0	3.0756	0	2	1947.99	2.33281	43.2878	0
	High	ELVIVGGVR	1	7	1	984187		0	2.76543	0	2	941.579	1.58457	26.4768	0
	High	KVADGTLERK	1	7	1	984187		0	2.69241	0	2	1116.64	2.55315	12.3859	2
403071955	Chain 2, Near-Atomic Resolution Structural Model Of The Yeast 26s Proteasome	156.368	54.02	10	10	61
	A3	Sequence	# PSMs	# Proteins	# Protein Groups	Protein Group Accessions	Modifications	ΔCn	XCorr	Probability	Charge	MH+ [Da]	ΔM [ppm]	RT [min]	# Missed Cleavages
	High	LASDAIQAGIWNDLGSGSNVDVcVMEIGKDAEYLR	3	5	1	403071955	C23(Carbamidomethyl)	0	5.98591	0	3	3766.81	1.87313	50.6061	1
	High	LASDAIQAGIWNDLGSGSNVDVcVmEIGK	3	5	1	403071955	C23(Carbamidomethyl); M25(Oxidation)	0	5.64127	0	3	3035.45	0.707443	45.6803	0
	High	LASDAIQAGIWNDLGSGSNVDVcVmEIGKDAEYLR	3	5	1	403071955	C23(Carbamidomethyl); M25(Oxidation)	0	5.62173	0	3	3782.83	7.40448	48.6832	1
	High	IWcAGAGTAADTEAVTQLIGSNIELHSLYTSR	6	5	1	403071955	C3(Carbamidomethyl)	0	4.99715	0	4	3405.68	2.35798	48.6078	0
	High	IWcAGAGTAADTEAVTQLIGSNIELHSLYTSREPR	2	5	1	403071955	C3(Carbamidomethyl)	0	4.8724	0	4	3787.88	1.35803	45.7115	1
	High	IWcAGAGTAADTEAVTQLIGSNIELHSLYTSr	3	5	1	403071955	C3(Carbamidomethyl); R32(Deamidated)	0	4.57439	0	3	3406.69	7.96691	49.3093	0
	High	IWcAGAGTAADTEAVTQLIGSnIELHSLYTSREPR	2	5	1	403071955	C3(Carbamidomethyl); N22(Deamidated)	0	4.36197	0	4	3788.88	7.18723	46.4189	1
	High	NNFLAENSHTQPK	2	3	1	403071955		0	3.75528	0	2	1499.72	0.339704	16.4041	0
	High	STQGPIVADKNcAK	1	5	1	403071955	C12(Carbamidomethyl)	0	3.61597	0	2	1488.75	1.16868	13.6071	1
	High	nNFLAENSHTQPK	19	3	1	403071955	N1(Deamidated)	0	3.40577	0	2	1500.71	1.31078	18.9916	0
	High	STQGPIVADKncAK	1	5	1	403071955	N11(Deamidated); C12(Carbamidomethyl)	0	3.15157	0	2	1489.73	0.343661	13.9609	1
	High	FNNGVVIAADTR	2	5	1	403071955		0	3.11798	0	2	1276.67	1.23127	23.4884	0
	High	VVSALQmLK	1	5	1	403071955	M7(Oxidation)	0	3.09277	0	2	1004.58	0.71204	22.9221	0
	High	ATSTGTTIVGVK	2	3	1	403071955		0	2.92919	0	2	1134.64	0.852669	18.2635	0
	High	FNnGVVIAADTR	10	5	1	403071955	N3(Deamidated)	0	2.90437	0	2	1277.65	1.03359	26.1106	0
	High	NYLTPNVREEK	1	3	1	403071955		0	2.71318	0	2	1362.7	1.32034	17.6718	1
93279393	Chain Z, Crystal Structure Of The Yeast 20s Proteasome In Complex With Bortezomib	156.189	68.47	12	12	54
	A3	Sequence	# PSMs	# Proteins	# Protein Groups	Protein Group Accessions	Modifications	ΔCn	XCorr	Probability	Charge	MH+ [Da]	ΔM [ppm]	RT [min]	# Missed Cleavages
	High	AGGAAASLImPFLDNQVNFK	5	4	1	93279393	M10(Oxidation)	0	5.93567	0	3	2080.06	2.14759	45.1828	0
	High	QFNPYGDnGGTILGIAGEDFAVLAGDTR	4	1	1	93279393	N8(Deamidated)	0	5.90927	0	3	2869.37	2.1308	57.5038	0
	High	AGGAAASLIMPFLDNQVNFK	5	4	1	93279393		0	5.43938	0	3	2064.06	2.03671	49.2839	0
	High	FFPYYVHTIIAGLDEDGK	3	3	1	93279393		0	5.04168	0	2	2085.04	2.4211	45.6928	0
	High	VFDcGDNIVmSAnGFAADGDALVKR	7	3	1	93279393	C4(Carbamidomethyl); M10(Oxidation); N13(Deamidated)	0	4.7101	0	3	2659.22	1.86946	38.6253	1
	High	HIQVGDGLEILIVTK	5	4	1	93279393		0	4.5278	0	3	1634.95	1.53346	39.0841	0
	High	VFDcGDNIVMSAnGFAADGDALVKR	6	3	1	93279393	C4(Carbamidomethyl); N13(Deamidated)	0	4.38577	0	3	2643.22	1.71191	37.7973	1
	High	VFDcGDNIVmSANGFAADGDALVKR	2	3	1	93279393	C4(Carbamidomethyl); M10(Oxidation)	0	4.0617	0	3	2658.23	1.66621	37.1509	1
	High	AGGAAASLImPFLDNqVNFK	6	4	1	93279393	M10(Oxidation); Q16(Deamidated)	0	3.97574	0	2	2081.04	2.03225	46.1893	0
	High	VFDcGDNIVmSAnGFAADGDALVK	2	3	1	93279393	C4(Carbamidomethyl); M10(Oxidation); N13(Deamidated)	0	3.9428	0	3	2503.12	1.85803	38.4405	0
	High	GAVYSFDPVGSYER	1	4	1	93279393		0	3.86607	0	2	1546.72	1.28309	32.4334	0
	High	NIQHLLYGKR	3	3	1	93279393		0	3.06978	0	2	1241.71	1.47463	18.6661	1
	High	NITDYSINSR	2	3	1	93279393		0	2.94339	0	2	1182.58	1.57159	22.1989	0
	High	NQYEPGTnGKVK	1	4	1	93279393	N8(Deamidated)	0	2.84805	0	2	1335.65	0.647963	13.5142	1
	High	NQYEPGTnGK	1	4	1	93279393	N8(Deamidated)	0	2.60035	0	2	1108.49	0.17407	13.4211	0
	High	NIQHLLYGK	1	3	1	93279393		0	2.59013	0	2	1085.61	1.05417	22.0152	0
93279382	Chain O, Crystal Structure Of The Yeast 20s Proteasome In Complex With Bortezomib	127.467	63.2	14	14	47
	A3	Sequence	# PSMs	# Proteins	# Protein Groups	Protein Group Accessions	Modifications	ΔCn	XCorr	Probability	Charge	MH+ [Da]	ΔM [ppm]	RT [min]	# Missed Cleavages
	High	VSLLTPDIGAVYSGmGPDYR	3	5	1	93279382	M15(Oxidation)	0	5.42704	0	3	2127.05	1.13955	40.1113	0
	High	ESVEGEFnGDTIELAIIGDENPDLLGYTGIPTDKGPR	4	3	1	93279382	N8(Deamidated)	0	4.36068	0	4	3932.91	4.13355	50.5548	1
	High	VSLLTPDIGAVYSGMGPDYR	1	5	1	93279382		0	4.30631	0	2	2111.05	2.33091	43.6076	0
	High	LGqIDYALTAVK	2	4	1	93279382	Q3(Deamidated)	0	4.2875	0	2	1292.71	0.618481	34.2309	0
	High	LTSQEINDRLEAL	1	7	1	93279382		0	4.01415	0	2	1501.79	2.006	33.6971	1
	High	KLTSQEINDRLEAL	1	7	1	93279382		0	3.95088	0	2	1629.88	0.800246	29.224	2
	High	LGQIDYALTAVK	3	4	1	93279382		0	3.83577	0	2	1291.73	0.813538	32.7414	0
	High	KLTSQEInDRLEAL	3	7	1	93279382	N8(Deamidated)	0	3.79749	0	2	1630.87	0.495942	30.4977	2
	High	LTSQEInDRLEAL	12	7	1	93279382	N7(Deamidated)	0	3.47142	0	2	1502.77	1.10636	35.8763	1
	High	WNDELELEDAIHIALLTLK	1	7	1	93279382		0	3.38035	0	3	2236.19	1.82335	57.5496	0
	High	YSFSLTTFSPSGK	2	4	1	93279382		0	3.34047	0	2	1421.7	1.70912	36.4844	0
	High	SSSPLAMSETLSK	1	5	1	93279382		0	3.30591	0	2	1337.66	1.93093	26.2307	0
	High	ATNGVVIATEK	1	5	1	93279382		0	3.257	0	2	1102.61	1.06701	16.9116	0
	High	ATNGVVIATEKK	1	5	1	93279382		0	3.23254	0	2	1230.71	1.35327	14.5913	1
	High	SSSPLAmSETLSK	4	5	1	93279382	M7(Oxidation)	0	3.06896	0	2	1353.66	-0.106793	19.9852	0
	High	KSSSPLAmSETLSK	2	5	1	93279382	M8(Oxidation)	0	3.00625	0	2	1481.75	1.55056	16.8233	1
	High	ATnGVVIATEKK	1	5	1	93279382	N3(Deamidated)	0	2.87776	0	2	1231.7	5.50884	15.1038	1
	High	KVAHTSYKR	1	5	1	93279382		0	2.85724	0	2	1089.62	0.559516	11.4792	2
	High	IYGEYPPTK	2	5	1	93279382		0	2.77744	0	2	1067.54	1.60815	17.8193	0
	High	KVAHTSYK	1	5	1	93279382		0	2.7267	0	2	933.517	1.87899	11.5464	1
444302412	Chain R, Yeast 20s Proteasome In Complex With The Vinyl Sulfone Lu112	123.072	69.62	6	17	38
	A3	Sequence	# PSMs	# Proteins	# Protein Groups	Protein Group Accessions	Modifications	ΔCn	XCorr	Probability	Charge	MH+ [Da]	ΔM [ppm]	RT [min]	# Missed Cleavages
	High	TAAVTHNLYYDEDINVESLTQSVcDLALR	4	7	2	444302412;1041976	C24(Carbamidomethyl)	0	4.82896	0	3	3310.6	2.20314	48.524	0
	High	EKEAAESPEEADVEmS	2	4	1	444302412	M15(Oxidation)	0	4.71706	0	2	1766.73	1.49529	16.7546	1
	High	LDENNAQLScITK	1	7	1	444302412	C10(Carbamidomethyl)	0	4.46676	0	2	1505.73	1.61658	22.4353	0
	High	LFQVEYSLEAIK	2	8	2	444302412;1041976		0	4.33027	0	2	1439.78	2.12826	39.0471	0
	High	RATSPLLESDSIEK	3	8	2	444302412;1041976		0	4.17645	0	2	1545.81	1.49131	21.1597	1
	High	LFQVEYSLEAIKLGSTAIGIATK	1	8	2	444302412;1041976		0	4.10159	0	3	2452.38	2.43287	50.1086	1
	High	QVMEEkLDEnNAQLScITK	4	7	1	444302412	K6(Acetyl); N10(Deamidated); C16(Carbamidomethyl)	0	4.08935	0	3	2293.08	6.87306	23.84	1
	High	QVmEEKLDENNAQLScITKQDGFK	2	7	1	444302412	M3(Oxidation); C16(Carbamidomethyl)	0	4.0402	0	3	2841.35	2.37749	26.6433	2
	High	EAAESPEEADVEmS	2	4	1	444302412	M13(Oxidation)	0	3.90551	0	2	1509.59	1.99043	18.5608	0
	High	IYDNEKTAELIK	1	8	2	444302412;1041976		0	3.6987	0	2	1436.76	1.13227	20.6138	1
	High	IVEIDRHIGcAmSGLTADAR	2	8	2	444302412;1041976	C10(Carbamidomethyl); M12(Oxidation)	0	3.60892	0	3	2201.09	2.39614	23.6898	1
	High	HIGcAmSGLTADAR	1	8	2	444302412;1041976	C4(Carbamidomethyl); M6(Oxidation)	0	3.41245	0	2	1475.67	1.2279	15.7272	0
	High	QVMEEKLDENNAQLScITK	1	7	1	444302412	C16(Carbamidomethyl)	0	3.3883	0	3	2250.08	1.85636	25.9584	1
	High	LGSTAIGIATK	1	8	2	444302412;1041976		0	3.37758	0	2	1031.61	1.49309	21.3591	0
	High	QVmEEKLDENNAqLScITK	5	7	1	444302412	M3(Oxidation); Q13(Deamidated); C16(Carbamidomethyl)	0	3.34324	0	3	2267.06	1.79385	24.3153	1
	High	AIGSGSEGAQAELLNEWHSSLTLK	1	6	1	444302412		0	3.31499	0	2	2498.25	-1.47645	40.0188	0
	High	EGVVLGVEKR	2	8	2	444302412;1041976		0	3.16895	0	2	1085.63	2.80547	17.6761	1
	High	ATSPLLESDSIEK	1	8	2	444302412;1041976		0	3.13577	0	2	1389.71	1.60392	25.3263	0
	High	FGEGASGEER	2	7	2	444302412;1041976		0	3.10222	0	2	1038.45	-0.669898	14.1721	0
323336942	Ssc1p [Saccharomyces cerevisiae Vin13]	108.822	32.02	19	19	32
	A3	Sequence	# PSMs	# Proteins	# Protein Groups	Protein Group Accessions	Modifications	ΔCn	XCorr	Probability	Charge	MH+ [Da]	ΔM [ppm]	RT [min]	# Missed Cleavages
	High	VVNEPTAAALAYGLEK	2	6	1	323336942		0	4.91988	0	2	1645.88	1.36233	33.7735	0
	High	GQTYSPAQIGGFVLNK	1	6	1	323336942		0	4.56139	0	2	1679.88	1.64654	35.5422	0
	High	SQIFSTAAAGQTSVEIR	2	6	1	323336942		0	4.47627	0	2	1765.91	2.01897	29.8441	0
	High	DAGLSTSDISEVLLVGGmSR	4	6	1	323336942	M18(Oxidation)	0	4.249	0	2	2023.01	2.74702	43.9575	0
	High	LIGNFTLAGIPPAPK	6	15	1	323336942		0	4.1321	0	2	1508.89	1.76737	39.149	0
	High	DAGQIVGLNVLR	1	6	1	323336942		0	3.56382	0	2	1254.72	0.736042	36.1074	0
	High	TKTEELQTSSmK	1	6	1	323336942	M11(Oxidation)	0	3.47166	0	2	1398.68	1.74685	12.553	1
	High	QAVVNPENTLFATK	1	6	1	323336942		0	3.36713	0	2	1531.81	1.60668	30.4917	0
	High	QAVVNPENTLFATKR	1	6	1	323336942		0	3.33952	0	2	1687.92	1.86489	26.4469	1
	High	VQGGEEVNAEELK	1	6	1	323336942		0	3.3228	0	2	1401.69	1.32433	18.9057	0
	High	ETAEAYLGKPVK	1	6	1	323336942		0	3.29225	0	2	1305.71	0.881505	18.6089	0
	High	mKETAEAYLGKPVK	1	6	1	323336942	M1(Oxidation)	0	3.27688	0	3	1580.83	-0.33167	16.569	1
	High	ALKDAGLSTSDISEVLLVGGmSR	1	6	1	323336942	M21(Oxidation)	0	3.247	0	3	2335.22	2.17625	39.4334	1
	High	RFEDAEVQR	1	15	1	323336942		0	3.17196	0	2	1149.57	0.932697	14.5576	1
	High	HSnGDAWVEAR	1	15	1	323336942	N3(Deamidated)	0	2.99022	0	2	1242.55	0.00401292	17.8718	0
	High	AQFETLTAPLVK	1	6	1	323336942		0	2.8769	0	2	1317.74	0.863552	32.7075	0
	High	AQFETLTAPLVKR	2	6	1	323336942		0	2.81767	0	2	1473.85	2.39751	28.5078	1
	High	VQGGEEVnAEELK	2	6	1	323336942	N8(Deamidated)	0	2.81632	0	2	1402.67	0.273938	19.8659	0
	High	IIENAEGSR	1	15	1	323336942		0	2.65163	0	2	988.507	1.10598	13.4875	0
	High	TEELQTSSmK	1	6	1	323336942	M9(Oxidation)	0	2.64411	0	2	1169.54	2.15056	13.135	0
121575	RecName: Full=78 kDa glucose-regulated protein homolog; Short=GRP-78; AltName: Full=Immunoglobulin heavy chain-binding protein homolog; Short=BiP; Flags: Precursor	101.274	29.03	14	15	29
	A3	Sequence	# PSMs	# Proteins	# Protein Groups	Protein Group Accessions	Modifications	ΔCn	XCorr	Probability	Charge	MH+ [Da]	ΔM [ppm]	RT [min]	# Missed Cleavages
	High	IEIDSFVDGIDLSETLTR	1	6	1	121575		0	5.78302	0	2	2023.03	1.94453	49.2558	0
	High	NQVAANPQNTIFDIK	2	6	1	121575		0	5.21022	0	2	1672.87	0.962215	31.9296	0
	High	SQIFSTAVDNQPTVmIK	2	5	1	121575	M15(Oxidation)	0	4.66938	0	2	1894.96	1.65221	31.1714	0
	High	LTQEEIDRmVEEAEKFASEDASIK	2	5	1	121575	M9(Oxidation)	0	4.40326	0	3	2784.33	2.32785	40.7605	2
	High	AKFEELNLDLFKK	3	6	1	121575		0	4.20003	0	3	1594.89	1.45738	33.2178	2
	High	DAGTIAGLNVLR	5	28	4	417149;121575;123634;349579703		0	3.89688	0	2	1199.68	1.4518	34.792	0
	High	VFTPEEISGmILGK	3	6	1	121575	M10(Oxidation)	0	3.71637	0	2	1536.8	1.74935	39.2647	0
	High	DVDDIVLVGGSTR	1	6	1	121575		0	3.629	0	2	1345.7	0.988226	32.1313	0
	High	nGKTEILANEQGNR	1	6	1	121575	N1(Deamidated)	0	3.54704	0	3	1544.77	0.430913	16.8949	1
	High	VQQLLESYFDGK	1	6	1	121575		0	3.38367	0	2	1426.72	0.113439	35.1331	0
	High	DGKPAVEVSVK	1	6	1	121575		0	3.28747	0	3	1128.63	0.999487	15.9659	0
	High	TEILANEQGNR	2	6	1	121575		0	3.20636	0	2	1244.62	0.459139	16.3733	0
	High	HGIDVSDNNK	1	6	1	121575		0	3.05075	0	2	1098.52	1.69629	12.9857	0
	High	DAGTIAGLnVLR	2	28	4	417149;121575;123634;349579703	N9(Deamidated)	0	3.03669	0	2	1200.66	1.74961	36.1516	0
	High	SESITITNDKGR	1	5	1	121575		0	2.80152	0	2	1320.68	2.23448	15.0723	1
	High	ITPSYVAFTDDER	1	5	1	121575		0	2.73678	0	2	1513.72	1.60971	29.5009	0
93279395	Chain 2, Crystal Structure Of The Yeast 20s Proteasome In Complex With Bortezomib	88.7123	88.27	14	14	26
	A3	Sequence	# PSMs	# Proteins	# Protein Groups	Protein Group Accessions	Modifications	ΔCn	XCorr	Probability	Charge	MH+ [Da]	ΔM [ppm]	RT [min]	# Missed Cleavages
	High	SGSAADTQAIADIVQYHLELYTSqYGTPSTETAASVFK	3	9	1	93279395	Q24(Deamidated)	0	5.87728	0	3	4021.94	6.06604	52.4642	0
	High	SGSAADTQAIADIVQYHLELYTSQYGTPSTETAASVFK	1	9	1	93279395		0	5.23666	0	3	4020.94	2.062	52.0917	0
	High	LPYAIAGSGSTFIYGYcDK	3	8	1	93279395	C17(Carbamidomethyl)	0	4.57177	0	2	2082.99	1.76442	39.4923	0
	High	TSImAVTFKDGVILGADSR	3	1	1	93279395	M4(Oxidation)	0	4.42149	0	2	1997.04	2.73199	33.0174	1
	High	ENMSKEETVDFIK	1	8	1	93279395		0	4.15894	0	2	1569.75	1.89713	23.7665	1
	High	DNLTAGIIVAGYDDKNK	1	8	1	93279395		0	4.08784	0	2	1806.93	1.46637	30.5659	1
	High	HSLSQAIKWDGSSGGVIR	1	8	1	93279395		0	3.58693	0	3	1897.99	0.374245	26.0501	1
	High	NFRENmSKEETVDFIK	1	8	1	93279395	M6(Oxidation)	0	3.5546	0	3	2002.96	1.60821	22.1367	2
	High	ENmSKEETVDFIK	1	8	1	93279395	M3(Oxidation)	0	3.52274	0	2	1585.75	2.46737	20.9015	1
	High	TTTGAYIANR	1	9	1	93279395		0	3.41881	0	2	1067.55	0.333608	15.566	0
	High	NKGEVYTIPLGGSVHK	1	8	1	93279395		0	3.3027	0	3	1698.92	1.78526	21.9283	1
	High	LPYAIAGSGSTFIYGYcDKNFR	1	8	1	93279395	C17(Carbamidomethyl)	0	3.23533	0	3	2500.2	1.7305	37.9603	1
	High	mVVLTAAGVER	2	6	1	93279395	M1(Oxidation)	0	3.08537	0	2	1161.63	0.411708	22.616	0
	High	MVVLTAAGVER	1	6	1	93279395		0.0673	3.05466	0	2	1145.64	1.19994	27.3319	0
	High	LIFYPDEYEQL	2	6	1	93279395		0	2.98569	0	2	1429.69	1.90284	46.9034	0
	High	DnLTAGIIVAGYDDK	1	8	1	93279395	N2(Deamidated)	0	2.85989	0	2	1565.78	3.68941	58.4997	0
	High	LIFYPDEYEqL	1	6	1	93279395	Q10(Deamidated)	0	2.70521	0	2	1430.67	1.46988	47.6889	0
	High	DGVILGADSR	1	9	1	93279395		0	2.65975	0	2	1002.52	0.751201	21.1777	0
729768	RecName: Full=Heat shock protein SSB2	86.928	38.66	14	14	23
	A3	Sequence	# PSMs	# Proteins	# Protein Groups	Protein Group Accessions	Modifications	ΔCn	XCorr	Probability	Charge	MH+ [Da]	ΔM [ppm]	RT [min]	# Missed Cleavages
	High	SINPDEAVAYGAAVQGAILTGQSTSDETK	2	6	1	729768		0	5.35203	0	3	2893.41	2.38467	42.9133	0
	High	NIPmmPAGEPVLEAIFEVDANGILK	2	6	1	729768	M4(Oxidation); M5(Oxidation)	0	4.82123	0	3	2700.36	0.561217	55.1623	0
	High	VIDVDGNPVIEVQYLEETK	3	6	1	729768		0	4.73183	0	2	2160.11	2.7468	42.4268	0
	High	TLSSVTQTTVEVDSLFDGEDFESSLTR	2	7	1	729768		0	3.96075	0	3	2963.4	0.976647	50.8115	0
	High	TFTTVSDNQTTVQFPVYQGER	1	4	1	729768		0	3.88182	0	3	2418.16	1.13144	34.9194	0
	High	STSGNTHLGGQDFDTNLLEHFK	1	7	1	729768		0	3.86712	0	3	2418.14	1.98695	33.6054	0
	High	SQIDEVVLVGGSTR	2	7	1	729768		0	3.81772	0	2	1459.78	2.18979	29.4955	0
	High	ARFEDLNAALFK	3	7	1	729768		0	3.62826	0	3	1394.74	0.626754	32.3721	1
	High	VTPSFVAFTPQER	1	1	1	729768		0	3.51227	0	2	1478.77	1.21811	32.814	0
	High	QRLESYVASIEQTVTDPVLSSK	1	5	1	729768		0	3.48088	0	3	2450.28	2.25721	42.9164	1
	High	DAGAISGLNVLR	1	6	1	729768		0	3.21752	0	2	1185.66	0.975269	33.0692	0
	High	SSNITISNAVGR	1	6	1	729768		0	2.96063	0	2	1218.64	-0.614918	20.5598	0
	High	RFDDESVQK	1	6	1	729768		0	2.85481	0	2	1123.54	1.52828	13.7918	1
	High	FEDLNAALFK	2	7	1	729768		0	2.83534	0	2	1167.61	1.27897	35.2585	0
30923172	RecName: Full=Pyruvate decarboxylase isozyme 1	86.3091	31.26	11	11	21
	A3	Sequence	# PSMs	# Proteins	# Protein Groups	Protein Group Accessions	Modifications	ΔCn	XCorr	Probability	Charge	MH+ [Da]	ΔM [ppm]	RT [min]	# Missed Cleavages
	High	TTYVTQRPVYLGLPANLVDLNVPAK	2	15	1	30923172		0	5.44451	0	3	2742.52	2.10466	42.578	0
	High	mIEImLPVFDAPQNLVEQAK	5	7	1	30923172	M1(Oxidation); M5(Oxidation)	0	5.26773	0	3	2318.18	3.19352	47.2967	0
	High	WAGNANELNAAYAADGYAR	1	13	1	30923172		0	4.91383	0	2	1997.91	2.18478	31.3033	0
	High	LIDLTQFPAFVTPmGK	2	15	1	30923172	M14(Oxidation)	0	4.56127	0	2	1793.95	1.16507	45.8358	0
	High	LLQTPIDmSLKPnDAESEKEVIDTILALVK	2	11	1	30923172	M8(Oxidation); N13(Deamidated)	0	4.42277	0	3	3340.8	5.34571	54.3057	1
	High	KLIDLTQFPAFVTPmGK	1	15	1	30923172	M15(Oxidation)	0	4.2415	0	3	1922.05	1.01729	41.6028	1
	High	VATTGEWDKLTQDK	1	15	1	30923172		0	3.96878	0	2	1591.8	1.77068	24.0145	1
	High	LLQTPIDmSLKPNDAESEKEVIDTILALVK	2	11	1	30923172	M8(Oxidation)	0	3.88261	0	3	3339.8	2.05995	54.3813	1
	High	YGGVYVGTLSKPEVK	1	15	1	30923172		0	3.78569	0	2	1596.87	2.19525	24.5084	0
	High	TPANAAVPASTPLK	2	15	1	30923172		0	3.77128	0	2	1337.74	-1.22673	20.0918	0
	High	NPVILADAccSR	1	15	1	30923172	C9(Carbamidomethyl); C10(Carbamidomethyl)	0	3.58203	0	2	1375.65	1.36758	22.846	0
	High	GYKPVAVPAR	1	14	1	30923172		0	2.603	0	2	1057.62	0.751847	15.8115	0
171457	enolase [Saccharomyces cerevisiae]	82.674	45.08	12	12	22
	A3	Sequence	# PSMs	# Proteins	# Protein Groups	Protein Group Accessions	Modifications	ΔCn	XCorr	Probability	Charge	MH+ [Da]	ΔM [ppm]	RT [min]	# Missed Cleavages
	High	TAGIQIVADDLTVTNPAR	2	2	1	171457		0	5.33603	0	2	1854.99	1.34401	36.8057	0
	High	GVmNAVNNVNNVIAAAFVK	5	4	1	171457	M3(Oxidation)	0	5.20523	0	2	1961.03	2.04146	42.4138	0
	High	AVDDFLLSLDGTANK	1	23	1	171457		0	4.80787	0	2	1578.8	-0.688462	41.8708	0
	High	SGETEDTFIADLVVGLR	4	22	1	171457		0	4.69499	0	2	1821.93	2.16594	50.9981	0
	High	TSPYVLPVPFLNVLnGGSHAGGALALQEFmIAPTGAK	2	19	1	171457	N15(Deamidated); M30(Oxidation)	0.0069	4.33794	0	4	3754.95	0.475499	54.92	0
	High	IEEELGDKAVYAGENFHHGDKL	1	4	1	171457		0	4.25577	0	3	2471.19	1.63851	26.1815	2
	High	NVPLYQHLADLSK	2	5	1	171457		0	4.09936	0	2	1497.81	1.07723	30.906	0
	High	LGANAILGVSmAAAR	1	5	1	171457	M11(Oxidation)	0	3.81972	0	2	1430.78	1.52431	30.1319	0
	High	GNPTVEVELTTEK	1	20	1	171457		0	3.25417	0	2	1416.73	3.35755	24.4197	0
	High	VNQIGTLSESIK	1	21	1	171457		0	3.23209	0	2	1288.71	1.5945	25.3716	0
	High	IATAIEKK	1	22	1	171457		0	2.78278	0	2	873.541	1.06131	13.018	1
	High	AADALLLK	1	21	1	171457		0	2.60842	0	2	814.505	2.33797	23.6322	0
323348960	Rpn3p [Saccharomyces cerevisiae Lalvin QA23]	82.3558	25.78	9	9	33
	A3	Sequence	# PSMs	# Proteins	# Protein Groups	Protein Group Accessions	Modifications	ΔCn	XCorr	Probability	Charge	MH+ [Da]	ΔM [ppm]	RT [min]	# Missed Cleavages
	High	INHEDGFIETTELLNIYDSEDPQQVFDER	3	5	1	323348960		0	5.80415	0	3	3466.6	1.90353	47.7611	0
	High	INAIQLDYSTANEYIIAAIR	4	5	1	323348960		0	5.52159	0	3	2252.2	1.91148	49.9251	0
	High	DFLNNGEVDSASDFISK	1	6	1	323348960		0	5.03711	0	2	1857.85	1.41534	38.3583	0
	High	DFLNnGEVDSASDFISK	4	6	1	323348960	N5(Deamidated)	0	4.97063	0	2	1858.84	2.52711	39.0578	0
	High	SSEEINSDNQNIILR	1	6	1	323348960		0	4.42733	0	2	1731.85	2.27076	25.6786	0
	High	SSEEINSDNqNIILR	14	6	1	323348960	Q10(Deamidated)	0	3.63389	0	2	1732.84	2.75842	27.1112	0
	High	IASLKHDNETK	1	6	1	323348960		0	3.21292	0	2	1255.67	3.28048	12.3136	1
	High	SLGFLQQSNK	1	6	1	323348960		0	3.16738	0	2	1121.6	1.98313	24.7436	0
	High	ELEQLVEFNR	1	6	1	323348960		0	2.92776	0	2	1276.65	1.04751	32.7667	0
	High	AmLINLILR	1	6	1	323348960	M2(Oxidation)	0	2.91023	0	2	1072.66	0.849245	40.1348	0
	High	YAEEDQVQELLK	2	6	1	323348960		0	2.73385	0	2	1464.72	1.50421	31.8455	0
93279394	Chain 1, Crystal Structure Of The Yeast 20s Proteasome In Complex With Bortezomib	77.885	37.34	6	6	41
	A3	Sequence	# PSMs	# Proteins	# Protein Groups	Protein Group Accessions	Modifications	ΔCn	XCorr	Probability	Charge	MH+ [Da]	ΔM [ppm]	RT [min]	# Missed Cleavages
	High	mNPLWNAIIVAGVQSNGDQFLR	2	6	1	93279394	M1(Oxidation)	0	5.89455	0	3	2459.26	2.77109	50.4206	0
	High	YDNGVIIAADNLGSYGSLLR	1	6	1	93279394		0	5.38365	0	2	2111.08	1.5558	45.3667	0
	High	mNPLWNAIIVAGVQSNGDqFLR	11	6	1	93279394	M1(Oxidation); Q19(Deamidated)	0	5.17494	0	3	2460.24	2.09722	51.3169	0
	High	TTVQVAEEAIVNAmR	4	6	1	93279394	M14(Oxidation)	0	4.23622	0	3	1647.84	0.997045	33.0484	0
	High	YDnGVIIAADNLGSYGSLLR	8	6	1	93279394	N3(Deamidated)	0	4.13451	0	2	2112.07	2.07183	46.4152	0
	High	SKmNPLWNAIIVAGVqSNGDQFLR	11	6	1	93279394	M3(Oxidation); Q16(Deamidated)	0	3.94252	0	3	2675.37	2.52703	45.5479	1
	High	TTVQVAEEAIVNAMR	2	6	1	93279394		0	3.88226	0	3	1631.84	1.63097	42.5926	0
	High	NLQVENmKWDFAK	1	6	1	93279394	M7(Oxidation)	0	2.81747	0	2	1638.8	1.97754	27.7351	1
	High	TQQPIVTGTSVISmK	1	1	1	93279394	M14(Oxidation)	0	2.79425	0	2	1605.86	2.3726	24.4632	0
1041976	Doa5, PUP2=alpha-type proteasome subunit zeta homolog [Saccharomyces cerevisiae, Peptide, 243 aa]	76.1651	53.5	1	12	21
	A3	Sequence	# PSMs	# Proteins	# Protein Groups	Protein Group Accessions	Modifications	ΔCn	XCorr	Probability	Charge	MH+ [Da]	ΔM [ppm]	RT [min]	# Missed Cleavages
	High	TAAVTHNLYYDEDINVESLTQSVcDLALR	4	7	2	444302412;1041976	C24(Carbamidomethyl)	0	4.82896	0	3	3310.6	2.20314	48.524	0
	High	LFQVEYSLEAIK	2	8	2	444302412;1041976		0	4.33027	0	2	1439.78	2.12826	39.0471	0
	High	RATSPLLESDSIEK	3	8	2	444302412;1041976		0	4.17645	0	2	1545.81	1.49131	21.1597	1
	High	LFQVEYSLEAIKLGSTAIGIATK	1	8	2	444302412;1041976		0	4.10159	0	3	2452.38	2.43287	50.1086	1
	High	IYDNEKTAELIK	1	8	2	444302412;1041976		0	3.6987	0	2	1436.76	1.13227	20.6138	1
	High	IVEIDRHIGcAmSGLTADAR	2	8	2	444302412;1041976	C10(Carbamidomethyl); M12(Oxidation)	0	3.60892	0	3	2201.09	2.39614	23.6898	1
	High	HIGcAmSGLTADAR	1	8	2	444302412;1041976	C4(Carbamidomethyl); M6(Oxidation)	0	3.41245	0	2	1475.67	1.2279	15.7272	0
	High	LGSTAIGIATK	1	8	2	444302412;1041976		0	3.37758	0	2	1031.61	1.49309	21.3591	0
	High	LDENNAQLTcITK	1	1	1	1041976	C10(Carbamidomethyl)	0	3.17265	0	2	1519.74	1.26393	22.8553	0
	High	EGVVLGVEKR	2	8	2	444302412;1041976		0	3.16895	0	2	1085.63	2.80547	17.6761	1
	High	ATSPLLESDSIEK	1	8	2	444302412;1041976		0	3.13577	0	2	1389.71	1.60392	25.3263	0
	High	FGEGASGEER	2	7	2	444302412;1041976		0	3.10222	0	2	1038.45	-0.669898	14.1721	0
93279392	Chain Y, Crystal Structure Of The Yeast 20s Proteasome In Complex With Bortezomib	66.4488	57.08	9	9	23
	A3	Sequence	# PSMs	# Proteins	# Protein Groups	Protein Group Accessions	Modifications	ΔCn	XCorr	Probability	Charge	MH+ [Da]	ΔM [ppm]	RT [min]	# Missed Cleavages
	High	KEGPTIYYVDSDGTR	3	11	1	93279392		0	4.1295	0	2	1700.82	1.87098	21.6757	1
	High	LKGDIFcVGSGqTFAYGVLDSNYK	2	11	1	93279392	C7(Carbamidomethyl); Q12(Deamidated)	0	4.09412	0	3	2640.28	4.36098	41.4389	1
	High	GAGLSmGTmIcGYTR	1	10	1	93279392	M6(Oxidation); M9(Oxidation); C11(Carbamidomethyl)	0	3.89663	0	2	1606.71	1.91358	22.5449	0
	High	ATAGNWVASQTVK	1	9	1	93279392		0	3.8599	0	2	1332.69	1.20586	21.6988	0
	High	VIEINPFLLGTmAGGAADcQFWETWLGSQcR	1	9	1	93279392	M12(Oxidation); C19(Carbamidomethyl); C30(Carbamidomethyl)	0	3.77768	0	3	3543.65	-0.397281	58.482	0
	High	ATAGNWVASQTVKK	2	7	1	93279392		0	3.74465	0	2	1460.79	1.43486	18.0934	1
	High	LKGDIFcVGSGQTFAYGVLDSNYK	1	11	1	93279392	C7(Carbamidomethyl)	0	3.55121	0	3	2639.28	1.17401	41.5043	1
	High	ILSNLVYQYK	3	9	1	93279392		0	3.48152	0	2	1240.69	1.10631	31.0235	0
	High	GAGLSmGTMIcGYTR	2	10	1	93279392	M6(Oxidation); C11(Carbamidomethyl)	0	3.43555	0	2	1590.71	1.88246	26.3363	0
	High	FQGGIIVAVDSR	4	9	1	93279392		0	3.27494	0	2	1261.69	1.07037	30.3217	0
	High	EGPTIYYVDSDGTR	1	11	1	93279392		0	2.88762	0	2	1572.72	1.79007	26.5482	0
	High	ILSnLVYQYK	2	9	1	93279392	N4(Deamidated)	0	2.62327	0	2	1241.68	0.214825	31.5626	0
190613724	Chain C, Crystal Structure Of A Complex Of Sse1p And Hsp70	65.7283	31.56	13	13	20
	A3	Sequence	# PSMs	# Proteins	# Protein Groups	Protein Group Accessions	Modifications	ΔCn	XCorr	Probability	Charge	MH+ [Da]	ΔM [ppm]	RT [min]	# Missed Cleavages
	High	IVNDVTAAGVSYGIFK	1	15	1	190613724		0	5.52324	0	2	1653.89	3.45075	36.7728	0
	High	GKLEEEYAPFASDAEK	2	14	1	190613724		0	4.53378	0	2	1783.84	1.42432	26.4327	1
	High	QSISEAFGKPLSTTLNQDEAIAK	1	14	1	190613724		0	4.31388	0	3	2448.27	1.88716	34.1618	0
	High	VLSAnTNAPFSVESVmNDVDVSSQLSrEELEELVKPLLER	4	13	1	190613724	N5(Deamidated); M16(Oxidation); R27(Deamidated)	0	4.01768	0	4	4462.26	9.09036	56.0258	1
	High	LSAEEVDFVEIIGGTTR	2	14	1	190613724		0	3.95079	0	3	1835.94	2.49415	45.4207	0
	High	SKQEASQmAAmAEK	1	9	1	190613724	M8(Oxidation); M11(Oxidation)	0	3.93045	0	2	1541.7	1.04084	11.6722	1
	High	VLSANTNAPFSVESVmnDVDVSSQLSREELEELVKPLLER	1	13	1	190613724	M16(Oxidation); N17(Deamidated)	0	3.89988	0	4	4461.24	0.69379	55.9851	1
	High	YIAKYEELASLGNIIR	1	21	1	190613724		0	3.85776	0	3	1853.02	2.02408	38.6283	1
	High	KDDLTIVAHTFGLDAK	2	10	1	190613724		0	3.84614	0	3	1743.93	1.74142	35.0532	1
	High	QVEDEDHmEVFPAGSSFPSTK	1	12	1	190613724	M8(Oxidation)	0	3.7372	0	3	2353.03	2.42488	26.9415	0
	High	GIDIVVNEVSNR	1	14	1	190613724		0	3.59877	0	2	1314.7	1.35333	29.827	0
	High	VLGTAcDKHFGGR	1	15	1	190613724	C6(Carbamidomethyl)	0	3.21273	0	2	1417.7	1.9252	15.1181	1
	High	YEELASLGNIIR	1	21	1	190613724		0	2.86916	0	2	1377.74	1.71318	37.6641	0
	High	YLAKEEEKK	1	13	1	190613724		0	2.71107	0	2	1137.62	1.58892	11.8257	2
93279386	Chain S, Crystal Structure Of The Yeast 20s Proteasome In Complex With Bortezomib	60.3641	71.67	10	10	15
	A3	Sequence	# PSMs	# Proteins	# Protein Groups	Protein Group Accessions	Modifications	ΔCn	XCorr	Probability	Charge	MH+ [Da]	ΔM [ppm]	RT [min]	# Missed Cleavages
	High	AGVEAISQSLRDESLTVDNLSIAIVGK	1	6	1	93279386		0	5.93727	0	3	2785.51	4.39547	46.9227	1
	High	SGAHLLEFQPSGNVTELYGTAIGAR	1	6	1	93279386		0	5.60728	0	3	2588.31	0.757552	39.6202	0
	High	NTQSYGGRPYGVGLLIIGYDK	3	4	1	93279386		0	5.07527	0	3	2271.18	1.51934	38.2495	0
	High	NNYDGDTVTFSPTGR	1	6	1	93279386		0	4.41001	0	2	1643.73	1.78268	25.3282	0
	High	LFQVEYALEAIK	2	6	1	93279386		0	4.37039	0	2	1423.79	2.6068	43.0352	0
	High	TLDTFIKIDGNPDELIK	2	6	1	93279386		0	4.14785	0	2	1932.04	1.76237	39.096	1
	High	cDEHmGLSLAGLAPDAR	1	6	1	93279386	C1(Carbamidomethyl); M5(Oxidation)	0	3.44383	0	3	1828.83	0.8064	29.4671	0
	High	AGHLLcDKAQK	1	6	1	93279386	C6(Carbamidomethyl)	0	3.34672	0	2	1240.65	1.71363	12.9891	1
	High	NADELSSYQK	1	6	1	93279386		0	3.10052	0	2	1154.53	0.383889	16.4358	0
	High	QQcNYSSLVFNR	2	6	1	93279386	C3(Carbamidomethyl)	0	2.73181	0	2	1515.7	-1.01397	29.0374	0
151941189	conserved protein [Saccharomyces cerevisiae YJM789]	58.5367	79.89	9	9	15
	A3	Sequence	# PSMs	# Proteins	# Protein Groups	Protein Group Accessions	Modifications	ΔCn	XCorr	Probability	Charge	MH+ [Da]	ΔM [ppm]	RT [min]	# Missed Cleavages
	High	VILPEVSGTmAQDNmQFSLLISmSSK	2	8	1	151941189	M10(Oxidation); M15(Oxidation); M23(Oxidation)	0	5.46914	0	3	2874.4	2.79262	42.6565	0
	High	LGDSADPKVPVVcVQIAELYR	2	8	1	151941189	C13(Carbamidomethyl)	0	4.94889	0	3	2329.23	1.67096	39.3764	1
	High	LNGEmDSTYEVSSK	1	8	1	151941189	M5(Oxidation)	0	4.22774	0	2	1575.68	0.243501	16.7053	0
	High	VPVVcVQIAELYR	1	8	1	151941189	C5(Carbamidomethyl)	0	3.99822	0	2	1545.85	2.32075	39.2034	0
	High	GLNPILDInVPLAGNLGNTGGDYDDEEEEFVRDHLSDYqVVTK	1	7	1	151941189	N9(Deamidated); Q39(Deamidated)	0	3.88941	0	4	4733.28	9.80697	50.77	1
	High	LnGEmDSTYEVSSK	2	8	1	151941189	N2(Deamidated); M5(Oxidation)	0	3.73078	0	2	1576.67	0.935582	17.834	0
	High	GKDSSLNASSENK	1	8	1	151941189		0	3.58402	0	2	1336.64	2.09111	11.8476	1
	High	mISYEFQTHLPK	2	6	1	151941189	M1(Oxidation)	0	3.51348	0	2	1509.74	2.08361	27.0267	0
	High	ATKEQSADDNDFGK	2	6	1	151941189		0	3.50013	0	3	1525.68	1.97832	13.1519	1
	High	EQSADDNDFGK	1	6	1	151941189		0	2.5883	0	2	1225.5	0.0509758	14.12	0
207340295	YPR108Wp-like protein [Saccharomyces cerevisiae AWRI1631]	53.1516	33.1	9	9	13
	A3	Sequence	# PSMs	# Proteins	# Protein Groups	Protein Group Accessions	Modifications	ΔCn	XCorr	Probability	Charge	MH+ [Da]	ΔM [ppm]	RT [min]	# Missed Cleavages
	High	IQKLEEDDEGELEQAQAWINLGEYYAQIGDKDNAEK	4	9	1	207340295		0	5.95186	0	4	4152.96	1.66769	49.3435	2
	High	SmASAFGVSVAFLDNDLGK	2	9	1	207340295	M2(Oxidation)	0	5.18221	0	2	1944.94	2.27857	44.7853	0
	High	SQEVEYVDPTVNRVPNYEVSEK	1	4	1	207340295		0	3.97354	0	3	2581.25	1.65212	28.2558	1
	High	IKEEEmAPYYK	1	6	1	207340295	M6(Oxidation)	0	3.47727	0	2	1416.67	1.3505	16.2006	1
	High	EKLEAVNSmIEK	1	9	1	207340295	M9(Oxidation)	0	3.29535	0	2	1406.72	0.965767	16.8197	1
	High	YLcEEYLVNNGQSDLEHDEK	1	6	1	207340295	C3(Carbamidomethyl)	0	3.27601	0	3	2455.08	1.56103	29.6054	0
	High	VYAQLLESYK	1	8	1	207340295		0	2.97934	0	2	1213.65	0.358271	29.9767	0
	High	FDQELYNELcKK	1	6	1	207340295	C10(Carbamidomethyl)	0	2.77331	0	2	1586.75	1.63157	27.5033	1
	High	LEAVNSmIEK	1	9	1	207340295	M7(Oxidation)	0	2.73021	0	2	1149.58	0.754222	17.5464	0
390980863	Chain T, Structure Of Yeast 20s Open-Gate Proteasome With Compound 34	47.7666	37.6	7	7	13
	A3	Sequence	# PSMs	# Proteins	# Protein Groups	Protein Group Accessions	Modifications	ΔCn	XCorr	Probability	Charge	MH+ [Da]	ΔM [ppm]	RT [min]	# Missed Cleavages
	High	LGQYVQAHTLYNSVRPFGVSTIFGGVDK	1	7	1	390980863		0	4.81401	0	3	3053.59	0.441202	40.9386	0
	High	HIGcVYSGLIPDGR	3	6	1	390980863	C4(Carbamidomethyl)	0	4.24801	0	2	1543.77	-0.0213852	28.8402	0
	High	FVKGDLLQEAIDFAQK	1	6	1	390980863		0	3.95123	0	3	1821.98	2.02216	42.3941	1
	High	GDLLQEAIDFAQK	4	6	1	390980863		0	3.85482	0	3	1447.74	0.920715	45.9373	0
	High	GREEAASFKK	2	6	1	390980863		0	3.60074	0	3	1122.59	1.99637	12.3307	2
	High	cNDGVVFAVEK	1	6	1	390980863	C1(Carbamidomethyl)	0	3.08643	0	2	1237.59	2.14337	25.2292	0
	High	AVENGTTSIGIK	1	6	1	390980863		0	2.72726	0	2	1189.64	0.333288	18.8953	0
323352105	Eft2p [Saccharomyces cerevisiae VL3]	24.5786	9.06	3	3	5
	A3	Sequence	# PSMs	# Proteins	# Protein Groups	Protein Group Accessions	Modifications	ΔCn	XCorr	Probability	Charge	MH+ [Da]	ΔM [ppm]	RT [min]	# Missed Cleavages
	High	IQEPVFLVEIQcPEQAVGGIYSVLNK	3	5	1	323352105	C12(Carbamidomethyl)	0	5.97551	0	3	2930.54	1.34115	54.4748	0
	High	ImADDYGWDVTDAR	1	5	1	323352105	M2(Oxidation)	0	4.05916	0	2	1643.7	1.50654	31.0816	0
	High	QATGGQAFPQmVFDHWSTLGSDPLDPTSK	1	4	1	323352105	M11(Oxidation)	0	3.57648	0	3	3134.46	2.43803	43.6958	0
190407817	conserved hypothetical protein [Saccharomyces cerevisiae RM11-1a]	21.3251	35.81	4	4	6
	A3	Sequence	# PSMs	# Proteins	# Protein Groups	Protein Group Accessions	Modifications	ΔCn	XCorr	Probability	Charge	MH+ [Da]	ΔM [ppm]	RT [min]	# Missed Cleavages
	High	TIESESGFLQPTLDVIATLPADDR	3	3	1	190407817		0	4.59182	0	2	2588.32	3.20637	49.7044	0
	High	SGGSNVVGIPLLDTK	1	3	1	190407817		0	3.35518	0	2	1456.8	1.70708	35.9011	0
	High	SGGSNVVGIPLLDTKDDR	1	3	1	190407817		0	3.18014	0	2	1842.96	1.42068	32.2219	1
	High	cLDLLKTELGE	1	3	1	190407817	C1(Carbamidomethyl)	0	2.81083	0	2	1290.66	-0.179055	36.647	1
223142	dehydrogenase isozyme I,alcohol	19.3514	28.19	6	6	6
	A3	Sequence	# PSMs	# Proteins	# Protein Groups	Protein Group Accessions	Modifications	ΔCn	XCorr	Probability	Charge	MH+ [Da]	ΔM [ppm]	RT [min]	# Missed Cleavages
	High	VLGIDGGEGKEELFR	1	11	1	223142		0	3.84858	0	2	1618.85	1.39698	30.5227	1
	High	LPLVGGHEGAGVVVGmGENVK	1	11	1	223142	M16(Oxidation)	0	3.64345	0	3	2035.07	1.33282	27.1074	0
	High	ccSDVFNQVVK	1	11	1	223142	C1(Carbamidomethyl); C2(Carbamidomethyl)	0	3.61751	0	2	1355.61	1.73649	26.0066	0
	High	ANGTTVLVGmPAGAK	1	11	1	223142	M10(Oxidation)	0	2.81504	0	2	1402.74	1.33615	19.3254	0
	High	VVGLSTLPEIYEK	1	11	1	223142		0	2.77447	0	2	1447.81	1.88087	36.1841	0
	High	ANELLINVK	1	11	1	223142		0	2.65237	0	2	1013.6	2.13255	26.6303	0
323333274	Fur1p [Saccharomyces cerevisiae AWRI796]	13.0931	17.87	3	3	4
	A3	Sequence	# PSMs	# Proteins	# Protein Groups	Protein Group Accessions	Modifications	ΔCn	XCorr	Probability	Charge	MH+ [Da]	ΔM [ppm]	RT [min]	# Missed Cleavages
	High	LLVEEGLNHLPVQK	1	5	1	323333274		0	3.92292	0	2	1588.91	1.77835	29.9534	0
	High	IYFLNLIcSK	1	5	1	323333274	C8(Carbamidomethyl)	0	3.5207	0	2	1270.69	1.92421	43.2948	0
	High	ILIQRDEETALPK	2	5	1	323333274		0	2.94665	0	2	1525.86	1.63725	22.8657	1
4737	unnamed protein product [Saccharomyces cerevisiae]	12.0372	34.04	1	1	3
	A3	Sequence	# PSMs	# Proteins	# Protein Groups	Protein Group Accessions	Modifications	ΔCn	XCorr	Probability	Charge	MH+ [Da]	ΔM [ppm]	RT [min]	# Missed Cleavages
	High	TITLEVESSDTIDNVK	3	21	1	4737		0	4.72161	0	2	1763.89	1.20342	31.5563	0
323334635	Pgi1p [Saccharomyces cerevisiae AWRI796]	10.8985	6.28	2	2	3
	A3	Sequence	# PSMs	# Proteins	# Protein Groups	Protein Group Accessions	Modifications	ΔCn	XCorr	Probability	Charge	MH+ [Da]	ΔM [ppm]	RT [min]	# Missed Cleavages
	High	TFTTAETITNANTAK	2	4	1	323334635		0	3.91273	0	2	1583.79	1.37724	21.841	0
	High	VVDPETTLFLIASK	1	4	1	323334635		0	3.4302	0	2	1532.86	1.90601	44.5399	0
This table pertains to Band 6 from Supplementary Figure 8 in the referenced manuscript.
