# Supplementary material for: Data on the identity of non-canonical complexes formed from proteasome subunits in vivo
Source: Data Brief. 2016 Nov 22;9:1130–7. doi: 10.1016/j.dib.2016.11.048 (PMC5128733; doi:10.1016/j.dib.2016.11.048)
Supplement: Supplementary file 2 — Supplementary material [file mmc2.zip › Table 1 Protein content of Band 1.xlsx]

## Sheet: Sheet1
Accession	Description	Score	Coverage	# Unique Peptides	# Peptides	# PSMs
444302411	Chain Q, Yeast 20s Proteasome In Complex With The Vinyl Sulfone Lu112	236.09	78.74	3	16	90
	A3	Sequence	# PSMs	# Proteins	# Protein Groups	Protein Group Accessions	Modifications	ΔCn	XCorr	Probability	Charge	MH+ [Da]	ΔM [ppm]	RT [min]	# Missed Cleavages
	High	NIEITVVKPDSDIVALSSEEINQYVTQIEqEKQEQQEQDKK	11	1	1	444302411	Q30(Deamidated)	0	5.6038	0	4	4774.41	5.435	42.1793	2
	High	LYQTEPSGIYSSWSAQTIGR	3	6	2	444302411;323307097		0	4.81466	0	2	2244.09	-3.65083	32.1581	0
	High	IDSHVVLSFSGLNADSR	8	6	2	444302411;323307097		0	4.26096	0	2	1816.91	-2.62599	30.1042	0
	High	NIEITVVKPDSDIVALSSEEINQYVTQIEQEKQEQQEQDK	1	1	1	444302411		0	4.22436	0	4	4645.29	-1.37628	44.2152	1
	High	LYQTEPSGIYSSWSAqTIGR	6	6	2	444302411;323307097	Q16(Deamidated)	0	4.19192	0	2	2245.07	-2.83685	33.3711	0
	High	NIEITVVKPDSDIVALSSEEINQYVTQIEQEK	3	4	1	444302411		0	4.1224	0	3	3631.85	-3.67996	47.5966	0
	High	LTLEDPVTVEYLTR	8	6	2	444302411;323307097		0	4.01285	0	2	1648.88	-2.57369	33.9086	0
	High	SLLEVVQTGAK	13	5	2	444302411;323307097		0	3.9716	0	2	1144.65	-3.51675	25.4574	0
	High	VSKIDSHVVLSFSGLNADSR	3	6	2	444302411;323307097		0	3.90905	0	3	2131.11	-2.98295	27.2608	1
	High	NIEITVVKPDSDIVALSSEEINQYVTQIEQEKQEQQEQDKK	1	1	1	444302411		0.047	3.84618	0	4	4773.39	-2.10639	42.4534	2
	High	YTQSGGVRPFGVSTLIAGFDPRDDEPK	3	6	2	444302411;323307097		0	3.80901	0	3	2909.43	-3.39335	35.6703	1
	High	nIEITVVKPDSDIVALSSEEINqYVTQIEQEK	5	4	1	444302411	N1(Deamidated); Q23(Deamidated)	0	3.75401	0	3	3633.86	9.62072	47.5537	0
	High	ALSIFSPDGHIFQVEYALEAVKR	1	5	2	444302411;323307097		0	3.54303	0	3	2590.36	-3.18945	41.5131	1
	High	SLLEVVqTGAK	1	5	2	444302411;323307097	Q7(Deamidated)	0	3.51669	0	2	1145.64	-2.56105	27.988	0
	High	YTQSGGVrPFGVSTLIAGFDPR	2	6	2	444302411;323307097	R8(Deamidated)	0	3.30463	0	3	2326.18	-2.8664	38.2996	0
	High	IDSHVVLSFSGLnADSR	13	6	2	444302411;323307097	N13(Deamidated)	0	3.29391	0	3	1817.89	-5.72481	30.8034	0
	High	NYDRKEPPATVEEcVK	2	6	2	444302411;323307097	C14(Carbamidomethyl)	0	3.28741	0	2	1934.92	-3.25645	13.7614	2
	High	KEPPATVEEcVK	2	6	2	444302411;323307097	C10(Carbamidomethyl)	0	3.11844	0	2	1386.69	-3.17509	13.5071	1
	High	ARVEAQSHR	1	6	2	444302411;323307097		0	2.58976	0	2	1053.55	-1.51017	11.1411	1
	High	YVAGVQQR	1	6	2	444302411;323307097		0	2.52763	0	2	920.492	-3.65959	12.6415	0
	High	GKNcVVLGcER	1	6	2	444302411;323307097	C4(Carbamidomethyl); C9(Carbamidomethyl)	0	2.48975	0	2	1291.62	-3.25976	13.4614	1
	High	YVAGVQqR	1	6	2	444302411;323307097	Q7(Deamidated)	0	2.46005	0	2	921.476	-3.13362	13.0357	0
323307097	Pre6p [Saccharomyces cerevisiae FostersO]	228.602	79.37	1	16	114
	A3	Sequence	# PSMs	# Proteins	# Protein Groups	Protein Group Accessions	Modifications	ΔCn	XCorr	Probability	Charge	MH+ [Da]	ΔM [ppm]	RT [min]	# Missed Cleavages
	High	LYQTEPSGIYSSWSAQTIGR	3	6	2	444302411;323307097		0	4.81466	0	2	2244.09	-3.65083	32.1581	0
	High	IDSHVVLSFSGLNADSR	8	6	2	444302411;323307097		0	4.26096	0	2	1816.91	-2.62599	30.1042	0
	High	NIEITVVKPxSDIVALSSEEInQYVTQIEqEKQEQQEQDKK	19	1	1	323307097	X10(L); N22(Deamidated); Q30(Deamidated)	0	4.2003	0	4	4773.37	-9.62606	42.7421	2
	High	nIEITVVKPxSDIVALSSEEINQYVTQIEqEKQEQQEQDK	8	1	1	323307097	N1(Deamidated); X10(L); Q30(Deamidated)	0.0047	4.19622	0	4	4645.29	-6.79079	44.2152	1
	High	LYQTEPSGIYSSWSAqTIGR	6	6	2	444302411;323307097	Q16(Deamidated)	0	4.19192	0	2	2245.07	-2.83685	33.3711	0
	High	nIEITVVKPxSDIVALSSEEInQYVTQIEQEK	6	1	1	323307097	N1(Deamidated); X10(L); N22(Deamidated)	0.0638	4.10544	0	3	3631.85	-10.0004	47.6168	0
	High	NIEITVVKPxSDIVALSSEEINqYVTQIEqEKqEQQEQDKK	12	1	1	323307097	X10(L); Q23(Deamidated); Q30(Deamidated); Q33(Deamidated)	0	4.07133	0	4	4774.38	-5.66254	42.8958	2
	High	LTLEDPVTVEYLTR	8	6	2	444302411;323307097		0	4.01285	0	2	1648.88	-2.57369	33.9086	0
	High	SLLEVVQTGAK	13	5	2	444302411;323307097		0	3.9716	0	2	1144.65	-3.51675	25.4574	0
	High	VSKIDSHVVLSFSGLNADSR	3	6	2	444302411;323307097		0	3.90905	0	3	2131.11	-2.98295	27.2608	1
	High	YTQSGGVRPFGVSTLIAGFDPRDDEPK	3	6	2	444302411;323307097		0	3.80901	0	3	2909.43	-3.39335	35.6703	1
	High	ALSIFSPDGHIFQVEYALEAVKR	1	5	2	444302411;323307097		0	3.54303	0	3	2590.36	-3.18945	41.5131	1
	High	SLLEVVqTGAK	1	5	2	444302411;323307097	Q7(Deamidated)	0	3.51669	0	2	1145.64	-2.56105	27.988	0
	High	YTQSGGVrPFGVSTLIAGFDPR	2	6	2	444302411;323307097	R8(Deamidated)	0	3.30463	0	3	2326.18	-2.8664	38.2996	0
	High	IDSHVVLSFSGLnADSR	13	6	2	444302411;323307097	N13(Deamidated)	0	3.29391	0	3	1817.89	-5.72481	30.8034	0
	High	NYDRKEPPATVEEcVK	2	6	2	444302411;323307097	C14(Carbamidomethyl)	0	3.28741	0	2	1934.92	-3.25645	13.7614	2
	High	KEPPATVEEcVK	2	6	2	444302411;323307097	C10(Carbamidomethyl)	0	3.11844	0	2	1386.69	-3.17509	13.5071	1
	High	ARVEAQSHR	1	6	2	444302411;323307097		0	2.58976	0	2	1053.55	-1.51017	11.1411	1
	High	YVAGVQQR	1	6	2	444302411;323307097		0	2.52763	0	2	920.492	-3.65959	12.6415	0
	High	GKNcVVLGcER	1	6	2	444302411;323307097	C4(Carbamidomethyl); C9(Carbamidomethyl)	0	2.48975	0	2	1291.62	-3.25976	13.4614	1
	High	YVAGVQqR	1	6	2	444302411;323307097	Q7(Deamidated)	0	2.46005	0	2	921.476	-3.13362	13.0357	0
93279388	Chain U, Crystal Structure Of The Yeast 20s Proteasome In Complex With Bortezomib	201.769	88.07	22	22	78
	A3	Sequence	# PSMs	# Proteins	# Protein Groups	Protein Group Accessions	Modifications	ΔCn	XCorr	Probability	Charge	MH+ [Da]	ΔM [ppm]	RT [min]	# Missed Cleavages
	High	VVEFAITHmIDALGTEFSK	4	6	1	93279388	M9(Oxidation)	0	4.44119	0	2	2124.06	-3.04187	37.0347	0
	High	DKFFTLSAENIEER	6	6	1	93279388		0	4.3658	0	2	1698.83	-3.23331	28.3221	1
	High	VVEFAITHmIDALGTEFSKNDLEVGVATK	2	6	1	93279388	M9(Oxidation)	0	4.30548	0	3	3150.59	-2.95349	39.5669	1
	High	LLDPTTVSYIFcISR	3	5	1	93279388	C12(Carbamidomethyl)	0	3.9886	0	3	1784.92	-3.65339	43.6846	0
	High	YGYDmPcDVLAK	2	7	1	93279388	M5(Oxidation); C7(Carbamidomethyl)	0	3.9731	0	2	1447.62	-2.98851	23.1663	0
	High	YKYGYDmPcDVLAK	2	7	1	93279388	M7(Oxidation); C9(Carbamidomethyl)	0	3.89224	0	2	1738.78	-3.45071	21.1843	1
	High	ATNQTNINSLAVR	2	5	1	93279388		0	3.83415	0	2	1401.74	-3.8081	18.2793	0
	High	GKDcTVVISQK	1	5	1	93279388	C4(Carbamidomethyl)	0	3.50257	0	2	1234.64	-3.96424	12.7308	1
	High	GKDcTVVISQKK	1	5	1	93279388	C4(Carbamidomethyl)	0	3.49615	0	2	1362.74	-3.23279	12.0111	2
	High	AYmRPLGVILTFVSVDEELGPSIYK	3	7	1	93279388	M3(Oxidation)	0	3.48438	0	3	2813.47	-2.44429	47.9419	0
	High	QQEITTNLENHFKK	5	7	1	93279388		0	3.45654	0	2	1729.88	-1.80169	18.7665	1
	High	FFTLSAENIEER	1	6	1	93279388		0	3.29277	0	2	1455.71	-2.03173	30.2291	0
	High	mANLSQIYTQR	2	7	1	93279388	M1(Oxidation)	0	3.18691	0	2	1340.66	-3.81598	20.1758	0
	High	TIGMVVNGPIPDAR	2	5	1	93279388		0	3.15658	0	2	1439.76	-2.69616	26.8128	0
	High	TIGmVVNGPIPDAR	2	5	1	93279388	M4(Oxidation)	0	3.13773	0	2	1455.76	-2.86306	23.2053	0
	High	TIGMVVnGPIPDAR	1	5	1	93279388	N7(Deamidated)	0	3.06002	0	2	1440.75	-3.46186	27.7545	0
	High	SKIDHINEESWEK	1	6	1	93279388		0	3.02961	0	2	1614.77	-3.00204	15.636	1
	High	TIGmVVnGPIPDAR	5	5	1	93279388	M4(Oxidation); N7(Deamidated)	0	3.02405	0	2	1456.74	-2.69848	23.7389	0
	High	mAnLSQIYTQR	6	7	1	93279388	M1(Oxidation); N3(Deamidated)	0	2.99652	0	2	1341.64	-3.36363	23.9214	0
	High	YGYDmPcDVLAKR	1	7	1	93279388	M5(Oxidation); C7(Carbamidomethyl)	0	2.98452	0	2	1603.72	-3.18286	20.3225	1
	High	nDLEVGVATK	1	6	1	93279388	N1(Deamidated)	0	2.96143	0	2	1046.53	-4.60902	19.0896	0
	High	HITIFSPEGR	3	4	1	93279388		0	2.95901	0	2	1156.61	-1.45319	19.8316	0
	High	QQEITTnLENHFK	4	7	1	93279388	N7(Deamidated)	0	2.95263	0	2	1602.77	-3.7774	21.9318	0
	High	NDLEVGVATK	1	6	1	93279388		0	2.88286	0	2	1045.55	-4.60647	16.2267	0
	High	ATNQTNInSLAVR	12	5	1	93279388	N8(Deamidated)	0	2.83821	0	2	1402.72	-3.54949	17.3295	0
	High	AKAEAAEFR	1	7	1	93279388		0	2.77626	0	2	992.512	-3.55918	12.4547	1
	High	LYQVEYAFK	1	4	1	93279388		0	2.72067	0	2	1160.59	-3.76998	26.0669	0
	High	TDPAGYYVGYK	1	7	1	93279388		0	2.64544	0	2	1233.57	-4.44528	20.2106	0
	High	LYqVEYAFK	1	4	1	93279388	Q3(Deamidated)	0	2.46159	0	2	1161.58	-3.03736	27.3925	0
	High	QQEITTNLEnHFKK	1	7	1	93279388	N10(Deamidated)	0	2.45327	0	2	1730.87	-3.00377	15.5998	1
323337524	Pre9p [Saccharomyces cerevisiae Vin13]	197.218	73.64	19	19	58
	A3	Sequence	# PSMs	# Proteins	# Protein Groups	Protein Group Accessions	Modifications	ΔCn	XCorr	Probability	Charge	MH+ [Da]	ΔM [ppm]	RT [min]	# Missed Cleavages
	High	YGYQLYTSNPSGNYTGWK	2	8	1	323337524		0	4.88383	0	2	2098.94	-2.69158	29.9491	0
	High	KVTSTLLEQDTSTEKLYK	3	8	1	323337524		0	4.79369	0	2	2084.11	-2.62666	20.4822	2
	High	AISVGANTSAAQTLLQmDYK	2	8	1	323337524	M17(Oxidation)	0	4.69344	0	2	2098.04	-1.7239	30.2026	0
	High	TGITKKDEDEEADEDmK	3	4	1	323337524	M16(Oxidation)	0	4.6879	0	2	1969.85	-2.7107	11.5004	2
	High	KVTSTLLEQDTSTEK	3	8	1	323337524		0	4.65516	0	2	1679.86	-3.22872	15.675	1
	High	KVTSTLLEqDTSTEK	1	8	1	323337524	Q9(Deamidated)	0	4.42368	0	2	1680.85	-4.97411	16.4737	1
	High	DDmKVDDAIELALK	6	8	1	323337524	M3(Oxidation)	0	4.3673	0	2	1591.78	-3.12319	30.9087	1
	High	AISVGANTSAAQTLLqmDYK	3	8	1	323337524	Q16(Deamidated); M17(Oxidation)	0	4.02045	0	2	2099.03	-3.41305	31.4425	0
	High	VTSTLLEQDTSTEKLYK	1	8	1	323337524		0	4.00744	0	2	1956.01	-3.85997	22.4786	1
	High	KGAnDGEVYQK	2	8	1	323337524	N4(Deamidated)	0	4.00255	0	2	1209.57	-2.54346	11.7566	1
	High	VTSTLLEQDTSTEK	3	8	1	323337524		0	3.99754	0	2	1551.77	-3.81036	17.9643	0
	High	TYnEDIPVEILVR	2	8	1	323337524	N3(Deamidated)	0	3.96984	0	2	1561.8	-5.73044	35.8755	0
	High	VTSTLLEqDTSTEK	1	8	1	323337524	Q8(Deamidated)	0	3.82621	0	2	1552.75	-4.28429	18.9486	0
	High	TYNEDIPVEILVR	7	8	1	323337524		0	3.78021	0	2	1560.82	-2.83569	34.9792	0
	High	DEDEEADEDmK	1	4	1	323337524	M10(Oxidation)	0	3.74338	0	2	1341.46	-2.72825	11.3799	0
	High	KDEDEEADEDmK	2	4	1	323337524	M11(Oxidation)	0	3.62904	0	3	1469.55	-2.74831	11.2003	1
	High	KVTSTLLEqDTSTEKLYK	1	8	1	323337524	Q9(Deamidated)	0	3.54721	0	3	2085.08	-6.20656	21.0097	2
	High	IAVAVAGLTADAEILINTAR	2	8	1	323337524		0	3.48406	0	2	1982.12	-5.46089	46.6752	0
	High	IFKPqEIKDILVK	2	8	1	323337524	Q5(Deamidated)	0	3.37775	0	3	1571.93	-4.3992	29.2662	1
	High	IFKPQEIKDILVK	2	8	1	323337524		0	3.29608	0	2	1570.95	-3.14553	27.1499	1
	High	AISVGANTSAAQTLLQmDYKDDmKVDDAIELALK	1	8	1	323337524	M17(Oxidation); M23(Oxidation)	0	3.25986	0	3	3670.81	-1.96863	40.224	2
	High	TTDSSALTYDR	1	8	1	323337524		0	3.02821	0	2	1229.56	-3.84798	14.9383	0
	High	VDDAIELALK	2	8	1	323337524		0	2.94843	0	2	1086.6	-3.15267	27.592	0
	High	TTDSSALTYDRLEFATIR	3	8	1	323337524		0	2.89021	0	2	2060.02	-2.58918	30.6215	1
	High	KGANDGEVYQK	1	8	1	323337524		0	2.77582	0	2	1208.59	-2.74157	11.55	1
	High	IFKPQEIK	1	8	1	323337524		0	2.48236	0	2	1002.59	-3.69067	15.1041	0
93279386	Chain S, Crystal Structure Of The Yeast 20s Proteasome In Complex With Bortezomib	183.954	83.69	19	19	60
	A3	Sequence	# PSMs	# Proteins	# Protein Groups	Protein Group Accessions	Modifications	ΔCn	XCorr	Probability	Charge	MH+ [Da]	ΔM [ppm]	RT [min]	# Missed Cleavages
	High	SGAHLLEFQPSGNVTELYGTAIGAR	4	6	1	93279386		0	5.87683	0	3	2588.3	-4.33598	35.5471	0
	High	SGAHLLEFqPSGNVTELYGTAIGAR	3	6	1	93279386	Q9(Deamidated)	0	5.21433	0	3	2589.29	-2.71063	36.385	0
	High	AGVEAISQSLRDESLTVDNLSIAIVGK	6	6	1	93279386		0	4.80746	0	4	2785.49	-2.90597	42.5949	1
	High	NTQSYGGRPYGVGLLIIGYDK	3	4	1	93279386		0	4.42661	0	2	2271.17	-3.25828	34.9105	0
	High	TLDTFIKIDGNPDELIK	7	6	1	93279386		0	4.41256	0	2	1932.03	-3.54495	35.0851	1
	High	LFQVEYALEAIK	2	6	1	93279386		0	4.27496	0	2	1423.78	-2.28018	38.6588	0
	High	NNYDGDTVTFSPTGR	1	6	1	93279386		0	4.01852	0	2	1643.72	-3.34156	21.1793	0
	High	DESLTVDNLSIAIVGK	1	6	1	93279386		0	3.95009	0	2	1673.89	-2.63359	37.8571	0
	High	AGVEAISQSLR	2	6	1	93279386		0	3.87003	0	2	1130.61	-3.5352	20.3102	0
	High	LFqVEYALEAIK	1	6	1	93279386	Q3(Deamidated)	0	3.74835	0	2	1424.76	-3.3118	40.6511	0
	High	nNYDGDTVTFSPTGR	4	6	1	93279386	N1(Deamidated)	0	3.70009	0	2	1644.71	-3.26973	22.9837	0
	High	NTQSYGGrPYGVGLLIIGYDK	5	4	1	93279386	R8(Deamidated)	0	3.60644	0	3	2272.17	5.38364	34.2664	0
	High	cDEHmGLSLAGLAPDAR	1	6	1	93279386	C1(Carbamidomethyl); M5(Oxidation)	0	3.44925	0	2	1828.83	-3.15775	25.6758	0
	High	SNTHAVLVALKR	2	6	1	93279386		0	3.40018	0	3	1308.77	-4.48385	15.3632	1
	High	nADELSSYQK	2	6	1	93279386	N1(Deamidated)	0	3.25713	0	2	1155.51	-4.4822	15.2755	0
	High	AGHLLcDKAqK	1	6	1	93279386	C6(Carbamidomethyl); Q10(Deamidated)	0	3.14439	0	2	1241.63	-3.20927	12.1269	1
	High	DTPFTIYDGEAVAK	1	6	1	93279386		0	3.14096	0	2	1526.73	-2.97735	29.3969	0
	High	RNADELSSYQKK	1	6	1	93279386		0	3.06405	0	2	1438.72	-3.88074	12.3276	2
	High	AGHLLcDKAQK	1	6	1	93279386	C6(Carbamidomethyl)	0	2.94469	0	2	1240.64	-3.3044	11.9512	1
	High	IDGNPDELIK	3	6	1	93279386		0	2.89602	0	2	1113.57	-3.42554	20.9599	0
	High	NADELSSYQKK	1	6	1	93279386		0	2.70558	0	2	1282.62	-3.08011	12.92	1
	High	NADELSSYQK	1	6	1	93279386		0	2.69041	0	2	1154.53	-4.9027	14.1593	0
	High	QQcNYSSLVFNRK	1	6	1	93279386	C3(Carbamidomethyl)	0	2.61238	0	2	1643.79	-2.79107	20.3844	1
	High	RNADELSSYQK	1	6	1	93279386		0	2.5913	0	2	1310.63	-3.32917	13.1076	1
	High	QQcnYSSLVFNR	5	6	1	93279386	C3(Carbamidomethyl); N4(Deamidated)	0	2.55984	0	2	1516.68	-2.38632	25.7731	0
256274381	Pba1p [Saccharomyces cerevisiae JAY291]	153.628	61.96	12	12	54
	A3	Sequence	# PSMs	# Proteins	# Protein Groups	Protein Group Accessions	Modifications	ΔCn	XCorr	Probability	Charge	MH+ [Da]	ΔM [ppm]	RT [min]	# Missed Cleavages
	High	NDTADETVYGFSFPIYSFGK	3	6	1	256274381		0	5.57561	0	2	2258.02	-2.9304	44.2545	0
	High	nLQSLEVcPVPKVEFPQDLDVPQYSTAVITTK	4	2	1	256274381	N1(Deamidated); C8(Carbamidomethyl)	0	5.31603	0	3	3616.85	0.515918	40.0822	1
	High	NLQSLEVcPVPKVEFPQDLDVPQYSTAVITTK	2	2	1	256274381	C8(Carbamidomethyl)	0	4.96341	0	3	3615.85	-4.44464	39.8664	1
	High	SIISQLAQFSPDIIVIGTSDK	3	9	1	256274381		0	4.73518	0	2	2232.2	-3.86632	48.9161	0
	High	VEFPQDLDVPQYSTAVITTK	5	2	1	256274381		0	4.5055	0	3	2251.14	-3.01627	35.5494	0
	High	HSWNYDENFPNEVDPDQK	1	8	1	256274381		0	4.37732	0	2	2233.94	-2.95301	24.6893	0
	High	NLLqLTSIGEIK	12	8	1	256274381	Q4(Deamidated)	0	4.1087	0	2	1329.76	-3.92369	36.0003	0
	High	TLLFSmEENFISISPIFGNmISR	1	8	1	256274381	M6(Oxidation); M20(Oxidation)	0	3.95317	0	3	2678.31	-4.20863	47.8399	0
	High	NLLQLTSIGEIK	5	8	1	256274381		0	3.66801	0	2	1328.77	-3.09436	35.5107	0
	High	VEFPQDLDVPqYSTAVITTK	4	2	1	256274381	Q11(Deamidated)	0	3.61547	0	3	2252.13	-3.50598	36.6318	0
	High	NLqSLEVcPVPK	2	5	1	256274381	Q3(Deamidated); C8(Carbamidomethyl)	0	3.5662	0	2	1384.71	-4.04244	25.2343	0
	High	NLQSLEVcPVPK	3	5	1	256274381	C8(Carbamidomethyl)	0	3.34504	0	2	1383.73	-2.89326	23.912	0
	High	HLLDLPEISK	2	5	1	256274381		0	3.25382	0	2	1164.66	-2.99678	26.5024	0
	High	cLVAPSEGPnGFEK	2	8	1	256274381	C1(Carbamidomethyl); N10(Deamidated)	0	3.03688	0	2	1505.69	-4.7912	21.3928	0
	High	ImNPLFPK	3	5	1	256274381	M2(Oxidation)	0	2.78662	0	2	975.529	-4.13509	23.2371	0
	High	mKFKQWnDLPEPK	2	1	1	256274381	M1(Oxidation); N7(Deamidated)	0	2.65045	0	2	1677.82	-3.9886	22.2307	2
93279382	Chain O, Crystal Structure Of The Yeast 20s Proteasome In Complex With Bortezomib	152.91	52	12	12	65
	A3	Sequence	# PSMs	# Proteins	# Protein Groups	Protein Group Accessions	Modifications	ΔCn	XCorr	Probability	Charge	MH+ [Da]	ΔM [ppm]	RT [min]	# Missed Cleavages
	High	ESVEGEFNGDTIELAIIGDEnPDLLGYTGIPTDKGPR	3	3	1	93279382	N21(Deamidated)	0	5.48347	0	3	3932.92	6.26307	44.9656	1
	High	ESVEGEFnGDTIELAIIGDEnPDLLGYTGIPTDKGPR	3	3	1	93279382	N8(Deamidated); N21(Deamidated)	0	4.65343	0	3	3933.88	0.674214	45.6468	1
	High	ESVEGEFNGDTIELAIIGDENPDLLGYTGIPTDKGPR	1	3	1	93279382		0	4.56952	0	3	3931.89	-4.4444	45.08	1
	High	VSLLTPDIGAVYSGmGPDYR	8	5	1	93279382	M15(Oxidation)	0	4.47918	0	3	2127.04	-2.64818	35.4912	0
	High	LGqIDYALTAVK	1	4	1	93279382	Q3(Deamidated)	0	4.04757	0	2	1292.7	-4.19746	29.958	0
	High	KLTSqEINDRLEAL	9	7	1	93279382	Q5(Deamidated)	0	3.87809	0	2	1630.86	-3.84538	26.1515	2
	High	LGQIDYALTAVK	5	4	1	93279382		0	3.76378	0	2	1291.72	-3.34455	27.8216	0
	High	KLTSQEINDRLEAL	2	7	1	93279382		0	3.71965	0	2	1629.88	-3.24411	25.2751	2
	High	LTSQEINDRLEAL	1	7	1	93279382		0	3.49499	0	2	1501.78	-2.46459	29.358	1
	High	ATNGVVIATEK	1	5	1	93279382		0	3.45811	0	2	1102.61	-3.36142	14.7406	0
	High	ESVEGEFnGDTIELAIIGDEnPDLLGYTGIPTDKGPr	1	3	1	93279382	N8(Deamidated); N21(Deamidated); R37(Deamidated)	0	3.41018	0	3	3934.9	8.76908	45.4883	1
	High	YSFSLTTFSPSGK	2	4	1	93279382		0	3.37584	0	2	1421.69	-3.5285	32.0649	0
	High	LTSQEInDRLEAL	15	7	1	93279382	N7(Deamidated)	0	3.20063	0	2	1502.76	-3.28008	31.7348	1
	High	KVAHTSYKR	1	5	1	93279382		0	3.15798	0	2	1089.61	-2.12922	11.1603	2
	High	SSSPLAmSETLSK	5	5	1	93279382	M7(Oxidation)	0	3.10453	0	2	1353.65	-4.16483	17.3681	0
	High	ATNGVVIATEKK	1	5	1	93279382		0	2.98677	0	2	1230.7	-3.70529	13.0956	1
	High	ATnGVVIATEK	1	5	1	93279382	N3(Deamidated)	0	2.95481	0	2	1103.59	-4.47108	15.2989	0
	High	ATnGVVIATEKK	2	5	1	93279382	N3(Deamidated)	0	2.93283	0	2	1231.68	-6.58235	13.4445	1
	High	KSSSPLAmSETLSK	2	5	1	93279382	M8(Oxidation)	0	2.89524	0	2	1481.75	-4.05146	14.1753	1
	High	KVAHTSYK	1	5	1	93279382		0	2.81816	0	2	933.513	-1.97855	11.1947	1
178847521	Chain T, Yeast 20s Proteasome:glidobactin A-Complex	142.436	60.98	16	16	49
	A3	Sequence	# PSMs	# Proteins	# Protein Groups	Protein Group Accessions	Modifications	ΔCn	XCorr	Probability	Charge	MH+ [Da]	ΔM [ppm]	RT [min]	# Missed Cleavages
	High	LGQYVQAHTLYNSVRPFGVSTIFGGVDK	3	7	1	178847521		0	5.41175	0	3	3053.58	-2.49705	37.2446	0
	High	LGQYVQAHTLYnSVrPFGVSTIFGGVDK	7	7	1	178847521	N12(Deamidated); R15(Deamidated)	0	3.81811	0	4	3055.58	9.24076	37.1224	0
	High	HIGcVYSGLIPDGR	4	6	1	178847521	C4(Carbamidomethyl)	0	3.69325	0	2	1543.76	-3.42153	25.3471	0
	High	nGAHLYmLEPSGSYWGYK	2	7	1	178847521	N1(Deamidated); M7(Oxidation)	0	3.64211	0	2	2089.93	-2.58992	32.3068	0
	High	NGAHLYmLEPSGSYWGYK	2	7	1	178847521	M7(Oxidation)	0	3.60257	0	2	2088.94	-3.69799	28.7968	0
	High	IIYLAHEDNKEK	1	7	1	178847521		0	3.57241	0	2	1472.77	-3.03933	13.8992	1
	High	GDLLQEAIDFAQK	5	6	1	178847521		0	3.55994	0	2	1447.74	-3.01186	41.5435	0
	High	GDLLQEAIDFAqK	3	6	1	178847521	Q12(Deamidated)	0	3.30062	0	2	1448.72	-3.43609	43.6815	0
	High	cNDGVVFAVEK	4	6	1	178847521	C1(Carbamidomethyl)	0	3.24582	0	2	1237.58	-4.3666	21.5802	0
	High	FVKGDLLQEAIDFAQK	4	6	1	178847521		0	3.22806	0	3	1821.97	-3.20376	39.0059	1
	High	TSIGTGYDLSNSVFSPDGR	1	1	1	178847521		0	3.20709	0	2	1972.92	-3.84681	31.5369	0
	High	cnDGVVFAVEK	2	6	1	178847521	C1(Carbamidomethyl); N2(Deamidated)	0	2.99447	0	2	1238.57	-2.10212	23.7852	0
	High	AVEnGTTSIGIK	2	6	1	178847521	N4(Deamidated)	0	2.96143	0	2	1190.62	-3.67158	17.4584	0
	High	AVENGTTSIGIK	1	6	1	178847521		0	2.67392	0	2	1189.64	-5.41295	16.1078	0
	High	GREEAASFK	1	6	1	178847521		0	2.64535	0	2	994.492	-3.62549	12.1075	1
	High	IIYLAHEDNK	1	7	1	178847521		0	2.58659	0	2	1215.63	-4.78949	15.4148	0
	High	LYKTPIPIPAFADR	1	7	1	178847521		0	2.56342	0	2	1601.9	-2.73359	31.6655	1
	High	TPIPIPAFADR	1	7	1	178847521		0	2.54784	0	2	1197.66	-3.51222	31.2518	0
	High	LVDHHPEGLSAR	1	7	1	178847521		0	2.52925	0	2	1330.68	-3.54341	12.6432	0
	High	GREEAASFKK	1	6	1	178847521		0	2.50923	0	2	1122.59	-2.93932	11.5445	2
	High	NFQVEYAVK	1	6	1	178847521		0	2.43761	0	2	1097.56	-3.62619	21.7696	0
	High	NFqVEYAVK	1	6	1	178847521	Q3(Deamidated)	0	2.43197	0	2	1098.54	-3.18502	22.3626	0
323309416	Pup3p [Saccharomyces cerevisiae FostersO]	135.744	46.6	8	8	38
	A3	Sequence	# PSMs	# Proteins	# Protein Groups	Protein Group Accessions	Modifications	ΔCn	XCorr	Probability	Charge	MH+ [Da]	ΔM [ppm]	RT [min]	# Missed Cleavages
	High	RFGPYFVGPVVAGINSK	7	5	1	323309416		0	4.83425	0	2	1807.98	-3.3372	32.0673	1
	High	AIEPETFTQLVSSSLYER	7	4	1	323309416		0	4.61413	0	2	2070.03	-2.68422	42.3945	0
	High	AIEPETFTqLVSSSLYER	2	4	1	323309416	Q9(Deamidated)	0	4.51745	0	2	2071.01	-7.46078	42.7184	0
	High	AIEPETFTqLVSSSLYEr	1	4	1	323309416	Q9(Deamidated); R18(Deamidated)	0	4.41897	0	2	2072.02	6.97323	42.6878	0
	High	FGPYFVGPVVAGINSK	5	5	1	323309416		0	4.37608	0	2	1651.88	-3.10756	36.7001	0
	High	SGKPFIAGFDLIGcIDEAK	3	5	1	323309416	C14(Carbamidomethyl)	0	4.14422	0	2	2038.03	-2.13839	38.661	0
	High	LGSQSLGVSNKFEK	3	5	1	323309416		0	3.8119	0	2	1493.79	-3.48395	17.1936	1
	High	FGPYFVGPVVAGInSK	2	5	1	323309416	N14(Deamidated)	0	3.68768	0	2	1652.86	-3.47934	37.6209	0
	High	LGSQSLGVSNK	1	5	1	323309416		0	3.64211	0	2	1089.59	-3.82746	14.2228	0
	High	DALSGWGAVVYIIK	2	4	1	323309416		0	3.59383	0	2	1491.82	-1.4293	45.1276	0
	High	RFGPYFVGPVVAGInSK	1	5	1	323309416	N15(Deamidated)	0	3.30408	0	3	1808.96	-5.20253	32.9747	1
	High	KDEVVKR	1	4	1	323309416		0	2.92237	0	2	873.514	-1.8693	11.1685	2
	High	LGSqSLGVSNKFEK	2	5	1	323309416	Q4(Deamidated)	0	2.91094	0	2	1494.77	-4.22146	18.2433	1
	High	LGSqSLGVSNK	1	5	1	323309416	Q4(Deamidated)	0	2.62429	0	2	1090.57	-4.50221	15.0124	0
444302412	Chain R, Yeast 20s Proteasome In Complex With The Vinyl Sulfone Lu112	109.184	59.62	17	17	34
	A3	Sequence	# PSMs	# Proteins	# Protein Groups	Protein Group Accessions	Modifications	ΔCn	XCorr	Probability	Charge	MH+ [Da]	ΔM [ppm]	RT [min]	# Missed Cleavages
	High	ELKEKEAAESPEEADVEmS	1	4	1	444302412	M18(Oxidation)	0	4.88957	0	2	2136.94	-2.62961	14.5428	2
	High	QVmEEKLDENNAQLScITKQDGFK	1	7	1	444302412	M3(Oxidation); C16(Carbamidomethyl)	0	4.57008	0	3	2841.33	-2.71354	22.7012	2
	High	ATSPLLESDSIEKIVEIDR	2	8	1	444302412		0	4.48192	0	2	2115.11	-2.58373	36.0348	1
	High	RATSPLLESDSIEK	1	8	1	444302412		0	4.29079	0	2	1545.81	-3.16784	18.0656	1
	High	IYDNEKTAELIK	1	8	1	444302412		0	3.97673	0	2	1436.76	-2.77599	17.5117	1
	High	LFQVEYSLEAIKLGSTAIGIATK	2	8	1	444302412		0	3.85799	0	3	2452.37	-1.44969	45.464	1
	High	EKEAAESPEEADVEmS	2	4	1	444302412	M15(Oxidation)	0	3.78884	0	2	1766.72	-3.27221	14.3595	1
	High	LFQVEYSLEAIK	5	8	1	444302412		0	3.73028	0	2	1439.77	-2.87401	35.3302	0
	High	LDENNAQLScITK	1	7	1	444302412	C10(Carbamidomethyl)	0	3.61789	0	2	1505.72	-3.49088	18.9971	0
	High	QVmEEKLDENNAQLScITK	1	7	1	444302412	M3(Oxidation); C16(Carbamidomethyl)	0	3.46646	0	2	2266.06	-2.99058	19.5238	1
	High	AIGSGSEGAQAELLNEWHSSLTLK	3	6	1	444302412		0	3.44021	0	2	2498.25	-2.0628	35.9544	0
	High	QVmEEKLDENnAQLScITK	2	7	1	444302412	M3(Oxidation); N11(Deamidated); C16(Carbamidomethyl)	0	3.4177	0	3	2267.04	-4.34454	20.5974	1
	High	ATSPLLESDSIEK	2	8	1	444302412		0	3.27534	0	2	1389.71	-3.57857	21.7347	0
	High	HIGcAmSGLTADAR	1	8	1	444302412	C4(Carbamidomethyl); M6(Oxidation)	0	3.17655	0	2	1475.67	-3.81814	13.7076	0
	High	LGSTAIGIATK	1	8	1	444302412		0	3.14429	0	2	1031.61	-3.95011	18.3155	0
	High	EGVVLGVEKR	1	8	1	444302412		0	3.03941	0	2	1085.63	-4.05349	15.0753	1
	High	IYDnEKTAELIK	2	8	1	444302412	N4(Deamidated)	0	2.94969	0	2	1437.74	-2.52439	19.8778	1
	High	GVSTFSPEGR	1	8	1	444302412		0	2.83203	0	2	1036.5	-4.06829	15.4639	0
	High	LDENNAqLScITK	3	7	1	444302412	Q7(Deamidated); C10(Carbamidomethyl)	0	2.81852	0	2	1506.71	-3.33135	20.5612	0
	High	EAAESPEEADVEmS	1	4	1	444302412	M13(Oxidation)	0	2.56362	0	2	1509.58	-3.67001	15.5042	0
403071955	Chain 2, Near-Atomic Resolution Structural Model Of The Yeast 26s Proteasome	103.01	31.8	9	9	69
	A3	Sequence	# PSMs	# Proteins	# Protein Groups	Protein Group Accessions	Modifications	ΔCn	XCorr	Probability	Charge	MH+ [Da]	ΔM [ppm]	RT [min]	# Missed Cleavages
	High	NNFLAEnSHTQPK	24	3	1	403071955	N7(Deamidated)	0	3.74043	0	2	1500.7	-3.65109	14.7762	0
	High	STQGPIVADKncAK	2	5	1	403071955	N11(Deamidated); C12(Carbamidomethyl)	0	3.67527	0	2	1489.73	-4.40894	12.5778	1
	High	FNNGVVIAADTR	2	5	1	403071955		0	3.66675	0	2	1276.66	-4.12327	19.5705	0
	High	NNFLAENSHTQPK	4	3	1	403071955		0	3.31091	0	2	1499.72	-4.38124	14.1028	0
	High	NnFLAEnSHTQPK	8	3	1	403071955	N2(Deamidated); N7(Deamidated)	0	3.13748	0	2	1501.68	-4.62897	16.8504	0
	High	STQGPIVADKNcAK	1	5	1	403071955	C12(Carbamidomethyl)	0	3.04405	0	2	1488.74	-3.01308	12.3185	1
	High	VVSALQmLK	1	5	1	403071955	M7(Oxidation)	0	2.92584	0	2	1004.58	-3.48019	19.3414	0
	High	FnnGVVIAADTR	5	5	1	403071955	N2(Deamidated); N3(Deamidated)	0	2.88898	0	2	1278.63	-3.36444	22.7268	0
	High	VVSALqmLK	1	5	1	403071955	Q6(Deamidated); M7(Oxidation)	0	2.77369	0	2	1005.56	-3.72675	21.037	0
	High	qDLTKEEAIK	1	5	1	403071955	Q1(Deamidated)	0	2.73244	0	2	1175.61	-3.89573	13.9705	1
	High	ATSTGTTIVGVK	2	3	1	403071955		0	2.70299	0	2	1134.63	-4.63421	15.3331	0
	High	nYLTPNVREEK	4	3	1	403071955	N1(Deamidated)	0	2.70093	0	2	1363.68	-4.14633	17.812	1
	High	NYLTPNVREEKqK	2	3	1	403071955	Q12(Deamidated)	0	2.59574	0	2	1619.83	-3.63245	13.7691	2
	High	FNnGVVIAADTR	9	5	1	403071955	N3(Deamidated)	0	2.59199	0	2	1277.64	-4.22128	22.358	0
	High	STQGPIVADK	1	5	1	403071955		0	2.55693	0	2	1015.54	-4.07072	13.0975	0
	High	NYLTPNVREEK	1	3	1	403071955		0	2.5562	0	2	1362.69	-4.68152	15.0497	1
	High	QDLTKEEAIK	1	5	1	403071955		0	2.47865	0	2	1174.63	-3.47716	13.4187	1
151941458	conserved protein [Saccharomyces cerevisiae YJM789]	72.7086	31.84	9	9	27
	A3	Sequence	# PSMs	# Proteins	# Protein Groups	Protein Group Accessions	Modifications	ΔCn	XCorr	Probability	Charge	MH+ [Da]	ΔM [ppm]	RT [min]	# Missed Cleavages
	High	YLVEFVGPLDRPEDGSDSLYKDADmK	3	5	1	151941458	M25(Oxidation)	0	4.0536	0	3	2975.38	-5.14613	33.0417	1
	High	FVRPISWQGAYGmADAR	3	6	1	151941458	M13(Oxidation)	0	4.02903	0	3	1940.94	-2.78717	24.8221	0
	High	YLVEFVGPLDRPEDGSDSLYK	3	5	1	151941458		0	3.69124	0	2	2399.17	-4.09961	35.1766	0
	High	DADmKYSSALEVFYNK	1	6	1	151941458	M4(Oxidation)	0	3.59183	0	2	1896.86	-2.97108	29.4336	1
	High	ILFQILNASQRPK	1	6	1	151941458		0	3.4064	0	2	1527.9	-3.1689	28.32	0
	High	YSSALEVFYNK	5	6	1	151941458		0	3.28105	0	2	1320.64	-3.08892	29.3215	0
	High	GLFAIQQR	3	5	1	151941458		0	2.97797	0	2	932.528	-3.37526	23.0521	0
	High	GLFAIqQR	6	5	1	151941458	Q6(Deamidated)	0	2.77528	0	2	933.512	-3.37943	24.1129	0
	High	RGLFAIQQR	1	5	1	151941458		0	2.66849	0	2	1088.63	-3.49399	18.7227	1
	High	ISVDQPIFK	1	6	1	151941458		0	2.55222	0	2	1046.58	-3.67403	24.2766	0
151944720	22.6 kDa proteasome subunit [Saccharomyces cerevisiae YJM789]	53.8371	47.47	10	10	20
	A3	Sequence	# PSMs	# Proteins	# Protein Groups	Protein Group Accessions	Modifications	ΔCn	XCorr	Probability	Charge	MH+ [Da]	ΔM [ppm]	RT [min]	# Missed Cleavages
	High	RPYQVNVLIGGYDK	2	3	1	151944720		0	3.95251	0	2	1621.86	-3.26403	24.7986	0
	High	NKPELYQIDYLGTK	2	3	1	151944720		0	3.90768	0	2	1681.87	-3.2941	25.4216	0
	High	NKPELYqIDYLGTK	4	3	1	151944720	Q7(Deamidated)	0	3.79888	0	2	1682.86	-4.16691	26.7754	0
	High	GISVLKDSDDKTR	1	2	1	151944720		0	3.6634	0	2	1433.76	-3.11686	13.5516	2
	High	RPYQVNVLIGGYDKK	1	3	1	151944720		0	3.47048	0	3	1749.96	-3.93922	21.7368	1
	High	EDYELSPQAVSSFVR	2	3	1	151944720		0	3.29365	0	2	1726.82	-3.69134	33.82	0
	High	KNKPELYQIDYLGTK	2	3	1	151944720		0	3.29311	0	2	1809.97	-2.65592	22.4513	1
	High	VQDSVILASSK	1	2	1	151944720		0	3.23548	0	2	1146.63	-4.05341	17.0401	0
	High	IVDKDGIRqVDDFQAQ	3	3	1	151944720	Q9(Deamidated)	0	3.04827	0	2	1847.91	-3.55502	21.4156	2
	High	LcVQELEKR	1	3	1	151944720	C2(Carbamidomethyl)	0	2.74894	0	2	1174.62	-3.1175	16.7986	1
	High	GISVLKDSDDK	1	2	1	151944720		0	2.44911	0	2	1176.61	-3.90496	14.4587	1
93279393	Chain Z, Crystal Structure Of The Yeast 20s Proteasome In Complex With Bortezomib	31.8438	35.14	5	5	12
	A3	Sequence	# PSMs	# Proteins	# Protein Groups	Protein Group Accessions	Modifications	ΔCn	XCorr	Probability	Charge	MH+ [Da]	ΔM [ppm]	RT [min]	# Missed Cleavages
	High	AGGAAASLImPFLDNQVNFK	4	4	1	93279393	M10(Oxidation)	0	4.37206	0	3	2080.05	-2.95811	40.5178	0
	High	VFDcGDNIVmSAnGFAADGDALVKR	5	3	1	93279393	C4(Carbamidomethyl); M10(Oxidation); N13(Deamidated)	0	4.28084	0	3	2659.2	-2.95054	30.7001	1
	High	GAVYSFDPVGSYER	1	4	1	93279393		0	2.87935	0	2	1546.71	-2.89979	28.2498	0
	High	NIQHLLYGK	1	3	1	93279393		0	2.56993	0	2	1085.61	-4.23071	19.2094	0
	High	NITDYSINSR	1	3	1	93279393		0	2.48138	0	2	1182.57	-4.00253	18.4935	0
323305986	Ump1p [Saccharomyces cerevisiae FostersB]	31.8337	22.97	3	3	22
	A3	Sequence	# PSMs	# Proteins	# Protein Groups	Protein Group Accessions	Modifications	ΔCn	XCorr	Probability	Charge	MH+ [Da]	ΔM [ppm]	RT [min]	# Missed Cleavages
	High	TmEmEIVNRTDFNPLSTnGSIHR	13	2	1	323305986	M2(Oxidation); M4(Oxidation); N18(Deamidated)	0	4.01649	0	3	2695.24	-3.22159	25.0414	1
	High	TDFNPLSTnGSIHR	6	2	1	323305986	N9(Deamidated)	0	2.76825	0	2	1559.74	-3.98928	22.5052	0
	High	TDFNPLSTNGSIHR	1	2	1	323305986		0	2.63929	0	2	1558.75	-3.90886	20.8131	0
	High	QIFGIAEPmKR	2	2	1	323305986	M9(Oxidation)	0	2.48266	0	2	1305.69	-4.13998	19.5545	1
207340308	YPR103Wp-like protein [Saccharomyces cerevisiae AWRI1631]	29.6025	33.1	8	8	9
	A3	Sequence	# PSMs	# Proteins	# Protein Groups	Protein Group Accessions	Modifications	ΔCn	XCorr	Probability	Charge	MH+ [Da]	ΔM [ppm]	RT [min]	# Missed Cleavages
	High	ELQYDNEQNLESDFVTGASQFQR	1	7	1	207340308		0	4.664	0	3	2718.22	-4.0914	36.7657	0
	High	KEGPTIYYVDSDGTR	2	10	1	207340308		0	3.73733	0	2	1700.81	-3.36836	18.4805	1
	High	ATAGNWVASQTVK	1	9	1	207340308		0	3.478	0	2	1332.69	-3.46559	18.5718	0
	High	GAGLSmGTmIcGYTR	1	10	1	207340308	M6(Oxidation); M9(Oxidation); C11(Carbamidomethyl)	0	3.3862	0	2	1606.7	-3.93656	19.1253	0
	High	ILSNLVYQYK	1	9	1	207340308		0	3.07084	0	2	1240.69	-2.82925	26.5066	0
	High	ATAGNWVASQTVKK	1	7	1	207340308		0	2.73289	0	2	1460.78	-3.49548	15.5473	1
	High	EGPTIYYVDSDGTR	1	10	1	207340308		0	2.61419	0	2	1572.71	-2.63413	22.6264	0
	High	LAPSLTVPPIASPQQFLR	1	7	1	207340308		0	2.60305	0	2	1935.1	-2.10885	39.3091	0
323337162	Pfk26p [Saccharomyces cerevisiae Vin13]	28.5474	13.68	9	9	9
	A3	Sequence	# PSMs	# Proteins	# Protein Groups	Protein Group Accessions	Modifications	ΔCn	XCorr	Probability	Charge	MH+ [Da]	ΔM [ppm]	RT [min]	# Missed Cleavages
	High	LVIVmVGLPATGK	1	9	1	323337162	M5(Oxidation)	0	4.07096	0	2	1313.78	-3.08591	30.1068	0
	High	EIFYQNLmQQK	1	9	1	323337162	M8(Oxidation)	0	3.44412	0	2	1457.7	-3.75335	22.3785	0
	High	SGESEDNVSGR	1	8	1	323337162		0	3.43162	0	2	1136.48	-2.79127	11.4151	0
	High	AYEPIEDDENLQYIK	1	9	1	323337162		0	3.33942	0	2	1839.86	-2.90169	27.7457	0
	High	IGGNSHLTPR	1	8	1	323337162		0	3.10058	0	2	1051.56	-4.16256	12.5138	0
	High	mLDELSAGDYDGmTYPEIK	1	9	1	323337162	M1(Oxidation); M13(Oxidation)	0	3.08791	0	2	2179.93	-2.96495	29.0734	0
	High	VPQTDLNTTR	1	8	1	323337162		0	2.90577	0	2	1144.59	-4.45358	13.6586	0
	High	IEDNVLIITHR	1	9	1	323337162		0	2.66075	0	2	1322.74	-4.06658	22.3682	0
	High	LRPVITELER	1	9	1	323337162		0	2.50632	0	2	1225.72	-3.78064	21.0458	0
207345674	YFL007Wp-like protein [Saccharomyces cerevisiae AWRI1631]	26.4322	4.62	6	6	8
	A3	Sequence	# PSMs	# Proteins	# Protein Groups	Protein Group Accessions	Modifications	ΔCn	XCorr	Probability	Charge	MH+ [Da]	ΔM [ppm]	RT [min]	# Missed Cleavages
	High	LLTTLVQNQSNPSISDPTTLLEAER	2	8	1	207345674		0	4.20267	0	3	2740.43	-2.8084	37.8775	0
	High	VDDELLNNAFK	1	9	1	207345674		0	3.53959	0	2	1277.63	-2.97491	28.139	0
	High	TFTEEmNNFDNPK	2	10	1	207345674	M6(Oxidation)	0	3.44902	0	2	1602.67	-3.43777	17.5455	0
	High	IISLSDYEYDITR	1	10	1	207345674		0	3.04602	0	2	1587.79	-3.02017	33.7654	0
	High	DVTmNLVQDNETR	1	10	1	207345674	M4(Oxidation)	0	2.87149	0	2	1550.71	-3.6939	18.7962	0
	High	TAGHLLTR	1	10	1	207345674		0	2.54356	0	2	868.496	-4.46863	12.9223	0
741845	peptidyl-Glu protease	23.2626	34.72	6	6	7
	A3	Sequence	# PSMs	# Proteins	# Protein Groups	Protein Group Accessions	Modifications	ΔCn	XCorr	Probability	Charge	MH+ [Da]	ΔM [ppm]	RT [min]	# Missed Cleavages
	High	DNLTAGIIVAGYDDK	1	8	1	741845		0	4.43359	0	2	1564.78	-3.09061	30.9231	0
	High	mVVLTAAGVER	1	6	1	741845	M1(Oxidation)	0	3.7243	0	2	1161.63	-3.37138	19.4759	0
	High	ENmSKEETVDFIK	2	8	1	741845	M3(Oxidation)	0	3.59149	0	2	1585.73	-4.6148	17.9882	1
	High	TTTGAYIANR	1	8	1	741845		0	3.07217	0	2	1067.54	-4.01157	13.7478	0
	High	HSLSQAIK	1	8	1	741845		0	2.59169	0	2	883.497	-3.52434	12.5516	0
	High	DGVILGADSR	1	8	1	741845		0	2.47019	0	2	1002.52	-4.66729	17.898	0
259146995	Ecm29p [Saccharomyces cerevisiae EC1118]	15.9798	4.13	5	5	5
	A3	Sequence	# PSMs	# Proteins	# Protein Groups	Protein Group Accessions	Modifications	ΔCn	XCorr	Probability	Charge	MH+ [Da]	ΔM [ppm]	RT [min]	# Missed Cleavages
	High	GmAATQTIEQSPR	1	6	1	259146995	M2(Oxidation)	0	3.38673	0	2	1405.67	-4.31108	13.3675	0
	High	VNEmVQGmNDDIFIR	1	6	1	259146995	M4(Oxidation); M8(Oxidation)	0	3.32593	0	2	1812.82	-2.89119	24.6272	0
	High	YINVNPQEETITFLIEK	1	6	1	259146995		0	3.2022	0	2	2051.07	-0.592046	39.9061	0
	High	VVGTAIDSILNYAK	1	6	1	259146995		0	3.12606	0	2	1463.8	-3.92552	36.1081	0
	High	ALELDDTVVSR	1	6	1	259146995		0	2.93891	0	2	1217.63	-3.52252	23.2856	0
736313	unknown [Saccharomyces cerevisiae]	14.8383	10.44	5	5	5
	A3	Sequence	# PSMs	# Proteins	# Protein Groups	Protein Group Accessions	Modifications	ΔCn	XCorr	Probability	Charge	MH+ [Da]	ΔM [ppm]	RT [min]	# Missed Cleavages
	High	QTGSDVDGSASDNDVNSK	1	9	1	736313		0	3.17585	0	2	1795.76	1.69203	11.997	0
	High	DmGITAFELSER	1	9	1	736313	M2(Oxidation)	0	3.16523	0	2	1384.64	-3.24842	28.3985	0
	High	TLLASQLIGIR	1	9	1	736313		0	3.11582	0	2	1184.73	-3.96578	33.2034	0
	High	NNQVSTLFYQK	1	8	1	736313		0	2.79127	0	2	1341.68	-1.66468	23.0934	0
	High	mFDFITDQIDLR	1	9	1	736313	M1(Oxidation)	0	2.59011	0	2	1529.72	-4.48178	37.8847	0
226279	mitochondrial assembly factor	11.9018	7.17	3	3	4
	A3	Sequence	# PSMs	# Proteins	# Protein Groups	Protein Group Accessions	Modifications	ΔCn	XCorr	Probability	Charge	MH+ [Da]	ΔM [ppm]	RT [min]	# Missed Cleavages
	High	AAVEEGILPGGGTALVK	1	3	1	226279		0	3.70466	0	2	1581.88	-3.51058	28.0292	0
	High	VLDEVVVDNFDQK	2	3	1	226279		0	2.81212	0	2	1519.76	-3.11788	27.8296	0
	High	LIDEYGDDFAK	1	3	1	226279		0	2.72579	0	2	1285.59	-3.29001	23.2544	0
323304344	Tdh2p [Saccharomyces cerevisiae FostersB]	11.626	20.98	3	3	4
	A3	Sequence	# PSMs	# Proteins	# Protein Groups	Protein Group Accessions	Modifications	ΔCn	XCorr	Probability	Charge	MH+ [Da]	ΔM [ppm]	RT [min]	# Missed Cleavages
	High	TASGNIIPSSTGAAK	2	7	1	323304344		0	3.24167	0	2	1374.72	-3.86457	15.7153	0
	High	LVSWYDNEYGYSTR	1	7	1	323304344		0	2.78862	0	2	1752.78	-2.92318	28.6552	0
	High	VPTVDVSVVDLTVK	1	7	1	323304344		0	2.71097	0	2	1470.84	-2.89325	33.2968	0
This table pertains to Band 1 from Figure 2 in the referenced manuscript.
