# Supplementary material for: Data on the identity of non-canonical complexes formed from proteasome subunits in vivo
Source: Data Brief. 2016 Nov 22;9:1130–7. doi: 10.1016/j.dib.2016.11.048 (PMC5128733; doi:10.1016/j.dib.2016.11.048)
Supplement: Supplementary file 2 — Supplementary material [file mmc2.zip › Table 2 Protein content of Band 2.xlsx]

## Sheet: Sheet1
Accession	Description	Score	Coverage	# Unique Peptides	# Peptides	# PSMs
444302411	Chain Q, Yeast 20s Proteasome In Complex With The Vinyl Sulfone Lu112	206.364	77.56	2	13	113
	A3	Sequence	# PSMs	# Proteins	# Protein Groups	Protein Group Accessions	Modifications	ΔCn	XCorr	Probability	Charge	MH+ [Da]	ΔM [ppm]	RT [min]	# Missed Cleavages
	High	nIEITVVKPDSDIVALSSEEInQYVTqIEQEKQEQQEQDKK	30	1	1	444302411	N1(Deamidated); N22(Deamidated); Q27(Deamidated)	0	5.30603	0	5	4776.37	3.82962	42.7927	2
	High	LYQTEPSGIYSSWSAQTIGR	3	6	2	444302411;323307097		0	4.81165	0	2	2244.09	-3.54203	32.145	0
	High	LTLEDPVTVEYLTR	13	6	2	444302411;323307097		0	4.67533	0	3	1648.87	-4.2846	35.2824	0
	High	LYqTEPSGIYSSWSAQTIGR	3	6	2	444302411;323307097	Q3(Deamidated)	0	4.62109	0	2	2245.07	-3.27183	33.1168	0
	High	YTQSGGVRPFGVSTLIAGFDPRDDEPK	3	6	2	444302411;323307097		0	4.44736	0	3	2909.43	-3.33041	35.6536	1
	High	nIEITVVKPDSDIVALSSEEInQYVTQIEQEK	9	4	1	444302411	N1(Deamidated); N22(Deamidated)	0	4.39739	0	3	3633.85	6.29509	47.6853	0
	High	IDSHVVLSFSGLNADSR	7	6	2	444302411;323307097		0	4.29107	0	3	1816.91	-4.21226	29.5517	0
	High	NIEITVVKPDSDIVALSSEEINqYVTQIEQEKQEqQEQDKK	20	1	1	444302411	Q23(Deamidated); Q35(Deamidated)	0	4.15599	0	5	4775.39	4.56044	42.5313	2
	High	ALSIFSPDGHIFQVEYALEAVKR	3	5	2	444302411;323307097		0	3.93567	0	3	2590.36	-3.26014	41.4971	1
	High	SLLEVVQTGAK	10	5	2	444302411;323307097		0	3.81575	0	2	1144.65	-3.62339	25.4891	0
	High	NYDRKEPPATVEEcVK	1	6	2	444302411;323307097	C14(Carbamidomethyl)	0	3.54049	0	2	1934.92	-1.67925	13.8353	2
	High	NIEITVVKPDSDIVALSSEEINQYVTQIEQEKQEQQEQDKK	2	1	1	444302411		0	3.44646	0	4	4773.37	-4.97059	42.4883	2
	High	SLLEVVqTGAK	1	5	2	444302411;323307097	Q7(Deamidated)	0	3.38379	0	2	1145.64	-2.4545	27.9575	0
	High	YVAGVQqR	3	6	2	444302411;323307097	Q7(Deamidated)	0	2.9011	0	2	921.476	-3.13362	13.1006	0
	High	ARVEAQSHR	1	6	2	444302411;323307097		0	2.70529	0	2	1053.55	-0.351517	11.1494	1
	High	KEPPATVEEcVK	2	6	2	444302411;323307097	C10(Carbamidomethyl)	0	2.66198	0	2	1386.69	-2.911	13.572	1
	High	YVAGVQQR	1	6	2	444302411;323307097		0	2.5574	0	2	920.491	-3.85851	12.7024	0
	High	GKNcVVLGcER	1	6	2	444302411;323307097	C4(Carbamidomethyl); C9(Carbamidomethyl)	0	2.55291	0	2	1291.62	-2.59819	13.5079	1
323307097	Pre6p [Saccharomyces cerevisiae FostersO]	181.997	78.17	1	13	82
	A3	Sequence	# PSMs	# Proteins	# Protein Groups	Protein Group Accessions	Modifications	ΔCn	XCorr	Probability	Charge	MH+ [Da]	ΔM [ppm]	RT [min]	# Missed Cleavages
	High	LYQTEPSGIYSSWSAQTIGR	3	6	2	444302411;323307097		0	4.81165	0	2	2244.09	-3.54203	32.145	0
	High	LTLEDPVTVEYLTR	13	6	2	444302411;323307097		0	4.67533	0	3	1648.87	-4.2846	35.2824	0
	High	LYqTEPSGIYSSWSAQTIGR	3	6	2	444302411;323307097	Q3(Deamidated)	0	4.62109	0	2	2245.07	-3.27183	33.1168	0
	High	nIEITVVKPxSDIVALSSEEINQYVTQIEqEKQEQQEQDKK	29	1	1	323307097	N1(Deamidated); X10(L); Q30(Deamidated)	0	4.57124	0	4	4773.39	-7.27331	42.5112	2
	High	YTQSGGVRPFGVSTLIAGFDPRDDEPK	3	6	2	444302411;323307097		0	4.44736	0	3	2909.43	-3.33041	35.6536	1
	High	IDSHVVLSFSGLNADSR	7	6	2	444302411;323307097		0	4.29107	0	3	1816.91	-4.21226	29.5517	0
	High	ALSIFSPDGHIFQVEYALEAVKR	3	5	2	444302411;323307097		0	3.93567	0	3	2590.36	-3.26014	41.4971	1
	High	SLLEVVQTGAK	10	5	2	444302411;323307097		0	3.81575	0	2	1144.65	-3.62339	25.4891	0
	High	nIEITVVKPxSDIVALSSEEInqYVTqIEQEK	1	1	1	323307097	N1(Deamidated); X10(L); N22(Deamidated); Q23(Deamidated); Q27(Deamidated)	0.1455	3.75579	0	3	3633.85	-0.626497	47.6853	0
	High	NYDRKEPPATVEEcVK	1	6	2	444302411;323307097	C14(Carbamidomethyl)	0	3.54049	0	2	1934.92	-1.67925	13.8353	2
	High	SLLEVVqTGAK	1	5	2	444302411;323307097	Q7(Deamidated)	0	3.38379	0	2	1145.64	-2.4545	27.9575	0
	High	YVAGVQqR	3	6	2	444302411;323307097	Q7(Deamidated)	0	2.9011	0	2	921.476	-3.13362	13.1006	0
	High	ARVEAQSHR	1	6	2	444302411;323307097		0	2.70529	0	2	1053.55	-0.351517	11.1494	1
	High	KEPPATVEEcVK	2	6	2	444302411;323307097	C10(Carbamidomethyl)	0	2.66198	0	2	1386.69	-2.911	13.572	1
	High	YVAGVQQR	1	6	2	444302411;323307097		0	2.5574	0	2	920.491	-3.85851	12.7024	0
	High	GKNcVVLGcER	1	6	2	444302411;323307097	C4(Carbamidomethyl); C9(Carbamidomethyl)	0	2.55291	0	2	1291.62	-2.59819	13.5079	1
323337524	Pre9p [Saccharomyces cerevisiae Vin13]	144.66	77.27	18	18	43
	A3	Sequence	# PSMs	# Proteins	# Protein Groups	Protein Group Accessions	Modifications	ΔCn	XCorr	Probability	Charge	MH+ [Da]	ΔM [ppm]	RT [min]	# Missed Cleavages
	High	AISVGANTSAAQTLLQmDYK	2	8	1	323337524	M17(Oxidation)	0	5.0277	0	2	2098.04	-1.84027	30.0605	0
	High	KVTSTLLEQDTSTEKLYK	2	8	1	323337524		0	4.92931	0	2	2084.11	-2.50952	20.1783	2
	High	YGYQLYTSNPSGNYTGWK	2	8	1	323337524		0	4.66771	0	2	2098.95	-1.29579	29.7702	0
	High	KVTSTLLEQDTSTEK	3	8	1	323337524		0	4.63403	0	2	1679.86	-3.66473	15.7734	1
	High	TGITKKDEDEEADEDmK	1	4	1	323337524	M16(Oxidation)	0	4.57257	0	2	1969.85	-2.21495	11.6043	2
	High	KVTSTLLEqDTSTEK	1	8	1	323337524	Q9(Deamidated)	0	4.34055	0	2	1680.85	-4.61099	16.5557	1
	High	VTSTLLEqDTSTEK	1	8	1	323337524	Q8(Deamidated)	0	3.99699	0	2	1552.75	-3.41951	19.1651	0
	High	VTSTLLEQDTSTEK	3	8	1	323337524		0	3.87948	0	2	1551.77	-3.41704	18.0587	0
	High	KGAnDGEVYQK	2	8	1	323337524	N4(Deamidated)	0	3.84289	0	2	1209.57	-1.02966	11.755	1
	High	TYNEDIPVEILVR	10	8	1	323337524		0	3.76526	0	2	1560.82	-4.24346	36.4177	0
	High	DDmKVDDAIELALK	2	8	1	323337524	M3(Oxidation)	0	3.73494	0	2	1591.78	-3.35325	30.291	1
	High	KDEDEEADEDmK	1	4	1	323337524	M11(Oxidation)	0	3.66144	0	2	1469.56	-1.07783	11.2106	1
	High	VTSTLLEQDTSTEKLYK	1	8	1	323337524		0	3.65351	0	2	1956.01	-3.2983	22.5902	1
	High	TYnEDIPVEILVR	2	8	1	323337524	N3(Deamidated)	0	3.56331	0	2	1561.8	-6.27757	35.9	0
	High	IAVAVAGLTADAEILINTAR	1	8	1	323337524		0	3.55416	0	2	1982.12	-2.8127	46.3057	0
	High	DEDEEADEDmK	1	4	1	323337524	M10(Oxidation)	0	3.43222	0	2	1341.46	-2.63725	11.3936	0
	High	VDDAIELALK	1	8	1	323337524		0	3.31618	0	2	1086.6	-3.71438	27.6029	0
	High	TTDSSALTYDRLEFATIR	2	8	1	323337524		0	3.11675	0	2	2060.02	-2.94472	30.2461	1
	High	IFKPQEIKDILVK	1	8	1	323337524		0	2.84327	0	2	1570.95	-2.99012	27.1659	1
	High	TTDSSALTYDR	1	8	1	323337524		0	2.60521	0	2	1229.56	-3.45086	14.9856	0
	High	KGANDGEVYQK	1	8	1	323337524		0	2.60265	0	2	1208.59	-2.94358	11.5822	1
	High	IHAQnYLK	2	7	1	323337524	N5(Deamidated)	0	2.57885	0	2	987.522	-3.48431	14.0891	0
93279388	Chain U, Crystal Structure Of The Yeast 20s Proteasome In Complex With Bortezomib	141.428	83.13	19	19	57
	A3	Sequence	# PSMs	# Proteins	# Protein Groups	Protein Group Accessions	Modifications	ΔCn	XCorr	Probability	Charge	MH+ [Da]	ΔM [ppm]	RT [min]	# Missed Cleavages
	High	VVEFAITHmIDALGTEFSKNDLEVGVATK	3	6	1	93279388	M9(Oxidation)	0	4.32101	0	3	3150.6	-2.02361	39.3389	1
	High	VVEFAITHmIDALGTEFSK	3	6	1	93279388	M9(Oxidation)	0	4.14114	0	2	2124.06	-1.77752	36.9424	0
	High	ATNqTNINSLAVR	9	5	1	93279388	Q4(Deamidated)	0	4.00063	0	2	1402.72	-2.8533	18.8266	0
	High	YKYGYDmPcDVLAK	2	7	1	93279388	M7(Oxidation); C9(Carbamidomethyl)	0	3.9634	0	2	1738.78	-2.18702	21.5916	1
	High	DKFFTLSAENIEER	2	6	1	93279388		0	3.94972	0	2	1698.83	-2.01176	28.2548	1
	High	YGYDmPcDVLAK	2	7	1	93279388	M5(Oxidation); C7(Carbamidomethyl)	0	3.70219	0	2	1447.62	-2.73553	22.8162	0
	High	mANLSQIYTqR	4	7	1	93279388	M1(Oxidation); Q10(Deamidated)	0	3.58281	0	2	1341.64	-3.36363	21.1077	0
	High	GKDcTVVISQK	1	5	1	93279388	C4(Carbamidomethyl)	0	3.53196	0	2	1234.64	-3.27215	12.8242	1
	High	AYmrPLGVILTFVSVDEELGPSIYK	1	7	1	93279388	M3(Oxidation); R4(Deamidated)	0	3.52633	0	3	2814.47	3.8647	47.7329	0
	High	mANLSQIYTQR	3	7	1	93279388	M1(Oxidation)	0	3.51378	0	2	1340.66	-3.17861	20.2527	0
	High	IDHINEESWEK	1	6	1	93279388		0	3.50024	0	3	1399.64	-4.22451	17.1028	0
	High	QQEITTNLEnHFKK	4	7	1	93279388	N10(Deamidated)	0	3.42309	0	2	1730.87	-2.72166	15.7762	1
	High	QQEITTNLENHFKK	1	7	1	93279388		0	3.37743	0	2	1729.88	-2.86017	18.0331	1
	High	ATNQTNINSLAVR	3	5	1	93279388		0	3.25023	0	2	1401.74	-3.1985	17.8817	0
	High	TIGmVVnGPIPDAR	5	5	1	93279388	M4(Oxidation); N7(Deamidated)	0	3.1981	0	2	1456.74	-2.94987	24.3924	0
	High	TIGmVVNGPIPDAR	2	5	1	93279388	M4(Oxidation)	0	3.1128	0	2	1455.76	-2.69535	23.1255	0
	High	SKIDHINEESWEK	1	6	1	93279388		0	3.09197	0	2	1614.77	-2.85085	15.7385	1
	High	TIGMVVnGPIPDAR	1	5	1	93279388	N7(Deamidated)	0	2.97125	0	2	1440.75	-2.36041	27.79	0
	High	LLDPTTVSYIFcISR	2	5	1	93279388	C12(Carbamidomethyl)	0	2.88189	0	2	1784.92	-2.92777	43.6281	0
	High	HITIFSPEGR	2	4	1	93279388		0	2.8656	0	2	1156.61	-1.76981	19.9297	0
	High	GKDcTVVISQKK	1	5	1	93279388	C4(Carbamidomethyl)	0	2.834	0	2	1362.74	-3.14321	12.0183	2
	High	AKAEAAEFR	1	7	1	93279388		0	2.68869	0	2	992.513	-3.12871	12.4981	1
	High	LYQVEYAFK	2	4	1	93279388		0	2.52689	0	2	1160.6	-3.03373	26.1023	0
	High	nDLEVGVATK	1	6	1	93279388	N1(Deamidated)	0	2.5082	0	2	1046.53	-4.2591	19.2347	0
323309416	Pup3p [Saccharomyces cerevisiae FostersO]	96.2551	46.6	8	8	27
	A3	Sequence	# PSMs	# Proteins	# Protein Groups	Protein Group Accessions	Modifications	ΔCn	XCorr	Probability	Charge	MH+ [Da]	ΔM [ppm]	RT [min]	# Missed Cleavages
	High	AIEPETFTQLVSSSLYER	4	4	1	323309416		0	4.83461	0	2	2070.03	-1.97658	41.9779	0
	High	RFGPYFVGPVVAGINSK	4	5	1	323309416		0	4.42734	0	2	1807.98	-2.39195	31.7298	1
	High	FGPYFVGPVVAGInSK	3	5	1	323309416	N14(Deamidated)	0	4.36081	0	2	1652.86	-2.66695	37.6515	0
	High	AIEPETFTqLVSSSLYEr	1	4	1	323309416	Q9(Deamidated); R18(Deamidated)	0	4.32109	0	2	2072.02	7.3267	42.6247	0
	High	AIEPETFTqLVSSSLYER	2	4	1	323309416	Q9(Deamidated)	0	3.93646	0	2	2071.04	9.75025	42.656	0
	High	FGPYFVGPVVAGINSK	4	5	1	323309416		0	3.88494	0	2	1651.88	-2.73807	36.7397	0
	High	SGKPFIAGFDLIGcIDEAK	2	5	1	323309416	C14(Carbamidomethyl)	0	3.78533	0	2	2038.03	-3.03683	38.3655	0
	High	DALSGWGAVVYIIK	2	4	1	323309416		0	3.40025	0	2	1491.82	-2.82035	44.7174	0
	High	LGSQSLGVSNK	1	5	1	323309416		0	3.37773	0	2	1089.59	-3.15525	14.2863	0
	High	LGSQSLGVSNKFEK	2	5	1	323309416		0	3.19501	0	2	1493.79	-3.23879	17.2719	1
	High	LGSQSLGVSnKFEK	1	5	1	323309416	N10(Deamidated)	0	3.1277	0	2	1494.77	-3.32315	18.5485	1
	High	KDEVVKR	1	4	1	323309416		0	2.65046	0	2	873.514	-1.17057	11.179	2
151946074	proteasome component Y7 [Saccharomyces cerevisiae YJM789]	94.5084	37.2	11	11	40
	A3	Sequence	# PSMs	# Proteins	# Protein Groups	Protein Group Accessions	Modifications	ΔCn	XCorr	Probability	Charge	MH+ [Da]	ΔM [ppm]	RT [min]	# Missed Cleavages
	High	VSLLTPDIGAVYSGmGPDYR	6	5	1	151946074	M15(Oxidation)	0	4.48577	0	3	2127.04	-3.25077	35.4945	0
	High	LGqIDYALTAVK	2	4	1	151946074	Q3(Deamidated)	0	3.82004	0	2	1292.7	-3.7253	29.8705	0
	High	LGQIDYALTAVK	1	4	1	151946074		0	3.8151	0	2	1291.72	-2.77753	27.7999	0
	High	KLTSQEINDRLEAL	2	7	1	151946074		0	3.72136	0	2	1629.88	-3.09432	25.3558	2
	High	ATNGVVIATEK	1	5	1	151946074		0	3.54523	0	2	1102.61	-2.69715	14.8178	0
	High	YSFSLTTFSPSGK	2	4	1	151946074		0	3.37092	0	2	1421.69	-4.04368	32.0239	0
	High	ATnGVVIATEK	1	5	1	151946074	N3(Deamidated)	0	3.29307	0	2	1103.59	-3.14373	15.4093	0
	High	LTSQEINDRLEAL	1	7	1	151946074		0	3.18264	0	2	1501.78	-2.38331	29.2937	1
	High	LTSQEInDRLEAL	8	7	1	151946074	N7(Deamidated)	0	3.08018	0	2	1502.77	-2.54901	31.361	1
	High	KSSSPLAmSETLSK	1	5	1	151946074	M8(Oxidation)	0	2.97709	0	2	1481.75	-1.33282	14.2585	1
	High	KVAHTSYKR	1	5	1	151946074		0	2.88436	0	2	1089.62	-1.12094	11.1772	2
	High	ATnGVVIATEKK	1	5	1	151946074	N3(Deamidated)	0	2.86187	0	2	1231.69	-1.42869	13.4603	1
	High	KLTSqEINDRLEAL	10	7	1	151946074	Q5(Deamidated)	0	2.82948	0	2	1630.86	-3.84538	26.1941	2
	High	SSSPLAmSETLSK	2	5	1	151946074	M7(Oxidation)	0	2.8229	0	2	1353.65	-3.26304	16.6573	0
	High	KVAHTSYK	1	5	1	151946074		0	2.78834	0	2	933.514	-1.58626	11.205	1
403071955	Chain 2, Near-Atomic Resolution Structural Model Of The Yeast 26s Proteasome	67.9367	31.03	7	7	41
	A3	Sequence	# PSMs	# Proteins	# Protein Groups	Protein Group Accessions	Modifications	ΔCn	XCorr	Probability	Charge	MH+ [Da]	ΔM [ppm]	RT [min]	# Missed Cleavages
	High	NNFLAEnSHTQPK	16	3	1	403071955	N7(Deamidated)	0	3.83497	0	2	1500.7	-3.73243	14.8014	0
	High	NNFLAENSHTQPK	3	3	1	403071955		0	3.50113	0	2	1499.72	-0.881224	14.2907	0
	High	NnFLAEnSHTQPK	4	3	1	403071955	N2(Deamidated); N7(Deamidated)	0	3.12281	0	2	1501.69	-2.84061	16.9171	0
	High	STQGPIVADKncAK	1	5	1	403071955	N11(Deamidated); C12(Carbamidomethyl)	0	2.87852	0	2	1489.72	-4.81865	12.6827	1
	High	FNNGVVIAADTR	1	5	1	403071955		0	2.87539	0	2	1276.66	-3.54957	19.6632	0
	High	FNnGVVIAADTR	6	5	1	403071955	N3(Deamidated)	0	2.86276	0	2	1277.64	-2.97922	22.1193	0
	High	STQGPIVADKNcAK	1	5	1	403071955	C12(Carbamidomethyl)	0	2.75677	0	2	1488.74	-4.48901	12.3868	1
	High	VVSALQmLK	1	5	1	403071955	M7(Oxidation)	0	2.75245	0	2	1004.58	-3.41944	19.4071	0
	High	nYLTPNVREEK	2	3	1	403071955	N1(Deamidated)	0	2.68315	0	2	1363.68	-3.43021	17.9923	1
	High	qDLTKEEAIK	1	5	1	403071955	Q1(Deamidated)	0	2.65835	0	2	1175.61	-2.33819	14.0109	1
	High	VVSALqmLK	2	5	1	403071955	Q6(Deamidated); M7(Oxidation)	0	2.63217	0	2	1005.56	-3.36256	20.9295	0
	High	ATSTGTTIVGVK	1	3	1	403071955		0	2.61504	0	2	1134.63	-3.55834	15.4111	0
	High	QDLTKEEAIK	1	5	1	403071955		0	2.60589	0	2	1174.63	-3.26931	13.476	1
	High	FnnGVVIAADTR	1	5	1	403071955	N2(Deamidated); N3(Deamidated)	0	2.57562	0	2	1278.63	-2.60068	23.2217	0
172136	6-phosphofructo-2-kinase [Saccharomyces cerevisiae]	43.5034	18.62	12	12	13
	A3	Sequence	# PSMs	# Proteins	# Protein Groups	Protein Group Accessions	Modifications	ΔCn	XCorr	Probability	Charge	MH+ [Da]	ΔM [ppm]	RT [min]	# Missed Cleavages
	High	mLDELSAGDYDGmTYPEIK	2	9	1	172136	M1(Oxidation); M13(Oxidation)	0	4.4077	0	2	2179.93	-3.41293	29.0491	0
	High	TIGTAQYFNEDDYPIK	1	2	1	172136		0	3.9666	0	2	1874.88	-2.38576	29.5007	0
	High	LVIVmVGLPATGK	1	9	1	172136	M5(Oxidation)	0	3.952	0	2	1313.78	-3.27174	29.9595	0
	High	VLFLESVcSDHALVQK	1	9	1	172136	C8(Carbamidomethyl)	0	3.52399	0	2	1844.95	-3.24649	29.3951	0
	High	EIFYQNLmQQK	1	9	1	172136	M8(Oxidation)	0	3.36012	0	2	1457.71	-2.8322	22.4358	0
	High	IEDNVLIITHR	1	9	1	172136		0	3.28908	0	2	1322.74	-3.14371	22.4185	0
	High	AYEPIEDDENLQYIK	1	9	1	172136		0	3.25764	0	2	1839.86	-3.03439	27.7215	0
	High	SGESEDNVSGR	1	8	1	172136		0	3.07121	0	2	1136.48	-2.46904	11.4245	0
	High	VPQTDLNTTR	1	8	1	172136		0	2.79298	0	2	1144.59	-2.85383	13.6934	0
	High	IGGNSHLTPR	1	8	1	172136		0	2.74722	0	2	1051.56	-2.53736	12.5637	0
	High	EHGLKDQDSK	1	8	1	172136		0	2.53423	0	2	1156.56	-1.02739	11.1827	1
	High	GKDPESSLKDFK	1	9	1	172136		0	2.5187	0	2	1350.68	-4.10567	14.8603	2
151944720	22.6 kDa proteasome subunit [Saccharomyces cerevisiae YJM789]	40.6547	46.46	7	7	15
	A3	Sequence	# PSMs	# Proteins	# Protein Groups	Protein Group Accessions	Modifications	ΔCn	XCorr	Probability	Charge	MH+ [Da]	ΔM [ppm]	RT [min]	# Missed Cleavages
	High	NKPELYqIDYLGTK	4	3	1	151944720	Q7(Deamidated)	0	3.99669	0	2	1682.86	-4.5296	26.594	0
	High	RPYQVNVLIGGYDK	2	3	1	151944720		0	3.96459	0	2	1621.86	-3.79089	25.2462	0
	High	NKPELYQIDYLGTK	2	3	1	151944720		0	3.62886	0	3	1681.87	-3.95532	25.5302	0
	High	GISVLKDSDDKTR	1	2	1	151944720		0	3.52235	0	2	1433.76	-3.11686	13.6083	2
	High	VQDSVILASSK	1	2	1	151944720		0	3.2724	0	2	1146.63	-4.79863	17.1436	0
	High	IVDKDGIRqVDDFQAQ	2	3	1	151944720	Q9(Deamidated)	0	3.13745	0	2	1847.91	-1.57326	21.4386	2
	High	EDYELSPQAVSSFVR	1	3	1	151944720		0	3.00881	0	2	1726.82	-3.69134	33.3031	0
	High	LcVQELEKR	1	3	1	151944720	C2(Carbamidomethyl)	0	2.93123	0	2	1174.62	-3.53319	16.8613	1
	High	EDYELSPqAVSSFVr	1	3	1	151944720	Q8(Deamidated); R15(Deamidated)	0	2.87482	0	2	1728.78	-7.36724	33.6256	0
349577910	K7_Blm10p [Saccharomyces cerevisiae Kyokai no. 7]	39.8148	6.35	11	11	13
	A3	Sequence	# PSMs	# Proteins	# Protein Groups	Protein Group Accessions	Modifications	ΔCn	XCorr	Probability	Charge	MH+ [Da]	ΔM [ppm]	RT [min]	# Missed Cleavages
	High	VDDELLNNAFK	1	9	1	349577910		0	3.80305	0	2	1277.63	-2.21056	28.0922	0
	High	TVKPFVYAInGSK	1	9	1	349577910	N10(Deamidated)	0	3.42405	0	3	1424.77	-2.72114	22.7153	0
	High	IISLSDYEYDITR	1	10	1	349577910		0	3.22046	0	2	1587.79	-2.55888	33.6674	0
	High	DVTmNLVQDNETR	1	10	1	349577910	M4(Oxidation)	0	3.16894	0	2	1550.71	-1.80464	18.9021	0
	High	TFTEEmNNFDNPK	3	10	1	349577910	M6(Oxidation)	0	3.09811	0	2	1602.67	-2.9046	17.9235	0
	High	LYAGLGYmPIR	1	9	1	349577910	M8(Oxidation)	0	3.05715	0	2	1269.66	-3.64802	26.3965	0
	High	LLTTLVQNQSNPSISDPTTLLEAER	1	8	1	349577910		0	2.93225	0	2	2740.43	-3.07076	37.9607	0
	High	LYAGLGYmPIRK	1	9	1	349577910	M8(Oxidation)	0	2.85849	0	2	1397.76	-2.87653	21.0886	1
	High	QLVGSYGVVINK	1	6	1	349577910		0	2.82152	0	2	1276.72	-4.02477	23.9394	0
	High	LQHYTLDYVSDR	1	8	1	349577910		0	2.72973	0	2	1509.73	-3.03101	20.7676	0
	High	AVFSIISQISTK	1	10	1	349577910		0	2.54283	0	2	1293.74	-2.69818	33.5198	0
259148570	Erg6p [Saccharomyces cerevisiae EC1118]	28.836	23.76	6	6	8
	A3	Sequence	# PSMs	# Proteins	# Protein Groups	Protein Group Accessions	Modifications	ΔCn	XCorr	Probability	Charge	MH+ [Da]	ΔM [ppm]	RT [min]	# Missed Cleavages
	High	EVTAALENAAVGLVAGGK	2	4	1	259148570		0	4.11241	0	2	1669.91	-3.21425	36.012	0
	High	KIAYEIELGDGIPK	1	5	1	259148570		0	4.04424	0	2	1545.85	-3.56565	27.3841	1
	High	KYNLSDQmDFVK	2	4	1	259148570	M8(Oxidation)	0	3.80849	0	2	1503.71	-2.74344	18.4994	1
	High	FTGcNVIGLNNNDYQIAK	1	4	1	259148570	C4(Carbamidomethyl)	0	3.57703	0	2	2040.97	-2.96244	28.6639	0
	High	KPENAETPSQTSQEATQ	1	3	1	259148570		0	3.47709	0	2	1845.84	-3	12.0237	0
	High	QFTTAmVTVmEK	1	4	1	259148570	M6(Oxidation); M10(Oxidation)	0	2.55609	0	2	1417.67	-3.37769	17.9982	0
256270485	Pdc1p [Saccharomyces cerevisiae JAY291]	27.825	20.89	6	6	11
	A3	Sequence	# PSMs	# Proteins	# Protein Groups	Protein Group Accessions	Modifications	ΔCn	XCorr	Probability	Charge	MH+ [Da]	ΔM [ppm]	RT [min]	# Missed Cleavages
	High	TTYVTqRPVYLGLPANLVDLNVPAK	4	15	1	256270485	Q6(Deamidated)	0	4.3577	0	3	2743.52	5.57181	38.1575	0
	High	LIDLTQFPAFVTPmGK	3	15	1	256270485	M14(Oxidation)	0	3.89587	0	2	1793.94	-3.18985	41.1135	0
	High	NPVILADAccSR	1	15	1	256270485	C9(Carbamidomethyl); C10(Carbamidomethyl)	0	3.8937	0	2	1375.64	-3.06927	19.6125	0
	High	YGGVYVGTLSKPEVK	1	15	1	256270485		0	3.75198	0	2	1596.86	-3.07938	20.8591	0
	High	NIVEFHSDHmK	1	14	1	256270485	M10(Oxidation)	0	2.97568	0	2	1372.63	-3.16437	13.5644	0
	High	GYKPVAVPAR	1	14	1	256270485		0	2.7234	0	2	1057.61	-3.05703	13.8991	0
171457	enolase [Saccharomyces cerevisiae]	26.1724	20.82	6	6	7
	A3	Sequence	# PSMs	# Proteins	# Protein Groups	Protein Group Accessions	Modifications	ΔCn	XCorr	Probability	Charge	MH+ [Da]	ΔM [ppm]	RT [min]	# Missed Cleavages
	High	AVDDFLLSLDGTANK	1	21	1	171457		0	4.83307	0	2	1578.8	-3.47193	37.3608	0
	High	TAGIQIVADDLTVTNPAR	2	2	1	171457		0	4.36708	0	2	1854.99	-2.8676	32.6034	0
	High	SIVPSGASTGVHEALEmR	1	15	1	171457	M17(Oxidation)	0	3.81822	0	2	1856.91	-2.18253	21.9552	0
	High	GNPTVEVELTTEK	1	20	1	171457		0	3.14567	0	2	1416.72	-2.84625	20.9227	0
	High	VNQIGTLSESIK	1	19	1	171457		0	2.94369	0	2	1288.71	-2.00497	21.7412	0
	High	LGANAILGVSmAAAR	1	5	1	171457	M11(Oxidation)	0	2.72936	0	2	1430.77	-3.16816	26.1739	0
323336942	Ssc1p [Saccharomyces cerevisiae Vin13]	24.6457	12.64	6	6	8
	A3	Sequence	# PSMs	# Proteins	# Protein Groups	Protein Group Accessions	Modifications	ΔCn	XCorr	Probability	Charge	MH+ [Da]	ΔM [ppm]	RT [min]	# Missed Cleavages
	High	VVNEPTAAALAYGLEK	1	6	1	323336942		0	4.35587	0	2	1645.87	-2.86521	29.4714	0
	High	DAGQIVGLNVLR	1	6	1	323336942		0	3.35688	0	2	1254.71	-3.05824	31.6285	0
	High	AQFETLTAPLVK	2	6	1	323336942		0	3.22228	0	2	1317.74	-2.1008	28.5722	0
	High	RFEDAEVQR	1	6	1	323336942		0	2.87195	0	2	1149.56	-3.20866	13.1025	1
	High	NAVVTVPAYFNDSQR	2	6	1	323336942		0	2.80911	0	2	1680.83	-2.71052	27.7305	0
	High	VQGGEEVNAEELK	1	6	1	323336942		0	2.58138	0	2	1401.68	-3.37844	16.1968	0
741845	peptidyl-Glu protease	24.1656	36.27	6	6	8
	A3	Sequence	# PSMs	# Proteins	# Protein Groups	Protein Group Accessions	Modifications	ΔCn	XCorr	Probability	Charge	MH+ [Da]	ΔM [ppm]	RT [min]	# Missed Cleavages
	High	DNLTAGIIVAGYDDK	1	8	1	741845		0	4.30673	0	2	1564.78	-2.54453	30.8246	0
	High	ENmSKEETVDFIK	1	8	1	741845	M3(Oxidation)	0	3.37913	0	2	1585.74	-3.38311	18.0892	1
	High	mVVLTAAGVER	1	6	1	741845	M1(Oxidation)	0	2.9955	0	2	1161.63	-3.47646	19.5218	0
	High	LIFYPDEYEQL	3	6	1	741845		0	2.88323	0	2	1429.69	-2.45166	41.6923	0
	High	TTTGAYIANR	1	8	1	741845		0	2.65961	0	2	1067.54	-3.43984	13.8116	0
	High	DGVILGADSR	1	8	1	741845		0	2.64664	0	2	1002.52	-3.267	17.9348	0
259149737	Rpn8p [Saccharomyces cerevisiae EC1118]	23.9993	16.57	4	4	7
	A3	Sequence	# PSMs	# Proteins	# Protein Groups	Protein Group Accessions	Modifications	ΔCn	XCorr	Probability	Charge	MH+ [Da]	ΔM [ppm]	RT [min]	# Missed Cleavages
	High	TNDELmVIYISNLVR	3	5	1	259149737	M6(Oxidation)	0	4.04129	0	2	1795.92	-2.09896	38.9791	0
	High	cVGVILGDANSSTIR	1	6	1	259149737	C1(Carbamidomethyl)	0	3.91137	0	2	1561.8	-2.426	24.9515	0
	High	VTNSFALPFEEDEK	1	6	1	259149737		0	3.50374	0	2	1625.77	-1.8553	31.4734	0
	High	SIIAFDDLIENK	2	5	1	259149737		0	3.09603	0	2	1377.72	-3.78778	35.9785	0
323303909	Acs2p [Saccharomyces cerevisiae FostersB]	21.1838	9.15	4	4	8
	A3	Sequence	# PSMs	# Proteins	# Protein Groups	Protein Group Accessions	Modifications	ΔCn	XCorr	Probability	Charge	MH+ [Da]	ΔM [ppm]	RT [min]	# Missed Cleavages
	High	HAFANPDKPALIYEADDESDNK	1	8	1	323303909		0	3.68274	0	3	2460.13	-2.39737	21.2134	0
	High	VGEAEIAKYDTSSLR	1	8	1	323303909		0	3.53093	0	2	1638.83	-3.2711	20.7712	1
	High	IVDEGLnGVDLVSR	2	8	1	323303909	N7(Deamidated)	0	3.34451	0	2	1486.77	-3.87197	27.6922	0
	High	KIVDEGLNGVDLVSR	1	8	1	323303909		0	3.06353	0	2	1613.88	-3.41083	24.6514	1
	High	KIVDEGLnGVDLVSR	3	8	1	323303909	N8(Deamidated)	0	2.89122	0	2	1614.86	-5.83217	24.8069	1
312258	PUP2 [Saccharomyces cerevisiae]	18.8972	29.23	6	6	6
	A3	Sequence	# PSMs	# Proteins	# Protein Groups	Protein Group Accessions	Modifications	ΔCn	XCorr	Probability	Charge	MH+ [Da]	ΔM [ppm]	RT [min]	# Missed Cleavages
	High	LDENNAQLScITK	1	7	1	312258	C10(Carbamidomethyl)	0	3.86357	0	2	1505.72	-2.68017	19.2148	0
	High	HIGcAmSGLTADAR	1	8	1	312258	C4(Carbamidomethyl); M6(Oxidation)	0	3.26479	0	2	1475.67	-2.82547	13.8378	0
	High	EKEAAESPEEADVEmS	1	4	1	312258	M15(Oxidation)	0	3.24211	0	2	1766.72	-2.44308	14.06	1
	High	IYDNEKTAELIK	1	8	1	312258		0	3.06342	0	2	1436.76	-3.03088	17.6646	1
	High	LGSTAIGIATK	1	8	1	312258		0	2.93524	0	2	1031.61	-2.7668	18.454	0
	High	FGEGASGEER	1	7	1	312258		0	2.5281	0	2	1038.45	-2.66827	12.5337	0
323355426	Rpn3p [Saccharomyces cerevisiae VL3]	18.6416	15.48	5	5	6
	A3	Sequence	# PSMs	# Proteins	# Protein Groups	Protein Group Accessions	Modifications	ΔCn	XCorr	Probability	Charge	MH+ [Da]	ΔM [ppm]	RT [min]	# Missed Cleavages
	High	SSEEINSDNQNIILR	1	6	1	323355426		0	3.86753	0	2	1731.85	-2.45177	21.8115	0
	High	DFLNNGEVDSASDFISK	1	6	1	323355426		0	3.83854	0	2	1857.85	-1.40998	33.7539	0
	High	IASLKHDNETK	1	6	1	323355426		0	2.93518	0	2	1255.66	-3.03855	11.5896	1
	High	ELEQLVEFNR	1	6	1	323355426		0	2.83277	0	2	1276.65	-2.49034	28.5758	0
	High	YAEEDQVQELLK	2	6	1	323355426		0	2.63517	0	2	1464.72	-3.41288	27.6599	0
223142	dehydrogenase isozyme I,alcohol	15.411	15.77	4	4	5
	A3	Sequence	# PSMs	# Proteins	# Protein Groups	Protein Group Accessions	Modifications	ΔCn	XCorr	Probability	Charge	MH+ [Da]	ΔM [ppm]	RT [min]	# Missed Cleavages
	High	VLGIDGGEGKEELFR	1	11	1	223142		0	3.48788	0	2	1618.84	-3.12738	26.5384	1
	High	SISIVGSYVGNR	1	11	1	223142		0	3.18323	0	2	1251.67	-3.10826	24.5527	0
	High	ccSDVFNQVVK	2	11	1	223142	C1(Carbamidomethyl); C2(Carbamidomethyl)	0	3.15592	0	2	1355.6	-3.12613	22.4062	0
	High	ANELLINVK	1	11	1	223142		0	2.82615	0	2	1013.6	-3.46757	23.079	0
323352105	Eft2p [Saccharomyces cerevisiae VL3]	15.1615	7.87	4	4	5
	A3	Sequence	# PSMs	# Proteins	# Protein Groups	Protein Group Accessions	Modifications	ΔCn	XCorr	Probability	Charge	MH+ [Da]	ΔM [ppm]	RT [min]	# Missed Cleavages
	High	AEQLYEGPADDANcIAIK	1	4	1	323352105	C14(Carbamidomethyl)	0	4.029	0	2	1977.92	-3.04256	26.004	0
	High	AYLPVnESFGFTGELR	1	4	1	323352105	N6(Deamidated)	0	3.08926	0	2	1800.89	7.55247	36.4957	0
	High	ATYAGFLLADPK	1	4	1	323352105		0	2.86195	0	2	1266.67	-3.10135	30.3377	0
	High	AYLPVNESFGFTGELR	1	4	1	323352105		0	2.63043	0	2	1799.89	-3.76542	36.3502	0
	High	TGTLTTSETAHNmK	1	4	1	323352105	M13(Oxidation)	0	2.55088	0	2	1507.7	-3.57586	11.8642	0
1103917	D-arabinono-1,4-lactone oxidase [Saccharomyces cerevisiae]	14.2493	11.41	5	5	5
	A3	Sequence	# PSMs	# Proteins	# Protein Groups	Protein Group Accessions	Modifications	ΔCn	XCorr	Probability	Charge	MH+ [Da]	ΔM [ppm]	RT [min]	# Missed Cleavages
	High	NFLGSTTLAAGPVK	1	7	1	1103917		0	3.13342	0	2	1375.75	-2.71941	27.1431	0
	High	FLDAENDPEVFK	1	8	1	1103917		0	3.02427	0	2	1423.67	-2.7884	27.0491	0
	High	LYQLNEFLGAK	1	8	1	1103917		0	3.01138	0	2	1295.69	-4.20159	32.6447	0
	High	STQEVITFENLLK	1	8	1	1103917		0	2.55067	0	2	1521.81	-3.12554	37.0716	0
	High	DTDYDDFEmR	1	8	1	1103917	M9(Oxidation)	0	2.52958	0	2	1322.48	-3.15183	19.3549	0
323333957	Rpn9p [Saccharomyces cerevisiae AWRI796]	13.221	13.8	3	3	4
	A3	Sequence	# PSMs	# Proteins	# Protein Groups	Protein Group Accessions	Modifications	ΔCn	XCorr	Probability	Charge	MH+ [Da]	ΔM [ppm]	RT [min]	# Missed Cleavages
	High	ITNSFYSTNSQYFK	1	6	1	323333957		0	3.66204	0	2	1699.79	-2.47766	26.3932	0
	High	DHGDGILLIDSEIAR	2	6	1	323333957		0	3.41189	0	2	1623.83	-2.01337	31.1957	0
	High	IPILAQHESFLR	1	6	1	323333957		0	2.76733	0	2	1423.8	-2.37224	27.0119	0
323305986	Ump1p [Saccharomyces cerevisiae FostersB]	12.8006	15.54	2	2	8
	A3	Sequence	# PSMs	# Proteins	# Protein Groups	Protein Group Accessions	Modifications	ΔCn	XCorr	Probability	Charge	MH+ [Da]	ΔM [ppm]	RT [min]	# Missed Cleavages
	High	TmEmEIVNRTDFNPLSTnGSIHR	4	2	1	323305986	M2(Oxidation); M4(Oxidation); N18(Deamidated)	0	4.35829	0	3	2695.24	-3.28953	25.2495	1
	High	TDFNPLSTnGSIHR	3	2	1	323305986	N9(Deamidated)	0	2.93545	0	2	1559.74	-2.6588	22.0896	0
	High	TDFNPLSTNGSIHR	1	2	1	323305986		0	2.52982	0	2	1558.76	-3.12573	20.8896	0
This table pertains to Band 2 from Figure 2 in the referenced manuscript.
