# Supplementary material for: Data on the identity of non-canonical complexes formed from proteasome subunits in vivo
Source: Data Brief. 2016 Nov 22;9:1130–7. doi: 10.1016/j.dib.2016.11.048 (PMC5128733; doi:10.1016/j.dib.2016.11.048)
Supplement: Supplementary file 2 — Supplementary material [file mmc2.zip › Table 3 Protein content of Band 3.xlsx]

## Sheet: Sheet1
Accession	Description	Score	Coverage	# Unique Peptides	# Peptides	# PSMs
444302411	Chain Q, Yeast 20s Proteasome In Complex With The Vinyl Sulfone Lu112	625.796	67.72	2	16	313
	A3	Sequence	# PSMs	# Proteins	# Protein Groups	Protein Group Accessions	Modifications	ΔCn	XCorr	Probability	Charge	MH+ [Da]	ΔM [ppm]	RT [min]	# Missed Cleavages
	High	NIEITVVKPDSDIVALSSEEINQYVTQIEQEKQEQQEqDK	16	1	1	444302411	Q38(Deamidated)	0	6.31145	0	5	4646.29	1.60152	44.0386	1
	High	nIEITVVKPDSDIVALSSEEInqYVTqIEQEKQEQQEQDK	10	1	1	444302411	N1(Deamidated); N22(Deamidated); Q23(Deamidated); Q27(Deamidated)	0	6.23687	0	3	4649.27	7.6142	44.6054	1
	High	NIEITVVKPDSDIVALSSEEINQYVTQIEQEK	6	4	2	444302411;298508455		0	6.04346	0	4	3631.85	-1.75102	47.6217	0
	High	NIEITVVKPDSDIVALSSEEInQYVTQIEQEK	12	4	2	444302411;298508455	N22(Deamidated)	0	5.63101	0	3	3632.83	-2.37047	39.5597	0
	High	NIEITVVKPDSDIVALSSEEINQYVTqIEQEKqEqQEQDKK	10	1	1	444302411	Q27(Deamidated); Q33(Deamidated); Q35(Deamidated)	0	5.33948	0	4	4776.37	5.37863	35.4645	2
	High	nIEITVVKPDSDIVALSSEEINQYVTQIEqEKQEQQEQDK	10	1	1	444302411	N1(Deamidated); Q30(Deamidated)	0	4.96212	0	4	4647.29	4.87275	45.74	1
	High	NIEITVVKPDSDIVALSSEEInQYVTQIEQEKQEQQEQDKK	26	1	1	444302411	N22(Deamidated)	0	4.94112	0	4	4774.39	3.18506	46.369	2
	High	NIEITVVKPDSDIVALSSEEInQYVTqIEQEKQEQQEQDKK	50	1	1	444302411	N22(Deamidated); Q27(Deamidated)	0	4.93051	0	5	4775.38	3.92138	41.7301	2
	High	LTLEDPVTVEYLTR	29	6	3	444302411;298508455;323307097		0	4.74752	0	3	1648.87	-3.39621	35.6346	0
	High	ALSIFSPDGHIFQVEYALEAVKR	5	5	2	444302411;323307097		0	4.6582	0	3	2590.36	-2.05845	41.0082	1
	High	NIEITVVKPDSDIVALSSEEINQYVTQIEQEKQEQQEQDKK	8	1	1	444302411		0	4.57571	0	4	4773.37	-5.99353	43.955	2
	High	SLLEVVqTGAK	1	5	3	444302411;298508455;323307097	Q7(Deamidated)	0	4.54	0	2	1145.64	-1.92174	27.806	0
	High	YTQSGGVRPFGVSTLIAGFDPRDDEPK	14	6	3	444302411;298508455;323307097		0	4.4671	0	3	2909.43	-2.82693	34.6457	1
	High	nIEITVVKPDSDIVALSSEEInQYVTQIEQEK	18	4	2	444302411;298508455	N1(Deamidated); N22(Deamidated)	0	4.43156	0	4	3633.85	5.03167	48.4788	0
	High	NIEITVVKPDSDIVALSSEEINQYVTQIEQEKQEQQEQDK	2	1	1	444302411		0	4.26867	0	4	4645.29	-2.00696	44.0365	1
	High	ALSIFSPDGHIFQVEYALEAVK	5	5	2	444302411;323307097		0	4.19181	0	2	2434.26	-2.0909	44.2349	0
	High	SLLEVVQTGAK	46	5	3	444302411;298508455;323307097		0	3.95307	0	2	1144.65	-3.30346	25.2917	0
	High	NYDRKEPPATVEEcVK	7	6	3	444302411;298508455;323307097	C14(Carbamidomethyl)	0	3.84674	0	2	1934.92	-2.37322	13.7035	2
	High	YTQSGGVRPFGVSTLIAGFDPR	4	6	3	444302411;298508455;323307097		0	3.45269	0	3	2325.19	-2.39202	35.0085	0
	High	nYDRKEPPATVEEcVK	10	6	3	444302411;298508455;323307097	N1(Deamidated); C14(Carbamidomethyl)	0	3.19693	0	2	1935.9	-3.63686	14.6113	2
	High	KEPPATVEEcVK	2	6	3	444302411;298508455;323307097	C10(Carbamidomethyl)	0	3.01355	0	2	1386.69	-2.29478	13.6138	1
	High	YVAGVQqR	3	6	3	444302411;298508455;323307097	Q7(Deamidated)	0	2.81677	0	2	921.478	-0.484164	13.0447	0
	High	ARVEAQSHR	5	6	3	444302411;298508455;323307097		0	2.79922	0	2	1053.55	-1.04671	11.1473	1
	High	YVAGVQQR	10	6	3	444302411;298508455;323307097		0	2.78223	0	2	920.492	-3.06283	13.4896	0
	High	NcVVLGcER	1	6	3	444302411;298508455;323307097	C2(Carbamidomethyl); C7(Carbamidomethyl)	0	2.74817	0	2	1106.5	-3.5981	15.7557	0
	High	ncVVLGcER	1	6	3	444302411;298508455;323307097	N1(Deamidated); C2(Carbamidomethyl); C7(Carbamidomethyl)	0	2.7385	0	2	1107.49	-2.82985	18.1617	0
	High	EFLEKNYDR	1	6	3	444302411;298508455;323307097		0	2.65684	0	2	1213.58	-3.16508	14.9849	1
	High	STLKLqDTR	1	6	3	444302411;298508455;323307097	Q6(Deamidated)	0	2.63032	0	2	1062.58	-2.39388	13.7738	1
323307097	Pre6p [Saccharomyces cerevisiae FostersO]	575.741	68.25	3	16	277
	A3	Sequence	# PSMs	# Proteins	# Protein Groups	Protein Group Accessions	Modifications	ΔCn	XCorr	Probability	Charge	MH+ [Da]	ΔM [ppm]	RT [min]	# Missed Cleavages
	High	nIEITVVKPxSDIVALSSEEINQYVTqIEQEKQEQQEqDK	4	1	1	323307097	N1(Deamidated); X10(L); Q27(Deamidated); Q38(Deamidated)	0.141	5.41656	0	5	4646.29	-3.81183	44.0386	1
	High	LTLEDPVTVEYLTR	29	6	3	444302411;298508455;323307097		0	4.74752	0	3	1648.87	-3.39621	35.6346	0
	High	ALSIFSPDGHIFQVEYALEAVKR	5	5	2	444302411;323307097		0	4.6582	0	3	2590.36	-2.05845	41.0082	1
	High	SLLEVVqTGAK	1	5	3	444302411;298508455;323307097	Q7(Deamidated)	0	4.54	0	2	1145.64	-1.92174	27.806	0
	High	YTQSGGVRPFGVSTLIAGFDPRDDEPK	14	6	3	444302411;298508455;323307097		0	4.4671	0	3	2909.43	-2.82693	34.6457	1
	High	ALSIFSPDGHIFQVEYALEAVK	5	5	2	444302411;323307097		0	4.19181	0	2	2434.26	-2.0909	44.2349	0
	High	nIEITVVKPxSDIVALSSEEINQYVTqIEQEKQEqQEQDKK	4	1	1	323307097	N1(Deamidated); X10(L); Q27(Deamidated); Q35(Deamidated)	0.1579	4.16065	0	4	4774.39	-2.08304	46.369	2
	High	NIEITVVKPxSDIVALSSEEInqYVTqIEQEKqEQQEQDK	10	1	1	323307097	X10(L); N22(Deamidated); Q23(Deamidated); Q27(Deamidated); Q33(Deamidated)	0	4.15989	0	3	4647.32	4.88757	44.4854	1
	High	NIEITVVKPxSDIVALSSEEInQYVTQIEqEKQEQQEQDK	11	1	1	323307097	X10(L); N22(Deamidated); Q30(Deamidated)	0.0726	3.96326	0	4	4645.29	-7.42147	44.0365	1
	High	SLLEVVQTGAK	46	5	3	444302411;298508455;323307097		0	3.95307	0	2	1144.65	-3.30346	25.2917	0
	High	NYDRKEPPATVEEcVK	7	6	3	444302411;298508455;323307097	C14(Carbamidomethyl)	0	3.84674	0	2	1934.92	-2.37322	13.7035	2
	High	NIEITVVKPxSDIVALSSEEINqYVTqIEQEKQEQQEQDKK	56	1	1	323307097	X10(L); Q23(Deamidated); Q27(Deamidated)	0	3.79754	0	4	4773.38	-9.42148	45.168	2
	High	nIEITVVKPxSDIVALSSEEInqYVTqIEQEK	2	1	1	323307097	N1(Deamidated); X10(L); N22(Deamidated); Q23(Deamidated); Q27(Deamidated)	0.1512	3.75803	0	4	3633.85	-1.88992	48.4788	0
	High	NIEITVVKPxSDIVALSSEEInqYVTQIEQEK	37	1	1	323307097	X10(L); N22(Deamidated); Q23(Deamidated)	0	3.57054	0	3	3631.85	-9.09285	48.1116	0
	High	YTQSGGVRPFGVSTLIAGFDPR	4	6	3	444302411;298508455;323307097		0	3.45269	0	3	2325.19	-2.39202	35.0085	0
	High	nIEITVVKPxSDIVALSSEEInqYVTQIEQEK	8	1	1	323307097	N1(Deamidated); X10(L); N22(Deamidated); Q23(Deamidated)	0	3.26326	0	3	3632.84	-7.8827	48.6589	0
	High	nYDRKEPPATVEEcVK	10	6	3	444302411;298508455;323307097	N1(Deamidated); C14(Carbamidomethyl)	0	3.19693	0	2	1935.9	-3.63686	14.6113	2
	High	KEPPATVEEcVK	2	6	3	444302411;298508455;323307097	C10(Carbamidomethyl)	0	3.01355	0	2	1386.69	-2.29478	13.6138	1
	High	YVAGVQqR	3	6	3	444302411;298508455;323307097	Q7(Deamidated)	0	2.81677	0	2	921.478	-0.484164	13.0447	0
	High	ARVEAQSHR	5	6	3	444302411;298508455;323307097		0	2.79922	0	2	1053.55	-1.04671	11.1473	1
	High	YVAGVQQR	10	6	3	444302411;298508455;323307097		0	2.78223	0	2	920.492	-3.06283	13.4896	0
	High	NcVVLGcER	1	6	3	444302411;298508455;323307097	C2(Carbamidomethyl); C7(Carbamidomethyl)	0	2.74817	0	2	1106.5	-3.5981	15.7557	0
	High	ncVVLGcER	1	6	3	444302411;298508455;323307097	N1(Deamidated); C2(Carbamidomethyl); C7(Carbamidomethyl)	0	2.7385	0	2	1107.49	-2.82985	18.1617	0
	High	EFLEKNYDR	1	6	3	444302411;298508455;323307097		0	2.65684	0	2	1213.58	-3.16508	14.9849	1
	High	STLKLqDTR	1	6	3	444302411;298508455;323307097	Q6(Deamidated)	0	2.63032	0	2	1062.58	-2.39388	13.7738	1
298508455	Chain U, Proteasome Activator Complex	487.691	67.4	2	14	174
	A3	Sequence	# PSMs	# Proteins	# Protein Groups	Protein Group Accessions	Modifications	ΔCn	XCorr	Probability	Charge	MH+ [Da]	ΔM [ppm]	RT [min]	# Missed Cleavages
	High	NIEITVVKPDSDIVALSSEEINQYVTQIEQEK	6	4	2	444302411;298508455		0	6.04346	0	4	3631.85	-1.75102	47.6217	0
	High	NIEITVVKPDSDIVALSSEEInQYVTQIEQEK	12	4	2	444302411;298508455	N22(Deamidated)	0	5.63101	0	3	3632.83	-2.37047	39.5597	0
	High	LTLEDPVTVEYLTR	29	6	3	444302411;298508455;323307097		0	4.74752	0	3	1648.87	-3.39621	35.6346	0
	High	SLLEVVqTGAK	1	5	3	444302411;298508455;323307097	Q7(Deamidated)	0	4.54	0	2	1145.64	-1.92174	27.806	0
	High	YTQSGGVRPFGVSTLIAGFDPRDDEPK	14	6	3	444302411;298508455;323307097		0	4.4671	0	3	2909.43	-2.82693	34.6457	1
	High	nIEITVVKPDSDIVALSSEEInQYVTQIEQEK	18	4	2	444302411;298508455	N1(Deamidated); N22(Deamidated)	0	4.43156	0	4	3633.85	5.03167	48.4788	0
	High	SLLEVVQTGAK	46	5	3	444302411;298508455;323307097		0	3.95307	0	2	1144.65	-3.30346	25.2917	0
	High	IFQVEYALEAVK	1	1	1	298508455		0	3.85706	0	2	1409.77	-1.67899	35.1288	0
	High	NYDRKEPPATVEEcVK	7	6	3	444302411;298508455;323307097	C14(Carbamidomethyl)	0	3.84674	0	2	1934.92	-2.37322	13.7035	2
	High	YTQSGGVRPFGVSTLIAGFDPR	4	6	3	444302411;298508455;323307097		0	3.45269	0	3	2325.19	-2.39202	35.0085	0
	High	nYDRKEPPATVEEcVK	10	6	3	444302411;298508455;323307097	N1(Deamidated); C14(Carbamidomethyl)	0	3.19693	0	2	1935.9	-3.63686	14.6113	2
	High	KEPPATVEEcVK	2	6	3	444302411;298508455;323307097	C10(Carbamidomethyl)	0	3.01355	0	2	1386.69	-2.29478	13.6138	1
	High	IFQVEYALEAVKR	2	1	1	298508455		0	2.84571	0	2	1565.86	-3.02204	31.3568	1
	High	YVAGVQqR	3	6	3	444302411;298508455;323307097	Q7(Deamidated)	0	2.81677	0	2	921.478	-0.484164	13.0447	0
	High	ARVEAQSHR	5	6	3	444302411;298508455;323307097		0	2.79922	0	2	1053.55	-1.04671	11.1473	1
	High	YVAGVQQR	10	6	3	444302411;298508455;323307097		0	2.78223	0	2	920.492	-3.06283	13.4896	0
	High	NcVVLGcER	1	6	3	444302411;298508455;323307097	C2(Carbamidomethyl); C7(Carbamidomethyl)	0	2.74817	0	2	1106.5	-3.5981	15.7557	0
	High	ncVVLGcER	1	6	3	444302411;298508455;323307097	N1(Deamidated); C2(Carbamidomethyl); C7(Carbamidomethyl)	0	2.7385	0	2	1107.49	-2.82985	18.1617	0
	High	EFLEKNYDR	1	6	3	444302411;298508455;323307097		0	2.65684	0	2	1213.58	-3.16508	14.9849	1
	High	STLKLqDTR	1	6	3	444302411;298508455;323307097	Q6(Deamidated)	0	2.63032	0	2	1062.58	-2.39388	13.7738	1
93279388	Chain U, Crystal Structure Of The Yeast 20s Proteasome In Complex With Bortezomib	188.849	89.71	22	22	75
	A3	Sequence	# PSMs	# Proteins	# Protein Groups	Protein Group Accessions	Modifications	ΔCn	XCorr	Probability	Charge	MH+ [Da]	ΔM [ppm]	RT [min]	# Missed Cleavages
	High	VVEFAITHmIDALGTEFSKNDLEVGVATK	6	6	1	93279388	M9(Oxidation)	0	4.66843	0	3	3150.59	-2.60478	39.1088	1
	High	DKFFTLSAENIEER	3	6	1	93279388		0	4.31934	0	2	1698.83	-3.37702	28.1661	1
	High	VVEFAITHmIDALGTEFSK	5	6	1	93279388	M9(Oxidation)	0	4.28241	0	2	2124.06	-3.15681	36.7357	0
	High	KVPDKLLDPTTVSYIFcISR	1	5	1	93279388	C17(Carbamidomethyl)	0	4.0546	0	3	2352.26	-2.25595	38.4465	2
	High	VPDKLLDPTTVSYIFcISR	2	5	1	93279388	C16(Carbamidomethyl)	0	3.95902	0	3	2224.16	-3.67596	41.5475	1
	High	YKYGYDmPcDVLAK	1	7	1	93279388	M7(Oxidation); C9(Carbamidomethyl)	0	3.84834	0	2	1738.78	-2.18702	21.0485	1
	High	ATNQTNINSLAVR	2	5	1	93279388		0	3.82405	0	2	1401.74	-2.41474	17.7069	0
	High	ATNQTNInSLAVR	15	5	1	93279388	N8(Deamidated)	0	3.67488	0	2	1402.72	-3.2014	17.2002	0
	High	QQEITTNLENHFKK	2	7	1	93279388		0	3.54977	0	2	1729.88	-2.64848	17.8093	1
	High	GKDcTVVISQKK	1	5	1	93279388	C4(Carbamidomethyl)	0	3.4524	0	2	1362.74	-3.23279	12.0238	2
	High	TIGmVVnGPIPDAR	3	5	1	93279388	M4(Oxidation); N7(Deamidated)	0	3.38377	0	2	1456.74	-2.61468	23.5802	0
	High	TIGMVVnGPIPDAR	2	5	1	93279388	N7(Deamidated)	0	3.37634	0	2	1440.75	-2.61459	27.642	0
	High	SKIDHINEESWEK	1	6	1	93279388		0	3.35479	0	2	1614.77	-2.54846	15.6329	1
	High	mAnLSQIYTQR	10	7	1	93279388	M1(Oxidation); N3(Deamidated)	0	3.35343	0	2	1341.64	-4.00053	23.835	0
	High	LLDPTTVSYIFcISR	2	5	1	93279388	C12(Carbamidomethyl)	0	3.325	0	3	1784.92	-2.83271	43.586	0
	High	YGYDmPcDVLAK	2	7	1	93279388	M5(Oxidation); C7(Carbamidomethyl)	0	3.31756	0	2	1447.62	-2.3139	22.5331	0
	High	GKDcTVVISQK	1	5	1	93279388	C4(Carbamidomethyl)	0	3.29125	0	2	1234.64	-4.65635	12.7925	1
	High	TIGMVVNGPIPDAR	1	5	1	93279388		0	3.27599	0	2	1439.76	-2.10266	26.6853	0
	High	AYmRPLGVILTFVSVDEELGPSIYK	1	7	1	93279388	M3(Oxidation)	0	3.25858	0	3	2813.48	-1.20773	47.9946	0
	High	TIGmVVNGPIPDAR	2	5	1	93279388	M4(Oxidation)	0	3.18683	0	2	1455.76	-3.11462	22.8684	0
	High	mANLSQIYTQR	2	7	1	93279388	M1(Oxidation)	0	3.1205	0	2	1340.66	-3.17861	20.075	0
	High	HITIFSPEGR	3	4	1	93279388		0	3.10784	0	2	1156.61	-1.87536	19.7433	0
	High	NDLEVGVATK	1	6	1	93279388		0	2.83319	0	2	1045.55	-3.55569	16.1906	0
	High	LYQVEYAFK	1	4	1	93279388		0	2.81245	0	2	1160.6	-3.03373	25.9242	0
	High	YGYDmPcDVLAKR	1	7	1	93279388	M5(Oxidation); C7(Carbamidomethyl)	0	2.77857	0	2	1603.72	-2.57393	20.2413	1
	High	QQEITTNLEnHFKK	2	7	1	93279388	N10(Deamidated)	0	2.77077	0	2	1730.87	-2.01641	15.63	1
	High	AKAEAAEFR	1	7	1	93279388		0	2.72871	0	2	992.512	-4.29713	12.48	1
	High	TDPAGYYVGYK	1	7	1	93279388		0	2.68394	0	2	1233.57	-3.85154	20.1142	0
93279386	Chain S, Crystal Structure Of The Yeast 20s Proteasome In Complex With Bortezomib	119.418	78.11	14	14	37
	A3	Sequence	# PSMs	# Proteins	# Protein Groups	Protein Group Accessions	Modifications	ΔCn	XCorr	Probability	Charge	MH+ [Da]	ΔM [ppm]	RT [min]	# Missed Cleavages
	High	SGAHLLEFQPSGNVTELYGTAIGAR	5	6	1	93279386		0	5.60065	0	3	2588.3	-5.68011	35.2029	0
	High	TLDTFIKIDGNPDELIK	2	6	1	93279386		0	4.382	0	2	1932.03	-2.97631	34.3662	1
	High	NTQSYGGRPYGVGLLIIGYDK	5	4	1	93279386		0	4.3575	0	2	2271.17	-2.29082	34.1724	0
	High	LFQVEYALEAIK	1	6	1	93279386		0	4.35225	0	2	1423.78	-2.10871	38.3715	0
	High	AGVEAISqSLrDESLTVDNLSIAIVGKDTPFTIYDGEAVAK	3	6	1	93279386	Q8(Deamidated); R11(Deamidated)	0	4.33791	0	4	4295.21	5.54476	46.6746	2
	High	AGVEAISQSLRDESLTVDNLSIAIVGK	4	6	1	93279386		0	4.32237	0	4	2785.49	-3.34421	42.4083	1
	High	SGAHLLEFqPSGNVTELYGTAIGAR	2	6	1	93279386	Q9(Deamidated)	0	3.98468	0	3	2589.29	-3.4178	36.0676	0
	High	cDEHmGLSLAGLAPDAR	1	6	1	93279386	C1(Carbamidomethyl); M5(Oxidation)	0	3.82413	0	2	1828.83	-2.89075	25.4457	0
	High	AGVEAISqSLRDESLTVDNLSIAIVGKDTPFTIYDGEAVAK	1	6	1	93279386	Q8(Deamidated)	0	3.77194	0	4	4294.21	3.41572	46.7085	2
	High	NNYDGDTVTFSPTGR	1	6	1	93279386		0	3.77011	0	2	1643.73	-2.22759	21.0922	0
	High	DTPFTIYDGEAVAK	1	6	1	93279386		0	3.60274	0	2	1526.73	-2.73748	29.3218	0
	High	NnYDGDTVTFSPTGR	2	6	1	93279386	N2(Deamidated)	0	3.60231	0	2	1644.71	-3.12129	24.4423	0
	High	SNTHAVLVALKR	2	6	1	93279386		0	3.48895	0	3	1308.77	-3.01482	15.3423	1
	High	NTqSYGGRPYGVGLLIIGYDK	3	4	1	93279386	Q3(Deamidated)	0	3.43193	0	3	2272.15	-3.40027	34.5933	0
	High	AGVEAISQSLR	1	6	1	93279386		0	3.32135	0	2	1130.61	-2.56348	20.2328	0
	High	SNTHAVLVALK	1	6	1	93279386		0	2.85827	0	2	1152.67	-3.55705	17.1915	0
	High	NADELSSYQKK	1	6	1	93279386		0	2.636	0	2	1282.62	-2.69941	12.9514	1
	High	AGHLLcDKAQK	1	6	1	93279386	C6(Carbamidomethyl)	0	2.61091	0	2	1240.64	-3.50118	11.979	1
323337524	Pre9p [Saccharomyces cerevisiae Vin13]	119.345	77.27	18	18	34
	A3	Sequence	# PSMs	# Proteins	# Protein Groups	Protein Group Accessions	Modifications	ΔCn	XCorr	Probability	Charge	MH+ [Da]	ΔM [ppm]	RT [min]	# Missed Cleavages
	High	KVTSTLLEQDTSTEKLYK	2	8	1	323337524		0	5.67374	0	2	2084.11	-2.50952	19.983	2
	High	KVTSTLLEqDTSTEK	1	8	1	323337524	Q9(Deamidated)	0	5.13253	0	2	1680.85	-3.7395	16.452	1
	High	AISVGANTSAAQTLLQmDYK	3	8	1	323337524	M17(Oxidation)	0	5.04956	0	2	2098.05	-1.25844	30.1	0
	High	KVTSTLLEQDTSTEK	3	8	1	323337524		0	4.64753	0	2	1679.87	-2.57472	15.6501	1
	High	TGITKKDEDEEADEDmK	2	4	1	323337524	M16(Oxidation)	0	4.44837	0	2	1969.85	-3.9501	11.8511	2
	High	IAVAVAGLTADAEILINTAR	3	8	1	323337524		0	4.4202	0	2	1982.13	-0.164512	46.4093	0
	High	YGYQLYTSNPSGNYTGWK	1	8	1	323337524		0	4.09483	0	2	2098.95	-0.714211	29.5385	0
	High	KGAnDGEVYQK	2	8	1	323337524	N4(Deamidated)	0	4.01248	0	2	1209.57	-2.13978	11.7663	1
	High	DDmKVDDAIELALK	2	8	1	323337524	M3(Oxidation)	0	3.96595	0	2	1591.79	-1.81949	30.338	1
	High	TYNEDIPVEILVR	3	8	1	323337524		0	3.72711	0	2	1560.82	-2.9139	34.8893	0
	High	VTSTLLEQDTSTEK	1	8	1	323337524		0	3.58839	0	2	1551.77	-2.47305	17.8727	0
	High	KDEDEEADEDmK	1	4	1	323337524	M11(Oxidation)	0	3.51531	0	2	1469.56	-1.07783	11.2024	1
	High	VTSTLLEQDTSTEKLYK	1	8	1	323337524		0	3.45308	0	2	1956.01	-2.73663	22.2961	1
	High	TTDSSALTYDRLEFATIR	2	8	1	323337524		0	3.37271	0	2	2060.03	-1.99661	29.7288	1
	High	TYnEDIPVEILVR	1	8	1	323337524	N3(Deamidated)	0	3.09875	0	2	1561.8	-4.47988	35.8996	0
	High	IFKPQEIKDILVK	1	8	1	323337524		0	2.85503	0	2	1570.95	-2.6793	26.9747	1
	High	VDDAIELALK	1	8	1	323337524		0	2.84951	0	2	1086.6	-3.4897	27.4616	0
	High	DEDEEADEDmK	1	4	1	323337524	M10(Oxidation)	0	2.80495	0	2	1341.46	-1.81826	11.3985	0
	High	KGANDGEVYQK	1	8	1	323337524		0	2.65702	0	2	1208.59	-2.74157	11.5713	1
	High	TTDSSALTYDRLEFATIRK	1	8	1	323337524		0	2.64417	0	2	2188.12	-2.66044	25.6238	2
	High	IHAQnYLK	1	7	1	323337524	N5(Deamidated)	0	2.55673	0	2	987.523	-2.98986	14.1001	0
93279382	Chain O, Crystal Structure Of The Yeast 20s Proteasome In Complex With Bortezomib	117.983	52	11	11	48
	A3	Sequence	# PSMs	# Proteins	# Protein Groups	Protein Group Accessions	Modifications	ΔCn	XCorr	Probability	Charge	MH+ [Da]	ΔM [ppm]	RT [min]	# Missed Cleavages
	High	ESVEGEFNGDTIELAIIGDEnPDLLGYTGIPTDKGPR	6	3	1	93279382	N21(Deamidated)	0	5.45108	0	3	3932.92	7.75289	45.2928	1
	High	VSLLTPDIGAVYSGmGPDYR	7	5	1	93279382	M15(Oxidation)	0	4.45932	0	3	2127.04	-3.16469	35.4515	0
	High	LGqIDYALTAVK	2	4	1	93279382	Q3(Deamidated)	0	4.14094	0	2	1292.71	-2.21442	29.8254	0
	High	KLTSQEINDRLEAL	2	7	1	93279382		0	4.0687	0	2	1629.87	-4.36754	25.1068	2
	High	ESVEGEFNGDTIELAIIGDENPDLLGYTGIPTDKGPR	3	3	1	93279382		0	3.99474	0	3	3931.9	-1.74338	44.9338	1
	High	LTSQEINDRLEAL	1	7	1	93279382		0	3.72905	0	2	1501.78	-2.38331	29.2463	1
	High	KLTSQEInDRLEAL	9	7	1	93279382	N8(Deamidated)	0	3.62742	0	2	1630.86	-3.62082	26.9363	2
	High	LGQIDYALTAVK	3	4	1	93279382		0	3.51555	0	2	1291.72	-3.43905	28.1611	0
	High	ATNGVVIATEK	1	5	1	93279382		0	3.44261	0	2	1102.61	-3.36142	14.7389	0
	High	YSFSLTTFSPSGK	1	4	1	93279382		0	3.38615	0	2	1421.69	-3.87196	31.9835	0
	High	LTSQEInDRLEAL	8	7	1	93279382	N7(Deamidated)	0	3.31061	0	2	1502.76	-3.60501	31.546	1
	High	ATNGVVIATEKK	1	5	1	93279382		0	2.96927	0	2	1230.7	-2.31666	13.1399	1
	High	KSSSPLAmSETLSK	1	5	1	93279382	M8(Oxidation)	0	2.90785	0	2	1481.75	-1.33282	14.2027	1
	High	SSSPLAmSETLSK	2	5	1	93279382	M7(Oxidation)	0	2.8876	0	2	1353.65	-3.26304	16.9763	0
	High	KVAHTSYKR	1	5	1	93279382		0	2.83187	0	2	1089.61	-3.36156	11.1768	2
323309416	Pup3p [Saccharomyces cerevisiae FostersO]	92.812	41.88	9	9	29
	A3	Sequence	# PSMs	# Proteins	# Protein Groups	Protein Group Accessions	Modifications	ΔCn	XCorr	Probability	Charge	MH+ [Da]	ΔM [ppm]	RT [min]	# Missed Cleavages
	High	AIEPETFTQLVSSSLYER	2	4	1	323309416		0	4.67407	0	2	2070.03	-2.44834	41.4232	0
	High	RFGPYFVGPVVAGINSK	5	5	1	323309416		0	4.5889	0	2	1807.98	-4.55252	32.0245	1
	High	FGPYFVGPVVAGInSK	2	5	1	323309416	N14(Deamidated)	0	4.12926	0	2	1652.86	-4.95643	37.213	0
	High	FGPYFVGPVVAGINSK	2	5	1	323309416		0	4.04028	0	2	1651.88	-1.7035	36.1378	0
	High	DALSGWGAVVYIIK	2	4	1	323309416		0	3.93997	0	2	1491.82	-1.4293	44.6923	0
	High	RFGPYFVGPVVAGInSK	2	5	1	323309416	N15(Deamidated)	0	3.74307	0	3	1808.96	-3.58299	32.6385	1
	High	LGSQSLGVSNKFEK	1	5	1	323309416		0	3.41781	0	2	1493.79	-2.50332	17.0783	1
	High	AIEPETFTqLVSSSLYER	5	4	1	323309416	Q9(Deamidated)	0	3.39939	0	3	2071.02	-2.78134	42.6797	0
	High	LGSQSLGVSnKFEK	4	5	1	323309416	N10(Deamidated)	0	3.27339	0	2	1494.77	-3.81314	18.2988	1
	High	LGSQSLGVSNK	1	5	1	323309416		0	2.994	0	2	1089.59	-2.81915	14.2315	0
	High	KDEVVKR	1	4	1	323309416		0	2.8932	0	2	873.513	-2.70778	11.1808	2
	High	AIEPETFTQLVSSSLYERR	1	4	1	323309416		0	2.86122	0	2	2226.14	-0.213492	37.5729	1
	High	DcVAIAcDLR	1	5	1	323309416	C2(Carbamidomethyl); C7(Carbamidomethyl)	0	2.76473	0	2	1192.54	-3.0707	21.8983	0
390980863	Chain T, Structure Of Yeast 20s Open-Gate Proteasome With Compound 34	90.7318	51.65	9	9	27
	A3	Sequence	# PSMs	# Proteins	# Protein Groups	Protein Group Accessions	Modifications	ΔCn	XCorr	Probability	Charge	MH+ [Da]	ΔM [ppm]	RT [min]	# Missed Cleavages
	High	FVKGDLLQEAIDFAQK	2	6	1	390980863		0	5.01009	0	2	1821.97	-1.92339	38.2306	1
	High	LGQYVQAHTLYNSVRPFGVSTIFGGVDK	4	7	1	390980863		0	4.4784	0	3	3053.58	-2.85683	36.6975	0
	High	HIGcVYSGLIPDGR	3	6	1	390980863	C4(Carbamidomethyl)	0	3.96135	0	2	1543.76	-4.76578	24.9756	0
	High	NGAHLYmLEPSGSYWGYK	1	7	1	390980863	M7(Oxidation)	0	3.76265	0	2	2088.94	-2.87987	28.5556	0
	High	nGAHLYmLEPSGSYWGYK	2	7	1	390980863	N1(Deamidated); M7(Oxidation)	0	3.61061	0	2	2089.93	-2.35629	32.2662	0
	High	cNDGVVFAVEK	3	6	1	390980863	C1(Carbamidomethyl)	0	3.55558	0	2	1237.58	-3.18296	21.51	0
	High	GDLLQEAIDFAqK	3	6	1	390980863	Q12(Deamidated)	0	3.27082	0	2	1448.72	-3.68888	43.5233	0
	High	GDLLQEAIDFAQK	3	6	1	390980863		0	3.2088	0	2	1447.74	-2.33731	41.7978	0
	High	AVEnGTTSIGIK	2	6	1	390980863	N4(Deamidated)	0	3.18926	0	2	1190.62	-3.05642	17.3679	0
	High	IIYLAHEDNKEK	1	7	1	390980863		0	3.17274	0	2	1472.77	-2.29337	13.8943	1
	High	cnDGVVFAVEK	1	6	1	390980863	C1(Carbamidomethyl); N2(Deamidated)	0	2.94417	0	2	1238.57	-2.39779	23.7127	0
	High	LYKTPIPIPAFADR	1	7	1	390980863		0	2.69624	0	2	1601.9	-2.42877	31.3132	1
	High	AVENGTTSIGIK	1	6	1	390980863		0	2.62371	0	2	1189.64	-3.66855	16.0915	0
403071955	Chain 2, Near-Atomic Resolution Structural Model Of The Yeast 26s Proteasome	72.7977	46.74	7	7	47
	A3	Sequence	# PSMs	# Proteins	# Protein Groups	Protein Group Accessions	Modifications	ΔCn	XCorr	Probability	Charge	MH+ [Da]	ΔM [ppm]	RT [min]	# Missed Cleavages
	High	IWcAGAGTAADTEAVTqLIGSNIELHSLYTSREPR	4	5	1	403071955	C3(Carbamidomethyl); Q17(Deamidated)	0	4.83299	0	4	3788.86	2.22566	41.4677	1
	High	LASDAIQAGIWNDLGSGSNVDVcVmEIGKDAEYLR	2	5	1	403071955	C23(Carbamidomethyl); M25(Oxidation)	0	4.73886	0	3	3782.79	-1.59875	44.0125	1
	High	IWcAGAGTAADTEAVTqLIGSnIELHSLYTSREPR	6	5	1	403071955	C3(Carbamidomethyl); Q17(Deamidated); N22(Deamidated)	0	4.40815	0	4	3789.87	7.53776	41.4365	1
	High	NNFLAEnSHTQPK	12	3	1	403071955	N7(Deamidated)	0	4.31787	0	2	1500.7	-3.56974	14.806	0
	High	IWcAGAGTAADTEAVTQLIGSNIELHSLYTSR	1	5	1	403071955	C3(Carbamidomethyl)	0	4.27098	0	3	3405.67	-2.78158	43.8701	0
	High	NNFLAENSHTQPK	2	3	1	403071955		0	3.86559	0	2	1499.72	-0.96262	14.2606	0
	High	STQGPIVADKncAK	4	5	1	403071955	N11(Deamidated); C12(Carbamidomethyl)	0	3.27346	0	2	1489.72	-5.31031	12.593	1
	High	NnFLAEnSHTQPK	4	3	1	403071955	N2(Deamidated); N7(Deamidated)	0	3.26322	0	2	1501.69	-2.27158	16.8798	0
	High	IWcAGAGTAADTEAVTQLIGSnIELHSLYTSR	4	5	1	403071955	C3(Carbamidomethyl); N22(Deamidated)	0	3.22294	0	3	3406.66	1.73205	44.0992	0
	High	FNnGVVIAADTR	2	5	1	403071955	N3(Deamidated)	0	2.98101	0	2	1277.64	-3.36139	22.2991	0
	High	FNNGVVIAADTR	2	5	1	403071955		0	2.96081	0	2	1276.66	-3.45395	19.4592	0
	High	NYLTPNVREEKQK	1	3	1	403071955		0	2.92098	0	2	1618.85	-2.19749	13.5701	2
	High	FnnGVVIAADTR	3	5	1	403071955	N2(Deamidated); N3(Deamidated)	0	2.90959	0	2	1278.63	-3.07803	22.6062	0
256274381	Pba1p [Saccharomyces cerevisiae JAY291]	70.7315	57.25	11	11	19
	A3	Sequence	# PSMs	# Proteins	# Protein Groups	Protein Group Accessions	Modifications	ΔCn	XCorr	Probability	Charge	MH+ [Da]	ΔM [ppm]	RT [min]	# Missed Cleavages
	High	VEFPQDLDVPQYSTAVITTK	3	2	1	256274381		0	4.88082	0	3	2251.14	-2.77225	35.5635	0
	High	NLQSLEVcPVPKVEFPQDLDVPQYSTAVITTK	1	2	1	256274381	C8(Carbamidomethyl)	0	4.84146	0	3	3615.85	-2.21649	39.6858	1
	High	NDTADETVYGFSFPIYSFGK	4	6	1	256274381		0	4.79486	0	2	2258.02	-2.38979	44.2729	0
	High	SIISQLAQFSPDIIVIGTSDK	2	9	1	256274381		0	4.63238	0	2	2232.21	-1.67888	48.9315	0
	High	TLLFSmEENFISISPIFGNmISR	1	8	1	256274381	M6(Oxidation); M20(Oxidation)	0	4.07849	0	3	2678.31	-2.49947	47.9291	0
	High	NLQSLEVcPVPK	1	5	1	256274381	C8(Carbamidomethyl)	0	3.66144	0	2	1383.73	-2.89326	23.7737	0
	High	HSWNYDENFPNEVDPDQK	1	8	1	256274381		0	3.62331	0	3	2233.94	-1.48365	24.6116	0
	High	NLLQLTSIGEIK	1	8	1	256274381		0	3.30828	0	2	1328.78	-2.45129	34.9268	0
	High	cLVAPSEGPnGFEK	2	8	1	256274381	C1(Carbamidomethyl); N10(Deamidated)	0	3.18213	0	2	1505.69	-4.71013	21.2809	0
	High	HLLDLPEISK	1	5	1	256274381		0	3.13117	0	2	1164.66	-3.62565	26.3584	0
	High	ImNPLFPK	2	5	1	256274381	M2(Oxidation)	0	2.8231	0	2	975.53	-3.13402	23.6538	0
312258	PUP2 [Saccharomyces cerevisiae]	58.7698	44.23	13	13	15
	A3	Sequence	# PSMs	# Proteins	# Protein Groups	Protein Group Accessions	Modifications	ΔCn	XCorr	Probability	Charge	MH+ [Da]	ΔM [ppm]	RT [min]	# Missed Cleavages
	High	ELKEKEAAESPEEADVEmS	3	4	1	312258	M18(Oxidation)	0	5.80183	0	2	2136.94	-2.51536	14.5916	2
	High	LFQVEYSLEAIK	1	8	1	312258		0	4.48441	0	2	1439.77	-2.87401	34.5766	0
	High	LFQVEYSLEAIKLGSTAIGIATK	1	8	1	312258		0	4.1581	0	3	2452.37	-1.97235	45.3683	1
	High	QVmEEKLDENNAQLScITKQDGFK	1	7	1	312258	M3(Oxidation); C16(Carbamidomethyl)	0	4.08583	0	3	2841.33	-2.45577	22.5266	2
	High	RATSPLLESDSIEK	1	8	1	312258		0	4.03504	0	2	1545.81	-2.22021	17.9971	1
	High	EKEAAESPEEADVEmS	1	4	1	312258	M15(Oxidation)	0	3.771	0	2	1766.72	-1.89032	13.9614	1
	High	QVmEEKLDENNAQLScITK	1	7	1	312258	M3(Oxidation); C16(Carbamidomethyl)	0	3.70121	0	2	2266.06	-2.23641	19.4335	1
	High	EAAESPEEADVEmS	1	4	1	312258	M13(Oxidation)	0	3.58294	0	2	1509.59	-2.53792	15.5658	0
	High	HIGcAmSGLTADAR	1	8	1	312258	C4(Carbamidomethyl); M6(Oxidation)	0	3.55087	0	2	1475.67	-1.91553	13.7477	0
	High	IYDNEKTAELIK	1	8	1	312258		0	3.42059	0	2	1436.76	-3.2008	17.4128	1
	High	LGSTAIGIATK	1	8	1	312258		0	2.96684	0	2	1031.61	-3.47678	18.1992	0
	High	EGVVLGVEKR	1	8	1	312258		0	2.86721	0	2	1085.63	-2.81662	15.0763	1
	High	ATSPLLESDSIEK	1	8	1	312258		0	2.63208	0	2	1389.71	-3.05153	21.5881	0
151944720	22.6 kDa proteasome subunit [Saccharomyces cerevisiae YJM789]	45.9491	47.47	8	8	14
	A3	Sequence	# PSMs	# Proteins	# Protein Groups	Protein Group Accessions	Modifications	ΔCn	XCorr	Probability	Charge	MH+ [Da]	ΔM [ppm]	RT [min]	# Missed Cleavages
	High	RPYQVNVLIGGYDK	3	3	1	151944720		0	4.28513	0	2	1621.87	-2.73717	24.6154	0
	High	NKPELYQIDYLGTK	2	3	1	151944720		0	4.01178	0	2	1681.87	-3.58442	25.2714	0
	High	EDYELSPQAVSSFVR	2	3	1	151944720		0	3.97777	0	2	1726.82	-4.46894	33.2715	0
	High	NKPELYqIDYLGTK	1	3	1	151944720	Q7(Deamidated)	0	3.5854	0	2	1682.86	-4.16691	26.4522	0
	High	VQDSVILASSK	1	2	1	151944720		0	3.55029	0	2	1146.63	-3.41464	16.9742	0
	High	GISVLKDSDDKTR	1	2	1	151944720		0	3.50055	0	2	1433.76	-2.43574	13.555	2
	High	SRRPYQVNVLIGGYDK	1	3	1	151944720		0	3.2924	0	3	1865	-3.58304	22.1376	1
	High	LcVQELEKR	1	3	1	151944720	C2(Carbamidomethyl)	0	3.13004	0	2	1174.62	-2.18219	16.6966	1
	High	IVDKDGIRqVDDFQAQ	2	3	1	151944720	Q9(Deamidated)	0	3.05841	0	2	1847.91	-2.23385	21.2234	2
323305986	Ump1p [Saccharomyces cerevisiae FostersB]	35.6379	41.89	5	5	20
	A3	Sequence	# PSMs	# Proteins	# Protein Groups	Protein Group Accessions	Modifications	ΔCn	XCorr	Probability	Charge	MH+ [Da]	ΔM [ppm]	RT [min]	# Missed Cleavages
	High	EcSIDWEDVYPGTGLQASTmVGDDVHSK	2	2	1	323305986	C2(Carbamidomethyl); M20(Oxidation)	0	4.61607	0	3	3112.34	-2.89946	33.1493	0
	High	TmEmEIVNRTDFNPLSTnGSIHR	10	2	1	323305986	M2(Oxidation); M4(Oxidation); N18(Deamidated)	0	4.22708	0	3	2695.23	-4.30858	25.0166	1
	High	TDFNPLSTnGSIHR	5	2	1	323305986	N9(Deamidated)	0	3.24465	0	2	1559.74	-2.89359	21.9008	0
	High	TDFNPLSTNGSIHR	1	2	1	323305986		0	2.85586	0	2	1558.76	-2.81248	20.7319	0
	High	TmEmEIVNR	1	2	1	323305986	M2(Oxidation); M4(Oxidation)	0	2.7703	0	2	1154.51	-2.83512	13.1093	0
	High	QIFGIAEPmKR	1	2	1	323305986	M9(Oxidation)	0	2.64531	0	2	1305.69	-3.48554	19.4098	1
323337162	Pfk26p [Saccharomyces cerevisiae Vin13]	35.2939	16.54	10	10	10
	A3	Sequence	# PSMs	# Proteins	# Protein Groups	Protein Group Accessions	Modifications	ΔCn	XCorr	Probability	Charge	MH+ [Da]	ΔM [ppm]	RT [min]	# Missed Cleavages
	High	mLDELSAGDYDGmTYPEIK	1	9	1	323337162	M1(Oxidation); M13(Oxidation)	0	5.02275	0	2	2179.94	-2.40497	28.9001	0
	High	LVIVmVGLPATGK	1	9	1	323337162	M5(Oxidation)	0	3.79129	0	2	1313.78	-2.4355	29.9207	0
	High	VLFLESVcSDHALVQK	1	9	1	323337162	C8(Carbamidomethyl)	0	3.66509	0	2	1844.95	-2.32018	29.3452	0
	High	SGESEDNVSGR	1	8	1	323337162		0	3.54845	0	2	1136.48	-1.93198	11.4222	0
	High	EIFYQNLmQQK	1	9	1	323337162	M8(Oxidation)	0	3.39789	0	2	1457.7	-3.08342	22.2259	0
	High	SKTSPDGLISKEDSGSK	1	9	1	323337162		0	3.24883	0	2	1735.87	-1.84802	13.1935	2
	High	IEDNVLIITHR	1	9	1	323337162		0	3.21762	0	2	1322.74	-3.236	22.1531	0
	High	IGGNSHLTPR	1	8	1	323337162		0	3.20788	0	2	1051.56	-3.69821	12.5459	0
	High	AYEPIEDDENLQYIK	1	9	1	323337162		0	3.1522	0	2	1839.86	-2.96804	27.5799	0
	High	VPQTDLNTTR	1	8	1	323337162		0	3.04191	0	2	1144.59	-2.21393	13.6518	0
93279395	Chain 2, Crystal Structure Of The Yeast 20s Proteasome In Complex With Bortezomib	34.8095	65.31	8	8	12
	A3	Sequence	# PSMs	# Proteins	# Protein Groups	Protein Group Accessions	Modifications	ΔCn	XCorr	Probability	Charge	MH+ [Da]	ΔM [ppm]	RT [min]	# Missed Cleavages
	High	SGSAADTqAIADIVqYHLELYTSQYGTPSTETAASVFK	3	8	1	93279395	Q8(Deamidated); Q15(Deamidated)	0	5.2479	0	3	4022.93	6.51791	47.17	0
	High	TSImAVTFKDGVILGADSR	2	1	1	93279395	M4(Oxidation)	0	4.16344	0	3	1997.03	-3.44844	28.6462	1
	High	DNLTAGIIVAGYDDK	1	8	1	93279395		0	3.53984	0	2	1564.78	-3.63669	30.8192	0
	High	ENmSKEETVDFIK	1	8	1	93279395	M3(Oxidation)	0	3.47432	0	2	1585.74	-2.92123	17.8521	1
	High	mVVLTAAGVER	1	6	1	93279395	M1(Oxidation)	0	3.38387	0	2	1161.63	-3.79172	19.2789	0
	High	TTTGAYIANR	1	8	1	93279395		0	3.31077	0	2	1067.55	-2.52506	13.7756	0
	High	MVVLTAAGVER	1	6	1	93279395		0	2.82842	0	2	1145.63	-4.34081	23.1783	0
	High	GEVYTIPLGGSVHK	1	8	1	93279395		0	2.76978	0	2	1456.78	-2.71216	22.0033	0
	High	HSLSQAIK	1	8	1	93279395		0	2.67524	0	2	883.497	-3.45525	12.5615	0
93279393	Chain Z, Crystal Structure Of The Yeast 20s Proteasome In Complex With Bortezomib	32.7408	35.59	6	6	11
	A3	Sequence	# PSMs	# Proteins	# Protein Groups	Protein Group Accessions	Modifications	ΔCn	XCorr	Probability	Charge	MH+ [Da]	ΔM [ppm]	RT [min]	# Missed Cleavages
	High	VFDcGDNIVmSAnGFAADGDALVKR	3	3	1	93279393	C4(Carbamidomethyl); M10(Oxidation); N13(Deamidated)	0	5.13735	0	3	2659.21	-2.46854	30.5066	1
	High	AGGAAASLImPFLDNQVNFK	4	4	1	93279393	M10(Oxidation)	0	5.0606	0	3	2080.05	-2.87008	40.2111	0
	High	GAVYSFDPVGSYER	1	4	1	93279393		0	3.46332	0	2	1546.71	-2.89979	28.0824	0
	High	NIQHLLYGKR	1	3	1	93279393		0	2.80996	0	2	1241.71	-3.73571	16.0549	1
	High	NITDYSINSR	1	3	1	93279393		0	2.64825	0	2	1182.57	-3.79608	18.3233	0
	High	NIQHLLYGK	1	3	1	93279393		0	2.56182	0	2	1085.61	-3.33115	18.9862	0
151941458	conserved protein [Saccharomyces cerevisiae YJM789]	31.7036	31.46	7	7	10
	A3	Sequence	# PSMs	# Proteins	# Protein Groups	Protein Group Accessions	Modifications	ΔCn	XCorr	Probability	Charge	MH+ [Da]	ΔM [ppm]	RT [min]	# Missed Cleavages
	High	YLVEFVGPLDRPEDGSDSLYKDADmK	2	5	1	151941458	M25(Oxidation)	0	4.33029	0	3	2975.39	-1.33064	32.0896	1
	High	YLVEFVGPLDRPEDGSDSLYK	1	5	1	151941458		0	3.55808	0	2	2399.17	-3.38729	34.8795	0
	High	FVRPISWQGAYGmADAR	1	6	1	151941458	M13(Oxidation)	0	3.41214	0	3	1940.94	-2.88151	24.638	0
	High	YSSALEVFYNK	3	6	1	151941458		0	3.04816	0	2	1320.64	-3.27379	28.4918	0
	High	GLFAIQQR	1	5	1	151941458		0	3.00757	0	2	932.528	-3.30981	22.4411	0
	High	ILFQILNASQRPK	1	6	1	151941458		0	2.91981	0	2	1527.9	-3.089	28.1208	0
	High	ISVDQPIFK	1	6	1	151941458		0	2.67544	0	2	1046.58	-4.02395	24.1416	0
207340308	YPR103Wp-like protein [Saccharomyces cerevisiae AWRI1631]	30.2231	25.09	6	6	10
	A3	Sequence	# PSMs	# Proteins	# Protein Groups	Protein Group Accessions	Modifications	ΔCn	XCorr	Probability	Charge	MH+ [Da]	ΔM [ppm]	RT [min]	# Missed Cleavages
	High	GAGLSmGTmIcGYTR	1	10	1	207340308	M6(Oxidation); M9(Oxidation); C11(Carbamidomethyl)	0	4.10512	0	2	1606.7	-2.87289	18.9832	0
	High	ATAGNWVASQTVKK	1	7	1	207340308		0	3.873	0	2	1460.78	-2.99408	15.4641	1
	High	KEGPTIYYVDSDGTR	2	10	1	207340308		0	3.6431	0	2	1700.81	-3.0095	18.3297	1
	High	ILSNLVYQYK	1	9	1	207340308		0	3.61235	0	2	1240.69	-4.10831	26.3008	0
	High	ATAGNWVASQTVK	1	9	1	207340308		0	3.25876	0	2	1332.69	-3.64879	18.4407	0
	High	LAPSLTVPPIASPQQFLR	2	7	1	207340308		0	2.88227	0	2	1935.1	-2.86584	39.1934	0
	High	ILSNLVYqYK	2	9	1	207340308	Q8(Deamidated)	0	2.74721	0	2	1241.67	-3.22606	27.2822	0
93279394	Chain 1, Crystal Structure Of The Yeast 20s Proteasome In Complex With Bortezomib	23.3133	27.04	3	3	7
	A3	Sequence	# PSMs	# Proteins	# Protein Groups	Protein Group Accessions	Modifications	ΔCn	XCorr	Probability	Charge	MH+ [Da]	ΔM [ppm]	RT [min]	# Missed Cleavages
	High	TTVQVAEEAIVNAmR	5	6	1	93279394	M14(Oxidation)	0	3.72935	0	2	1647.83	-3.58771	28.6302	0
	High	YVNLLGVTYSSPTLATGFGAHmANPLLR	1	4	1	93279394	M22(Oxidation)	0	3.46419	0	3	2979.53	-2.71684	40.1786	0
	High	YDnGVIIAADNLGSYGSLLR	1	6	1	93279394	N3(Deamidated)	0	2.62057	0	2	2112.06	-2.66751	41.9663	0
226279	mitochondrial assembly factor	19.3559	15.03	6	6	6
	A3	Sequence	# PSMs	# Proteins	# Protein Groups	Protein Group Accessions	Modifications	ΔCn	XCorr	Probability	Charge	MH+ [Da]	ΔM [ppm]	RT [min]	# Missed Cleavages
	High	GVETLAEAVAATLGPK	1	6	1	226279		0	4.22555	0	2	1526.84	-1.81553	42.6171	0
	High	TNEAAGDGTTSATVLGR	1	6	1	226279		0	3.43896	0	2	1620.78	-3.04661	16.276	0
	High	AAVEEGILPGGGTALVK	1	4	1	226279		0	3.10754	0	2	1581.88	-3.20191	27.8133	0
	High	VLDEVVVDNFDQK	1	5	1	226279		0	2.97916	0	2	1519.76	-1.67208	27.6667	0
	High	LIDEYGDDFAK	1	4	1	226279		0	2.90411	0	2	1285.59	-3.00515	23.0045	0
	High	NVLIEQPFGPPK	1	6	1	226279		0	2.70054	0	2	1338.74	-3.59839	27.8588	0
190407817	conserved hypothetical protein [Saccharomyces cerevisiae RM11-1a]	15.5332	35.81	3	3	5
	A3	Sequence	# PSMs	# Proteins	# Protein Groups	Protein Group Accessions	Modifications	ΔCn	XCorr	Probability	Charge	MH+ [Da]	ΔM [ppm]	RT [min]	# Missed Cleavages
	High	cLDLLKTELGE	2	3	1	190407817	C1(Carbamidomethyl)	0	3.36326	0	2	1290.66	-3.39478	32.3598	1
	High	TIESESGFLQPTLDVIATLPADDR	2	3	1	190407817		0	3.33356	0	2	2588.3	-1.98146	44.8016	0
	High	SGGSNVVGIPLLDTKDDR	1	3	1	190407817		0	3.03447	0	2	1842.95	-3.41457	27.9634	1
166007292	Chain E, Crystal Structure Of A Novel Chaperone Complex For Yeast 20s Proteasome Assembly	13.5047	36.24	3	3	4
	A3	Sequence	# PSMs	# Proteins	# Protein Groups	Protein Group Accessions	Modifications	ΔCn	XCorr	Probability	Charge	MH+ [Da]	ΔM [ppm]	RT [min]	# Missed Cleavages
	High	VILPEVSGTmAQDNmQFSLLISmSSK	2	8	1	166007292	M10(Oxidation); M15(Oxidation); M23(Oxidation)	0	3.70991	0	3	2874.39	-2.43097	37.9665	0
	High	ATKEQSADDNDFGK	1	6	1	166007292		0	3.36991	0	2	1525.67	-2.41345	12.095	1
	High	LnGEmDSTYEVSSK	1	8	1	166007292	N2(Deamidated); M5(Oxidation)	0	2.90528	0	2	1576.66	-3.78723	15.2636	0
207345674	YFL007Wp-like protein [Saccharomyces cerevisiae AWRI1631]	12.975	2.78	4	4	4
	A3	Sequence	# PSMs	# Proteins	# Protein Groups	Protein Group Accessions	Modifications	ΔCn	XCorr	Probability	Charge	MH+ [Da]	ΔM [ppm]	RT [min]	# Missed Cleavages
	High	VDDELLNNAFK	1	9	1	207345674		0	3.43397	0	2	1277.63	-2.68828	28.0028	0
	High	TFTEEmNNFDNPK	1	9	1	207345674	M6(Oxidation)	0	3.42162	0	2	1602.67	-2.06676	17.5032	0
	High	DVTmNLVQDNETR	1	9	1	207345674	M4(Oxidation)	0	3.1473	0	2	1550.71	-3.14287	18.7281	0
	High	IISLSDYEYDITR	1	9	1	207345674		0	2.97207	0	2	1587.79	-1.48255	33.6894	0
	This table pertains to Band 3 from Figure 2 in the referenced manuscript.
