# Supplementary material for: Data on the identity of non-canonical complexes formed from proteasome subunits in vivo
Source: Data Brief. 2016 Nov 22;9:1130–7. doi: 10.1016/j.dib.2016.11.048 (PMC5128733; doi:10.1016/j.dib.2016.11.048)
Supplement: Supplementary file 2 — Supplementary material [file mmc2.zip › Table 4 Protein content of Band 4.xlsx]

## Sheet: Sheet1
Accession	Description	Score	Coverage	# Unique Peptides	# Peptides	# PSMs
444302411	Chain Q, Yeast 20s Proteasome In Complex With The Vinyl Sulfone Lu112	592.982	66.14	2	17	354
	A3	Sequence	# PSMs	# Proteins	# Protein Groups	Protein Group Accessions	Modifications	ΔCn	XCorr	Probability	Charge	MH+ [Da]	ΔM [ppm]	RT [min]	# Missed Cleavages
	High	NIEITVVKPDSDIVALSSEEInqYVTQIEQEKqEQQEQDK	10	1	1	444302411	N22(Deamidated); Q23(Deamidated); Q33(Deamidated)	0	4.90901	0	4	4648.28	6.41958	45.2629	1
	High	NIEITVVKPDSDIVALSSEEINqYVTQIEQEKQEQQEQDK	13	1	1	444302411	Q23(Deamidated)	0	4.8162	0	4	4646.29	0.487824	44.6975	1
	High	LTLEDPVTVEYLTR	32	6	3	444302411;298508455;323307097		0	4.7697	0	3	1648.88	-2.50782	36.0208	0
	High	NIEITVVKPDSDIVALSSEEINQYVTQIEQEKQEQQEQDK	1	1	1	444302411		0	4.75312	0	4	4645.29	-1.5865	43.9339	1
	High	nIEITVVKPDSDIVALSSEEINQYVTQIEQEKqEQQEQDK	30	1	1	444302411	N1(Deamidated); Q33(Deamidated)	0	4.59952	0	4	4647.3	5.92343	45.6257	1
	High	NIEITVVKPDSDIVALSSEEInQYVTqIEQEKQEQQEQDKK	53	1	1	444302411	N22(Deamidated); Q27(Deamidated)	0	4.57997	0	4	4775.36	-0.216913	35.097	2
	High	NIEITVVKPDSDIVALSSEEINQYVTQIEQEKQEQQEQDKK	4	1	1	444302411		0	4.51406	0	4	4773.39	-1.59493	44.4579	2
	High	NIEITVVKPDSDIVALSSEEInQYVTQIEQEK	22	4	2	444302411;298508455	N22(Deamidated)	0	4.44563	0	3	3632.84	0.452092	39.5754	0
	High	ALSIFSPDGHIFQVEYALEAVKR	7	5	2	444302411;323307097		0	4.28413	0	2	2590.37	0.0909205	41.2162	1
	High	ALSIFSPDGHIFQVEYALEAVK	6	5	2	444302411;323307097		0	4.27988	0	2	2434.26	-0.98767	44.1786	0
	High	SLLEVVqTGAK	1	5	3	444302411;298508455;323307097	Q7(Deamidated)	0	4.18423	0	2	1145.64	-1.28242	27.7901	0
	High	NIEITVVKPDSDIVALSSEEINQYVTQIEqEKQEQQEQDKK	67	1	1	444302411	Q30(Deamidated)	0	4.1289	0	4	4774.39	1.54873	45.9197	2
	High	NIEITVVKPDSDIVALSSEEInQYVTQIEQEKQEqqEQDKK	20	1	1	444302411	N22(Deamidated); Q35(Deamidated); Q36(Deamidated)	0	4.10086	0	5	4776.36	1.97673	35.2617	2
	High	NYDrKEPPATVEEcVK	10	6	3	444302411;298508455;323307097	R4(Deamidated); C14(Carbamidomethyl)	0	4.0595	0	3	1935.9	-4.96799	15.03	2
	High	SLLEVVQTGAK	31	5	3	444302411;298508455;323307097		0	3.96327	0	2	1144.65	-2.23702	29.2266	0
	High	YTQSGGVRPFGVSTLIAGFDPRDDEPK	11	6	3	444302411;298508455;323307097		0	3.81741	0	3	2909.44	-1.25355	33.2679	1
	High	YTQSGGVrPFGVSTLIAGFDPRDDEPK	3	6	3	444302411;298508455;323307097	R8(Deamidated)	0	3.67102	0	3	2910.43	0.88346	37.4145	1
	High	NYDRKEPPATVEEcVK	5	6	3	444302411;298508455;323307097	C14(Carbamidomethyl)	0	3.61377	0	3	1934.92	-3.35804	13.7097	2
	High	ALSIFSPDGHIFqVEYALEAVK	1	5	2	444302411;323307097	Q13(Deamidated)	0	3.50173	0	3	2435.27	7.45049	45.4775	0
	High	ARVEAQSHR	3	6	3	444302411;298508455;323307097		0	3.29513	0	3	1053.55	-3.55058	12.0632	1
	High	NIEITVVKPDSDIVALSSEEINQYVTQIEQEK	2	4	2	444302411;298508455		0	3.29326	0	3	3631.85	-1.66329	47.4349	0
	High	YTQSGGVRPFGVSTLIAGFDPR	1	6	3	444302411;298508455;323307097		0	3.21686	0	3	2325.19	-1.76203	34.9592	0
	High	YTQSGGVrPFGVSTLIAGFDPR	3	6	3	444302411;298508455;323307097	R8(Deamidated)	0	3.09936	0	3	2326.2	7.05165	46.1672	0
	High	GKNcVVLGcER	2	6	3	444302411;298508455;323307097	C4(Carbamidomethyl); C9(Carbamidomethyl)	0	3.07561	0	3	1291.62	-2.8685	13.4515	1
	High	KEPPATVEEcVK	2	6	3	444302411;298508455;323307097	C10(Carbamidomethyl)	0	3.06773	0	3	1386.69	-2.6566	13.7395	1
	High	YVAGVQQr	3	6	3	444302411;298508455;323307097	R8(Deamidated)	0	3.04159	0	2	921.478	-1.08029	13.0629	0
	High	YVAGVQQR	7	6	3	444302411;298508455;323307097		0	2.95209	0	2	920.491	-3.7259	12.65	0
	High	ncVVLGcER	2	6	3	444302411;298508455;323307097	N1(Deamidated); C2(Carbamidomethyl); C7(Carbamidomethyl)	0	2.76651	0	2	1107.49	-2.60941	18.1829	0
	High	EFLEKNYDR	1	6	3	444302411;298508455;323307097		0	2.7579	0	2	1213.58	-2.56156	14.9728	1
	High	TVREFLEK	1	6	3	444302411;298508455;323307097		0	2.67459	0	2	1021.56	-3.0331	15.7166	1
323307097	Pre6p [Saccharomyces cerevisiae FostersO]	538.85	66.67	2	17	281
	A3	Sequence	# PSMs	# Proteins	# Protein Groups	Protein Group Accessions	Modifications	ΔCn	XCorr	Probability	Charge	MH+ [Da]	ΔM [ppm]	RT [min]	# Missed Cleavages
	High	NIEITVVKPxSDIVALSSEEInqYVTQIEQEKqEQQEQDKK	20	1	1	323307097	X10(L); N22(Deamidated); Q23(Deamidated); Q33(Deamidated)	0.1695	5.38753	0	4	4774.39	-3.3103	41.7855	2
	High	nIEITVVKPxSDIVALSSEEInqYVTQIEQEK	9	1	1	323307097	N1(Deamidated); X10(L); N22(Deamidated); Q23(Deamidated)	0.177	5.15893	0	4	3632.88	2.37896	47.942	0
	High	nIEITVVKPxSDIVALSSEEINQYVTQIEqEKqEQQEqDKK	10	1	1	323307097	N1(Deamidated); X10(L); Q30(Deamidated); Q33(Deamidated); Q38(Deamidated)	0	4.78869	0	4	4775.43	8.62644	45.1387	2
	High	LTLEDPVTVEYLTR	32	6	3	444302411;298508455;323307097		0	4.7697	0	3	1648.88	-2.50782	36.0208	0
	High	NIEITVVKPxSDIVALSSEEINQYVTQIEqEKQEQQEqDKK	56	1	1	323307097	X10(L); Q30(Deamidated); Q38(Deamidated)	0	4.67506	0	4	4773.38	-7.98937	43.5772	2
	High	nIEITVVKPxSDIVALSSEEINQYVTqIEQEK	8	1	1	323307097	N1(Deamidated); X10(L); Q27(Deamidated)	0.1934	4.41568	0	4	3631.85	-8.13863	47.5888	0
	High	ALSIFSPDGHIFQVEYALEAVKR	7	5	2	444302411;323307097		0	4.28413	0	2	2590.37	0.0909205	41.2162	1
	High	ALSIFSPDGHIFQVEYALEAVK	6	5	2	444302411;323307097		0	4.27988	0	2	2434.26	-0.98767	44.1786	0
	High	SLLEVVqTGAK	1	5	3	444302411;298508455;323307097	Q7(Deamidated)	0	4.18423	0	2	1145.64	-1.28242	27.7901	0
	High	NIEITVVKPxSDIVALSSEEINQYVTqIEqEKqEQQEQDK	17	1	1	323307097	X10(L); Q27(Deamidated); Q30(Deamidated); Q33(Deamidated)	0	4.11371	0	4	4646.3	-1.98299	45.0928	1
	High	NYDrKEPPATVEEcVK	10	6	3	444302411;298508455;323307097	R4(Deamidated); C14(Carbamidomethyl)	0	4.0595	0	3	1935.9	-4.96799	15.03	2
	High	SLLEVVQTGAK	31	5	3	444302411;298508455;323307097		0	3.96327	0	2	1144.65	-2.23702	29.2266	0
	High	YTQSGGVRPFGVSTLIAGFDPRDDEPK	11	6	3	444302411;298508455;323307097		0	3.81741	0	3	2909.44	-1.25355	33.2679	1
	High	nIEITVVKPxSDIVALSSEEINQYVTqIEQEKQEQQEQDK	29	1	1	323307097	N1(Deamidated); X10(L); Q27(Deamidated)	0	3.70069	0	3	4645.3	-5.11922	44.2637	1
	High	YTQSGGVrPFGVSTLIAGFDPRDDEPK	3	6	3	444302411;298508455;323307097	R8(Deamidated)	0	3.67102	0	3	2910.43	0.88346	37.4145	1
	High	NYDRKEPPATVEEcVK	5	6	3	444302411;298508455;323307097	C14(Carbamidomethyl)	0	3.61377	0	3	1934.92	-3.35804	13.7097	2
	High	ALSIFSPDGHIFqVEYALEAVK	1	5	2	444302411;323307097	Q13(Deamidated)	0	3.50173	0	3	2435.27	7.45049	45.4775	0
	High	ARVEAQSHR	3	6	3	444302411;298508455;323307097		0	3.29513	0	3	1053.55	-3.55058	12.0632	1
	High	YTQSGGVRPFGVSTLIAGFDPR	1	6	3	444302411;298508455;323307097		0	3.21686	0	3	2325.19	-1.76203	34.9592	0
	High	YTQSGGVrPFGVSTLIAGFDPR	3	6	3	444302411;298508455;323307097	R8(Deamidated)	0	3.09936	0	3	2326.2	7.05165	46.1672	0
	High	GKNcVVLGcER	2	6	3	444302411;298508455;323307097	C4(Carbamidomethyl); C9(Carbamidomethyl)	0	3.07561	0	3	1291.62	-2.8685	13.4515	1
	High	KEPPATVEEcVK	2	6	3	444302411;298508455;323307097	C10(Carbamidomethyl)	0	3.06773	0	3	1386.69	-2.6566	13.7395	1
	High	YVAGVQQr	3	6	3	444302411;298508455;323307097	R8(Deamidated)	0	3.04159	0	2	921.478	-1.08029	13.0629	0
	High	YVAGVQQR	7	6	3	444302411;298508455;323307097		0	2.95209	0	2	920.491	-3.7259	12.65	0
	High	ncVVLGcER	2	6	3	444302411;298508455;323307097	N1(Deamidated); C2(Carbamidomethyl); C7(Carbamidomethyl)	0	2.76651	0	2	1107.49	-2.60941	18.1829	0
	High	EFLEKNYDR	1	6	3	444302411;298508455;323307097		0	2.7579	0	2	1213.58	-2.56156	14.9728	1
	High	TVREFLEK	1	6	3	444302411;298508455;323307097		0	2.67459	0	2	1021.56	-3.0331	15.7166	1
93279388	Chain U, Crystal Structure Of The Yeast 20s Proteasome In Complex With Bortezomib	504.518	92.59	30	30	198
	A3	Sequence	# PSMs	# Proteins	# Protein Groups	Protein Group Accessions	Modifications	ΔCn	XCorr	Probability	Charge	MH+ [Da]	ΔM [ppm]	RT [min]	# Missed Cleavages
	High	VVEFAITHmIDALGTEFSKnDLEVGVATK	3	6	1	93279388	M9(Oxidation); N20(Deamidated)	0	5.45504	0	3	3151.58	-1.90906	38.8402	1
	High	VVEFAITHmIDALGTEFSKnDLEVGVATKDK	1	6	1	93279388	M9(Oxidation); N20(Deamidated)	0	5.28293	0	4	3394.72	4.32705	37.1369	2
	High	VVEFAITHmIDALGTEFSKNDLEVGVATK	10	6	1	93279388	M9(Oxidation)	0	5.15978	0	3	3150.6	-1.79113	39.5137	1
	High	ATATGPKQqEITTNLENHFKK	20	7	1	93279388	Q9(Deamidated)	0	4.7827	0	3	2357.2	-2.70493	19.2829	2
	High	YKYGYDmPcDVLAKR	4	7	1	93279388	M7(Oxidation); C9(Carbamidomethyl)	0	4.59865	0	2	1894.88	-2.48196	19.4617	2
	High	VVEFAITHmIDALGTEFSK	6	6	1	93279388	M9(Oxidation)	0	4.56955	0	3	2124.06	-2.50223	36.827	0
	High	ATATGPKQqEITTNLENHFK	6	7	1	93279388	Q9(Deamidated)	0	4.42106	0	3	2229.11	-2.83331	21.3062	1
	High	VVEFAITHmIDALGTEFSKNDLEVGVATKDK	1	6	1	93279388	M9(Oxidation)	0	4.41508	0	4	3393.71	-4.3382	37.3694	2
	High	DKFFTLSAENIEER	9	6	1	93279388		0	4.40471	0	3	1698.83	-2.77417	28.5771	1
	High	KVPDKLLDPTTVSYIFcISR	4	5	1	93279388	C17(Carbamidomethyl)	0	4.23628	0	2	2352.26	-2.82108	38.3035	2
	High	ATNQTNInSLAVR	20	5	1	93279388	N8(Deamidated)	0	4.1863	0	2	1402.72	-4.07164	17.221	0
	High	YKYGYDmPcDVLAK	2	7	1	93279388	M7(Oxidation); C9(Carbamidomethyl)	0	4.1657	0	2	1738.78	-2.88907	21.5575	1
	High	SKIDHInEESWEK	2	6	1	93279388	N7(Deamidated)	0	4.07938	0	2	1615.75	-5.42229	16.5587	1
	High	SKIDHINEESWEK	4	6	1	93279388		0	3.97041	0	2	1614.77	-3.22883	15.5166	1
	High	QQEITTNLENHFKK	2	7	1	93279388		0	3.94432	0	2	1729.88	-2.43678	17.7086	1
	High	GKDcTVVISQKK	2	5	1	93279388	C4(Carbamidomethyl)	0	3.7356	0	3	1362.74	-3.71294	12.0288	2
	High	YGYDmPcDVLAK	3	7	1	93279388	M5(Oxidation); C7(Carbamidomethyl)	0	3.72812	0	2	1447.62	-1.30201	23.1416	0
	High	mAnLSQIYTQR	11	7	1	93279388	M1(Oxidation); N3(Deamidated)	0	3.69976	0	2	1341.64	-2.36278	23.9234	0
	High	FFTLSAENIEER	1	6	1	93279388		0	3.64981	0	2	1455.71	-1.61245	30.0166	0
	High	ATNQTNINSLAVR	10	5	1	93279388		0	3.61679	0	2	1401.74	-2.50182	19.219	0
	High	YGYDMPcDVLAK	1	7	1	93279388	C7(Carbamidomethyl)	0	3.57907	0	2	1431.62	-2.39572	27.2916	0
	High	GKDcTVVISqK	1	5	1	93279388	C4(Carbamidomethyl); Q10(Deamidated)	0	3.55022	0	2	1235.63	-2.68262	13.2347	1
	High	LLDPTTVSYIFcISR	3	5	1	93279388	C12(Carbamidomethyl)	0	3.54989	0	3	1784.92	-2.52496	43.4924	0
	High	mANLSQIYTQR	7	7	1	93279388	M1(Oxidation)	0	3.5341	0	2	1340.66	-2.17703	20.127	0
	High	TIGmVVnGPIPDAR	11	5	1	93279388	M4(Oxidation); N7(Deamidated)	0	3.4972	0	2	1456.74	-5.63138	24.981	0
	High	AYmRPLGVILTFVSVDEELGPSIYK	4	7	1	93279388	M3(Oxidation)	0	3.48329	0	3	2813.48	-1.14265	48.2817	0
	High	TIGMVVNGPIPDAR	1	5	1	93279388		0	3.45474	0	2	1439.76	-2.78094	26.6312	0
	High	VPDKLLDPTTVSYIFcISR	2	5	1	93279388	C16(Carbamidomethyl)	0	3.44707	0	3	2224.16	-2.27642	41.4304	1
	High	LYqVEYAFK	1	4	1	93279388	Q3(Deamidated)	0	3.29482	0	2	1161.58	-0.830473	27.1319	0
	High	NDLEVGVATK	1	6	1	93279388		0	3.23244	0	2	1045.55	-2.73842	16.1837	0
	High	YGYDmPcDVLAKR	1	7	1	93279388	M5(Oxidation); C7(Carbamidomethyl)	0	3.2106	0	2	1603.72	-2.34557	20.2353	1
	High	IDHINEESWEK	1	6	1	93279388		0	3.13817	0	2	1399.64	-4.65099	16.8679	0
	High	LYQVEYAFKATNQTNINSLAVR	1	4	1	93279388		0	3.13157	0	3	2543.32	-1.12389	31.4342	1
	High	GKDcTVVISQK	1	5	1	93279388	C4(Carbamidomethyl)	0	3.11824	0	2	1234.64	-3.7665	12.7869	1
	High	nDLEVGVATK	2	6	1	93279388	N1(Deamidated)	0	3.09991	0	2	1046.53	-1.92624	17.5942	0
	High	LYQVEYAFK	1	4	1	93279388		0	3.00589	0	2	1160.6	-2.71819	26.8594	0
	High	HITIFSPEGR	9	4	1	93279388		0	2.95557	0	2	1156.61	-2.40306	19.5992	0
	High	QQEITTNLENHFK	1	7	1	93279388		0	2.94798	0	2	1601.79	-2.63209	20.4589	0
	High	TDPAGYYVGYK	2	7	1	93279388		0	2.91989	0	2	1233.58	-2.26823	20.6339	0
	High	TIGmVVNGPIPDAR	2	5	1	93279388	M4(Oxidation)	0	2.91484	0	2	1455.76	-2.27608	22.4839	0
	High	QQEITTnLENHFK	8	7	1	93279388	N7(Deamidated)	0	2.87305	0	2	1602.77	-2.93962	21.7664	0
	High	MANLSQIYTQR	1	7	1	93279388		0	2.83462	0	2	1324.66	-2.72456	23.5534	0
	High	TIGMVVnGPIPDAR	3	5	1	93279388	N7(Deamidated)	0	2.81069	0	2	1440.75	-3.20768	28.526	0
	High	QQEITTNLEnHFKK	11	7	1	93279388	N10(Deamidated)	0	2.70994	0	2	1730.87	-2.93324	15.5083	1
	High	AKAEAAEFR	1	7	1	93279388		0	2.61358	0	2	992.512	-4.42012	12.4907	1
298508455	Chain U, Proteasome Activator Complex	417.709	65.64	2	15	145
	A3	Sequence	# PSMs	# Proteins	# Protein Groups	Protein Group Accessions	Modifications	ΔCn	XCorr	Probability	Charge	MH+ [Da]	ΔM [ppm]	RT [min]	# Missed Cleavages
	High	LTLEDPVTVEYLTR	32	6	3	444302411;298508455;323307097		0	4.7697	0	3	1648.88	-2.50782	36.0208	0
	High	NIEITVVKPDSDIVALSSEEInQYVTQIEQEK	22	4	2	444302411;298508455	N22(Deamidated)	0	4.44563	0	3	3632.84	0.452092	39.5754	0
	High	SLLEVVqTGAK	1	5	3	444302411;298508455;323307097	Q7(Deamidated)	0	4.18423	0	2	1145.64	-1.28242	27.7901	0
	High	NYDrKEPPATVEEcVK	10	6	3	444302411;298508455;323307097	R4(Deamidated); C14(Carbamidomethyl)	0	4.0595	0	3	1935.9	-4.96799	15.03	2
	High	IFQVEYALEAVK	2	1	1	298508455		0	4.01458	0	2	1409.76	-2.71806	35.1904	0
	High	SLLEVVQTGAK	31	5	3	444302411;298508455;323307097		0	3.96327	0	2	1144.65	-2.23702	29.2266	0
	High	YTQSGGVRPFGVSTLIAGFDPRDDEPK	11	6	3	444302411;298508455;323307097		0	3.81741	0	3	2909.44	-1.25355	33.2679	1
	High	IFQVEYALEAVKR	1	1	1	298508455		0	3.75549	0	2	1565.87	-2.32042	31.0987	1
	High	YTQSGGVrPFGVSTLIAGFDPRDDEPK	3	6	3	444302411;298508455;323307097	R8(Deamidated)	0	3.67102	0	3	2910.43	0.88346	37.4145	1
	High	NYDRKEPPATVEEcVK	5	6	3	444302411;298508455;323307097	C14(Carbamidomethyl)	0	3.61377	0	3	1934.92	-3.35804	13.7097	2
	High	ARVEAQSHR	3	6	3	444302411;298508455;323307097		0	3.29513	0	3	1053.55	-3.55058	12.0632	1
	High	NIEITVVKPDSDIVALSSEEINQYVTQIEQEK	2	4	2	444302411;298508455		0	3.29326	0	3	3631.85	-1.66329	47.4349	0
	High	YTQSGGVRPFGVSTLIAGFDPR	1	6	3	444302411;298508455;323307097		0	3.21686	0	3	2325.19	-1.76203	34.9592	0
	High	YTQSGGVrPFGVSTLIAGFDPR	3	6	3	444302411;298508455;323307097	R8(Deamidated)	0	3.09936	0	3	2326.2	7.05165	46.1672	0
	High	GKNcVVLGcER	2	6	3	444302411;298508455;323307097	C4(Carbamidomethyl); C9(Carbamidomethyl)	0	3.07561	0	3	1291.62	-2.8685	13.4515	1
	High	KEPPATVEEcVK	2	6	3	444302411;298508455;323307097	C10(Carbamidomethyl)	0	3.06773	0	3	1386.69	-2.6566	13.7395	1
	High	YVAGVQQr	3	6	3	444302411;298508455;323307097	R8(Deamidated)	0	3.04159	0	2	921.478	-1.08029	13.0629	0
	High	YVAGVQQR	7	6	3	444302411;298508455;323307097		0	2.95209	0	2	920.491	-3.7259	12.65	0
	High	ncVVLGcER	2	6	3	444302411;298508455;323307097	N1(Deamidated); C2(Carbamidomethyl); C7(Carbamidomethyl)	0	2.76651	0	2	1107.49	-2.60941	18.1829	0
	High	EFLEKNYDR	1	6	3	444302411;298508455;323307097		0	2.7579	0	2	1213.58	-2.56156	14.9728	1
	High	TVREFLEK	1	6	3	444302411;298508455;323307097		0	2.67459	0	2	1021.56	-3.0331	15.7166	1
323348418	Pre9p [Saccharomyces cerevisiae Lalvin QA23]	268.957	91.09	22	22	84
	A3	Sequence	# PSMs	# Proteins	# Protein Groups	Protein Group Accessions	Modifications	ΔCn	XCorr	Probability	Charge	MH+ [Da]	ΔM [ppm]	RT [min]	# Missed Cleavages
	High	KVTSTLLEQDTSTEKLYK	4	8	1	323348418		0	5.94043	0	3	2084.11	-2.51597	19.8989	2
	High	KVTSTLLEqDTSTEKLYK	2	8	1	323348418	Q9(Deamidated)	0	5.61376	0	3	2085.09	-3.65986	20.8849	2
	High	YGYQLYTSNPSGNYTGWK	2	8	1	323348418		0	5.07986	0	2	2098.95	-1.52842	29.4539	0
	High	AISVGANTSAAQTLLQmDYK	2	8	1	323348418	M17(Oxidation)	0	5.07032	0	2	2098.05	-0.792976	30.0563	0
	High	IAVAVAGLTADAEILINTAR	7	8	1	323348418		0	5.00432	0	2	1982.12	-1.82732	46.1634	0
	High	KVTSTLLEqDTSTEK	2	8	1	323348418	Q9(Deamidated)	0	4.8456	0	2	1680.84	-5.40986	16.3805	1
	High	KVTSTLLEQDTSTEK	2	8	1	323348418		0	4.79088	0	2	1679.86	-3.08339	15.7486	1
	High	YGYQLYTSnPSGNYTGWK	12	8	1	323348418	N9(Deamidated)	0	4.51057	0	2	2099.93	-2.51936	30.4468	0
	High	LYqVEYALESISHAGTAIGImASDGIVLAAER	1	7	1	323348418	Q3(Deamidated); M21(Oxidation)	0	4.39995	0	4	3365.72	8.77697	49.718	0
	High	DDmKVDDAIELALK	5	8	1	323348418	M3(Oxidation)	0	4.24875	0	2	1591.78	-2.73975	30.82	1
	High	KDEDEEADEDmK	2	4	1	323348418	M11(Oxidation)	0	4.24236	0	2	1469.56	-1.4101	11.2076	1
	High	AISVGANTSAAQTLLqmDYK	3	8	1	323348418	Q16(Deamidated); M17(Oxidation)	0	4.23743	0	2	2099.03	-2.24993	31.3343	0
	High	TGITKKDEDEEADEDmK	2	4	1	323348418	M16(Oxidation)	0	3.99871	0	2	1969.85	-3.57828	12.3637	2
	High	KGAnDGEVYQK	2	8	1	323348418	N4(Deamidated)	0	3.95133	0	2	1209.57	-3.65359	11.7946	1
	High	VTSTLLEQDTSTEK	5	8	1	323348418		0	3.87566	0	2	1551.77	-3.10237	18.3933	0
	High	VTSTLLEqDTSTEKLYK	1	8	1	323348418	Q8(Deamidated)	0	3.86046	0	2	1956.99	-3.30033	23.3519	1
	High	VTSTLLEQDTSTEKLYK	1	8	1	323348418		0	3.84831	0	2	1956.01	-2.487	22.3817	1
	High	LYQVEYALESISHAGTAIGImASDGIVLAAER	2	7	1	323348418	M21(Oxidation)	0	3.75549	0	4	3364.7	-3.51703	49.5696	0
	High	TYNEDIPVEILVR	6	8	1	323348418		0	3.74536	0	3	1560.82	-2.68788	34.4252	0
	High	QGYTQHGGLrPFGVSFIYAGYDDR	3	8	1	323348418	R10(Deamidated)	0	3.62316	0	3	2705.28	3.90678	33.2348	0
	High	TTDSSALTYDRLEFATIR	3	8	1	323348418		0	3.53706	0	2	2060.03	-1.16702	29.6682	1
	High	DEDEEADEDmK	1	4	1	323348418	M10(Oxidation)	0	3.30821	0	2	1341.46	-1.72727	11.4009	0
	High	IFKPqEIKDILVK	4	8	1	323348418	Q5(Deamidated)	0	3.30157	0	2	1571.93	-4.46831	28.4769	1
	High	IFKPQEIKDILVK	2	8	1	323348418		0	3.26458	0	2	1570.95	-2.6793	27.2792	1
	High	AISVGANTSAAQTLLQmDYKDDmKVDDAIELALK	1	8	1	323348418	M17(Oxidation); M23(Oxidation)	0	3.25918	0	3	3670.81	-2.16815	39.6832	2
	High	KGANDGEVYQK	1	8	1	323348418		0	3.22946	0	2	1208.59	-3.44859	12.0919	1
	High	VDDAIELALK	1	8	1	323348418		0	3.20595	0	2	1086.6	-3.15267	27.462	0
	High	TYnEDIPVEILVR	2	8	1	323348418	N3(Deamidated)	0	2.96926	0	2	1561.8	-4.01092	35.8324	0
	High	TTDSSALTYDRLEFATIRK	1	8	1	323348418		0	2.8145	0	2	2188.12	-2.99517	25.5407	2
	High	xHAQnYLK	1	7	1	323348418	X1(L); N5(Deamidated)	0	2.62731	0	2	987.523	-2.98986	14.0612	0
	High	TTIFSPEGR	1	5	1	323348418		0	2.61699	0	2	1007.51	-2.31068	19.07	0
178847521	Chain T, Yeast 20s Proteasome:glidobactin A-Complex	214.58	62.72	14	14	72
	A3	Sequence	# PSMs	# Proteins	# Protein Groups	Protein Group Accessions	Modifications	ΔCn	XCorr	Probability	Charge	MH+ [Da]	ΔM [ppm]	RT [min]	# Missed Cleavages
	High	FVKGDLLQEAIDFAQK	3	6	1	178847521		0	4.73274	0	2	1821.97	-2.19139	37.7872	1
	High	LGQYVQAHTLYNSVrPFGVSTIFGGVDK	15	7	1	178847521	R15(Deamidated)	0	4.36015	0	3	3054.56	-1.17981	37.8836	0
	High	AELEKLVDHHPEGLSAR	2	7	1	178847521		0	4.335	0	2	1900.98	-2.14268	18.6248	1
	High	LGQYVQAHTLYNSVRPFGVSTIFGGVDK	5	7	1	178847521		0	4.31836	0	3	3053.58	-1.83744	36.3972	0
	High	nGAHLYmLEPSGSYWGYK	2	7	1	178847521	N1(Deamidated); M7(Oxidation)	0	4.31133	0	2	2089.93	-2.35629	31.9765	0
	High	HIGcVYSGLIPDGR	7	6	1	178847521	C4(Carbamidomethyl)	0	4.09593	0	2	1543.76	-4.76578	25.1113	0
	High	GDLLQEAIDFAQK	13	6	1	178847521		0	3.80253	0	2	1447.74	-1.8314	40.7169	0
	High	cNDGVVFAVEK	4	6	1	178847521	C1(Carbamidomethyl)	0	3.7237	0	2	1237.59	-2.29524	22.0506	0
	High	NGAHLYmLEPSGSYWGYK	3	7	1	178847521	M7(Oxidation)	0	3.67381	0	2	2088.94	-2.06176	28.4685	0
	High	TSIGTGYDLSNSVFSPDGR	1	1	1	178847521		0	3.65718	0	2	1972.92	-1.61938	31.3569	0
	High	GDLLQEAIDFAqK	2	6	1	178847521	Q12(Deamidated)	0	3.65233	0	2	1448.72	-3.60462	43.4041	0
	High	cnDGVVFAVEK	2	6	1	178847521	C1(Carbamidomethyl); N2(Deamidated)	0	3.56706	0	2	1238.57	-2.69347	23.7618	0
	High	FVKGDLLqEAIDFAQK	5	6	1	178847521	Q8(Deamidated)	0	3.55687	0	3	1822.95	-4.00954	38.7582	1
	High	AVEnGTTSIGIK	2	6	1	178847521	N4(Deamidated)	0	3.23557	0	2	1190.62	-2.2362	17.3789	0
	High	GREEAASFKK	1	6	1	178847521		0	3.20574	0	3	1122.59	-2.81537	11.553	2
	High	AVENGTTSIGIK	1	6	1	178847521		0	3.17548	0	2	1189.64	-3.66855	16.0863	0
	High	IIYLAHEDNKEK	1	7	1	178847521		0	3.08569	0	2	1472.77	-2.1276	13.8465	1
	High	IIYLAHEDNK	1	7	1	178847521		0	2.86074	0	2	1215.63	-3.98615	15.3777	0
	High	LYKTPIPIPAFADR	1	7	1	178847521		0	2.69484	0	2	1601.9	-2.04776	31.2006	1
	High	nFQVEYAVK	1	6	1	178847521	N1(Deamidated)	0	2.67296	0	2	1098.54	-3.40726	25.3268	0
93279382	Chain O, Crystal Structure Of The Yeast 20s Proteasome In Complex With Bortezomib	197.257	52	12	12	70
	A3	Sequence	# PSMs	# Proteins	# Protein Groups	Protein Group Accessions	Modifications	ΔCn	XCorr	Probability	Charge	MH+ [Da]	ΔM [ppm]	RT [min]	# Missed Cleavages
	High	VSLLTPDIGAVYSGmGPDYR	5	5	1	93279382	M15(Oxidation)	0	4.78517	0	3	2127.04	-2.56209	35.4278	0
	High	LGqIDYALTAVK	1	4	1	93279382	Q3(Deamidated)	0	4.36788	0	2	1292.71	-2.11999	29.7668	0
	High	VSLLTPDIGAVYSGMGPDYR	2	5	1	93279382		0	4.27345	0	2	2111.04	-1.7168	38.9236	0
	High	ESVEGEFNGDTIELAIIGDENPDLLGYTGIPTDKGPR	6	3	1	93279382		0	4.25044	0	3	3931.91	-0.439439	45.3775	1
	High	ATnGVVIATEK	1	5	1	93279382	N3(Deamidated)	0	4.0186	0	2	1103.59	-1.92699	15.5259	0
	High	ESVEGEFnGDTIELAIIGDEnPDLLGYTGIPTDKGPR	3	3	1	93279382	N8(Deamidated); N21(Deamidated)	0	3.91599	0	4	3933.89	3.10668	45.4476	1
	High	LTSQEInDRLEAL	6	7	1	93279382	N7(Deamidated)	0	3.8644	0	2	1502.76	-4.57978	29.7289	1
	High	LGQIDYALTAVK	12	4	1	93279382		0	3.8545	0	2	1291.72	-2.68303	27.609	0
	High	KLTSQEINDRLEAL	2	7	1	93279382		0	3.72772	0	2	1629.87	-4.51734	25.0382	2
	High	ATNGVVIATEK	1	5	1	93279382		0	3.62131	0	2	1102.61	-3.91497	14.6881	0
	High	YSFSLTTFSPSGK	2	4	1	93279382		0	3.61564	0	2	1421.69	-1.98297	32.3646	0
	High	LTSQEINDRLEAL	6	7	1	93279382		0	3.55241	0	2	1501.78	-2.13946	30.262	1
	High	KLTSqEINDRLEAL	9	7	1	93279382	Q5(Deamidated)	0	3.50274	0	2	1630.86	-5.19269	25.7868	2
	High	ESVEGEFNGDTIELAIIGDEnPDLLGYTGIPTDKGPR	4	3	1	93279382	N21(Deamidated)	0	3.50048	0	4	3932.91	3.69902	44.9616	1
	High	ATNGVVIATEKK	1	5	1	93279382		0	3.44045	0	2	1230.7	-2.61423	13.0895	1
	High	KSSSPLAmSETLSK	1	5	1	93279382	M8(Oxidation)	0	3.30779	0	2	1481.75	-2.81571	14.1565	1
	High	SSSPLAmSETLSK	4	5	1	93279382	M7(Oxidation)	0	3.24825	0	2	1353.65	-1.73	17.8842	0
	High	KVAHTSYKR	1	5	1	93279382		0	3.1315	0	2	1089.61	-3.58563	11.1789	2
	High	ATnGVVIATEKK	1	5	1	93279382	N3(Deamidated)	0	2.67823	0	2	1231.68	-7.47434	13.4439	1
	High	KVAHTSYK	1	5	1	93279382		0	2.63874	0	2	933.514	-1.58626	11.2213	1
	High	SSSPLAMSETLSK	1	5	1	93279382		0	2.61792	0	2	1337.66	-3.08818	22.547	0
403071955	Chain 2, Near-Atomic Resolution Structural Model Of The Yeast 26s Proteasome	184.914	58.62	13	13	85
	A3	Sequence	# PSMs	# Proteins	# Protein Groups	Protein Group Accessions	Modifications	ΔCn	XCorr	Probability	Charge	MH+ [Da]	ΔM [ppm]	RT [min]	# Missed Cleavages
	High	LASDAIqAGIWNDLGSGSnVDVcVmEIGKDAEYLr	4	5	1	403071955	Q7(Deamidated); N19(Deamidated); C23(Carbamidomethyl); M25(Oxidation); R35(Deamidated)	0	5.28964	0	3	3785.79	9.42437	44.2056	1
	High	IWcAGAGTAADTEAVTqLIGSNIELHSLYTSREPR	4	5	1	403071955	C3(Carbamidomethyl); Q17(Deamidated)	0	5.25412	0	4	3788.87	4.86754	41.0851	1
	High	LASDAIQAGIWNDLGSGSNVDVcVmEIGKDAEYLR	3	5	1	403071955	C23(Carbamidomethyl); M25(Oxidation)	0	4.96468	0	3	3782.8	0.724683	43.8653	1
	High	IWcAGAGTAADTEAVTQLIGSNIELHSLYTSR	5	5	1	403071955	C3(Carbamidomethyl)	0	4.88869	0	4	3405.67	-2.08658	43.8551	0
	High	IWcAGAGTAADTEAVTQLIGSNIELHSLYTSREPR	5	5	1	403071955	C3(Carbamidomethyl)	0	4.78081	0	3	3787.86	-2.7151	41.2091	1
	High	LASDAIQAGIWNDLGSGSNVDVcVmEIGK	1	5	1	403071955	C23(Carbamidomethyl); M25(Oxidation)	0	4.66042	0	3	3035.44	-2.00707	40.8967	0
	High	NNFLAEnSHTQPK	12	3	1	403071955	N7(Deamidated)	0	4.5177	0	2	1500.7	-5.84734	14.7192	0
	High	ATSTGTTIVGVKFNNGVVIAADTR	3	3	1	403071955		0	4.16671	0	3	2392.28	-2.60448	28.7745	1
	High	STQGPIVADKncAK	2	5	1	403071955	N11(Deamidated); C12(Carbamidomethyl)	0	3.78659	0	2	1489.72	-4.81865	12.6141	1
	High	NNFLAENSHTQPK	7	3	1	403071955		0	3.56458	0	2	1499.72	-3.64867	14.072	0
	High	NnFLAENSHTqPK	12	3	1	403071955	N2(Deamidated); Q11(Deamidated)	0	3.5013	0	2	1501.68	-4.71026	17.0721	0
	High	NYLTPNVREEKqK	3	3	1	403071955	Q12(Deamidated)	0	3.30708	0	2	1619.84	-2.04989	13.7733	2
	High	FNNGVVIAADTR	2	5	1	403071955		0	3.12449	0	2	1276.66	-2.97587	19.5398	0
	High	VVSALqmLK	1	5	1	403071955	Q6(Deamidated); M7(Oxidation)	0	2.98601	0	2	1005.56	-1.96652	20.7431	0
	High	STQGPIVADKNcAK	1	5	1	403071955	C12(Carbamidomethyl)	0	2.95446	0	2	1488.74	-4.48901	12.3793	1
	High	VVSALQmLK	3	5	1	403071955	M7(Oxidation)	0	2.89085	0	2	1004.58	-1.96126	19.2488	0
	High	FnnGVVIAADTR	2	5	1	403071955	N2(Deamidated); N3(Deamidated)	0	2.83525	0	2	1278.63	-1.9324	22.7574	0
	High	FNnGVVIAADTR	8	5	1	403071955	N3(Deamidated)	0	2.82723	0	2	1277.64	-2.97922	22.2321	0
	High	nYLTPNVREEK	3	3	1	403071955	N1(Deamidated)	0	2.75348	0	2	1363.68	-3.25118	17.6943	1
	High	ATSTGTTIVGVK	2	3	1	403071955		0	2.74292	0	2	1134.63	-3.02041	16.2804	0
	High	NYLTPNVREEK	1	3	1	403071955		0	2.6906	0	2	1362.7	-3.24823	16.0303	1
	High	QDLTKEEAIK	1	5	1	403071955		0	2.64365	0	2	1174.63	-2.64578	13.4458	1
323309416	Pup3p [Saccharomyces cerevisiae FostersO]	176.755	42.93	8	8	49
	A3	Sequence	# PSMs	# Proteins	# Protein Groups	Protein Group Accessions	Modifications	ΔCn	XCorr	Probability	Charge	MH+ [Da]	ΔM [ppm]	RT [min]	# Missed Cleavages
	High	AIEPETFTQLVSSSLYER	8	4	1	323309416		0	5.26882	0	2	2070.04	-1.62276	42.3235	0
	High	FGPYFVGPVVAGInSK	5	5	1	323309416	N14(Deamidated)	0	4.44813	0	3	1652.86	-2.78586	37.592	0
	High	FGPYFVGPVVAGINSK	3	5	1	323309416		0	4.39378	0	3	1651.88	-1.89638	36.0954	0
	High	RFGPYFVGPVVAGINSK	7	5	1	323309416		0	4.28955	0	3	1807.98	-2.26435	31.4756	1
	High	DALSGWGAVVYIIK	2	4	1	323309416		0	4.14068	0	2	1491.82	-1.67478	44.6312	0
	High	SGKPFIAGFDLIGcIDEAK	4	5	1	323309416	C14(Carbamidomethyl)	0	3.86838	0	3	2038.03	-2.20488	38.3866	0
	High	LGSQSLGVSNKFEK	5	5	1	323309416		0	3.83402	0	2	1493.79	-3.32051	17.088	1
	High	RFGPYFVGPVVAGInSK	3	5	1	323309416	N15(Deamidated)	0	3.72409	0	3	1808.96	-3.38054	32.8926	1
	High	rFGPYFVGPVVAGInSK	2	5	1	323309416	R1(Deamidated); N15(Deamidated)	0	3.55511	0	2	1809.94	-7.72544	32.565	1
	High	LGSqSLGVSNKFEK	2	5	1	323309416	Q4(Deamidated)	0	3.52271	0	2	1494.78	-2.66983	18.1142	1
	High	AIEPETFTqLVSSSLYER	5	4	1	323309416	Q9(Deamidated)	0	3.46433	0	3	2071.02	-2.69292	42.6217	0
	High	LGSQSLGVSNK	1	5	1	323309416		0	3.27707	0	2	1089.59	-2.48305	14.2186	0
	High	LGSqSLGVSNK	1	5	1	323309416	Q4(Deamidated)	0	2.98823	0	2	1090.57	-3.83061	15.0166	0
	High	AIEPETFTQLVSSSLYERR	1	4	1	323309416		0	2.61857	0	2	2226.14	-2.29723	37.8398	1
93279386	Chain S, Crystal Structure Of The Yeast 20s Proteasome In Complex With Bortezomib	166.904	82.83	17	17	57
	A3	Sequence	# PSMs	# Proteins	# Protein Groups	Protein Group Accessions	Modifications	ΔCn	XCorr	Probability	Charge	MH+ [Da]	ΔM [ppm]	RT [min]	# Missed Cleavages
	High	SGAHLLEFQPSGNVTELYGTAIGAR	5	6	1	93279386		0	5.9872	0	3	2588.3	-2.9211	35.0123	0
	High	AGVEAISQSLRDESLTVDNLSIAIVGK	5	6	1	93279386		0	4.92083	0	2	2785.49	-0.8366	42.4361	1
	High	TLDTFIKIDGNPDELIK	3	6	1	93279386		0	4.53788	0	2	1932.03	-2.2813	34.3888	1
	High	LFQVEYALEAIK	2	6	1	93279386		0	4.27606	0	2	1423.78	-2.36592	38.284	0
	High	SGAHLLEFQPSGnVTELYGTAIGAR	10	6	1	93279386	N13(Deamidated)	0	4.20605	0	3	2589.29	-3.06421	36.3323	0
	High	NTQSYGGRPYGVGLLIIGYDK	2	4	1	93279386		0	4.16906	0	2	2271.17	-2.39831	33.7021	0
	High	NNYDGDTVTFSPTGR	1	6	1	93279386		0	4.16554	0	2	1643.73	-2.45039	21.2241	0
	High	cDEHmGLSLAGLAPDAR	2	6	1	93279386	C1(Carbamidomethyl); M5(Oxidation)	0	4.08385	0	2	1828.83	-2.9575	25.4977	0
	High	AGVEAISQSLR	1	6	1	93279386		0	3.88958	0	2	1130.61	-2.56348	20.2737	0
	High	LFqVEYALEAIK	1	6	1	93279386	Q3(Deamidated)	0	3.80483	0	2	1424.76	-3.3118	40.4626	0
	High	NnYDGDTVTFSPTGR	6	6	1	93279386	N2(Deamidated)	0	3.51547	0	2	1644.71	-3.86349	24.9121	0
	High	AGVEAISqSLRDESLTVDNLSIAIVGKDTPFTIYDGEAVAK	1	6	1	93279386	Q8(Deamidated)	0	3.465	0	4	4294.22	4.78019	46.7305	2
	High	NTqSYGGRPYGVGLLIIGYDK	8	4	1	93279386	Q3(Deamidated)	0	3.36691	0	3	2272.16	-0.902081	37.9796	0
	High	LFQVEYALEAIKQGSVTVGLR	1	6	1	93279386		0	3.31794	0	3	2321.28	-2.2303	43.6115	1
	High	SNTHAVLVALKR	2	6	1	93279386		0	3.23045	0	3	1308.77	-3.92422	15.2762	1
	High	AGHLLcDKAQK	1	6	1	93279386	C6(Carbamidomethyl)	0	3.13982	0	2	1240.64	-3.40279	11.9917	1
	High	DTPFTIYDGEAVAK	1	6	1	93279386		0	3.08338	0	2	1526.73	-2.3377	29.3357	0
	High	AGHLLcDKAqK	1	6	1	93279386	C6(Carbamidomethyl); Q10(Deamidated)	0	3.02795	0	2	1241.63	-3.50422	12.2154	1
	High	QQcNYSSLVFNR	1	6	1	93279386	C3(Carbamidomethyl)	0	2.91297	0	2	1515.7	-2.30257	24.6612	0
	High	IDGNPDELIK	1	6	1	93279386		0	2.72703	0	2	1113.58	-3.09668	20.4463	0
	High	SNTHAVLVALK	1	6	1	93279386		0	2.68098	0	2	1152.67	-4.40428	17.1543	0
	High	QQcNYSSLVFNRK	1	6	1	93279386	C3(Carbamidomethyl)	0	2.67308	0	2	1643.79	-2.71681	20.2925	1
151944720	22.6 kDa proteasome subunit [Saccharomyces cerevisiae YJM789]	115.043	43.94	9	9	48
	A3	Sequence	# PSMs	# Proteins	# Protein Groups	Protein Group Accessions	Modifications	ΔCn	XCorr	Probability	Charge	MH+ [Da]	ΔM [ppm]	RT [min]	# Missed Cleavages
	High	KNKPELYQIDYLGTK	1	3	1	151944720		0	4.3187	0	2	1809.97	-2.52104	22.0121	1
	High	NKPELYQIDYLGTK	7	3	1	151944720		0	4.22886	0	3	1681.88	-2.10452	25.2372	0
	High	RPYQVnVLIGGYDK	6	3	1	151944720	N6(Deamidated)	0	4.11405	0	2	1622.85	-3.19128	26.3229	0
	High	RPYQVNVLIGGYDK	4	3	1	151944720		0	3.98487	0	2	1621.86	-3.3393	24.5667	0
	High	EDYELSPQAVSSFVR	4	3	1	151944720		0	3.84587	0	2	1726.82	-2.4189	33.6947	0
	High	IVDKDGIrQVDDFQAQ	7	3	1	151944720	R8(Deamidated)	0	3.8168	0	2	1847.91	-2.76232	21.2896	2
	High	RPYQVNVLIGGYDKK	1	3	1	151944720		0	3.61335	0	2	1749.96	-2.95495	21.2843	1
	High	GISVLKDSDDKTR	2	2	1	151944720		0	3.49683	0	2	1433.76	-2.86144	13.5629	2
	High	NKPELYqIDYLGTK	7	3	1	151944720	Q7(Deamidated)	0	3.33073	0	3	1682.86	-3.19564	26.3693	0
	High	SRRPYqVNVLIGGYDK	4	3	1	151944720	Q6(Deamidated)	0	3.2405	0	3	1865.98	-4.46818	23.6252	1
	High	EDYELSPqAVSSFVR	2	3	1	151944720	Q8(Deamidated)	0	3.20147	0	2	1727.8	-5.38903	34.6848	0
	High	VQDSVILASSK	3	2	1	151944720		0	2.98019	0	2	1146.63	-2.77588	16.9638	0
256274381	Pba1p [Saccharomyces cerevisiae JAY291]	92.4193	57.25	11	11	28
	A3	Sequence	# PSMs	# Proteins	# Protein Groups	Protein Group Accessions	Modifications	ΔCn	XCorr	Probability	Charge	MH+ [Da]	ΔM [ppm]	RT [min]	# Missed Cleavages
	High	NLQSLEVcPVPKVEFPQDLDVPQYSTAVITTK	2	2	1	256274381	C8(Carbamidomethyl)	0	5.6453	0	3	3615.86	-1.40625	39.812	1
	High	NDTADETVYGFSFPIYSFGK	4	6	1	256274381		0	5.13727	0	2	2258.02	-1.84918	44.2263	0
	High	SIISQLAQFSPDIIVIGTSDK	2	9	1	256274381		0	4.50954	0	2	2232.21	-2.55386	48.8592	0
	High	TLLFSmEENFISISPIFGNmISR	1	8	1	256274381	M6(Oxidation); M20(Oxidation)	0	4.07773	0	3	2678.34	8.37062	47.777	0
	High	HSWNYDENFPNEVDPDQK	2	8	1	256274381		0	3.84658	0	2	2233.94	-1.86013	24.7554	0
	High	NLLqLTSIGEIK	6	8	1	256274381	Q4(Deamidated)	0	3.83755	0	2	1329.76	-1.44511	35.9981	0
	High	VEFPQDLDVPQYSTAVITTK	4	2	1	256274381		0	3.64039	0	3	2251.15	-1.47083	36.0558	0
	High	NLQSLEVcPVPK	1	5	1	256274381	C8(Carbamidomethyl)	0	3.43203	0	2	1383.73	-2.62861	23.8537	0
	High	NLLQLTSIGEIK	1	8	1	256274381		0	3.05291	0	2	1328.78	-1.25702	34.8829	0
	High	HLLDLPEISK	1	5	1	256274381		0	2.97807	0	2	1164.66	-2.99678	26.4067	0
	High	cLVAPSEGPNGFEK	1	8	1	256274381	C1(Carbamidomethyl)	0	2.79108	0	2	1504.71	-2.19351	21.0747	0
	High	ImNPLFPK	2	5	1	256274381	M2(Oxidation)	0	2.67561	0	2	975.531	-2.57093	23.8196	0
	High	cLVAPSEGPnGFEK	1	8	1	256274381	C1(Carbamidomethyl); N10(Deamidated)	0	2.65078	0	2	1505.69	-4.06155	21.3866	0
312258	PUP2 [Saccharomyces cerevisiae]	86.9574	61.54	17	17	25
	A3	Sequence	# PSMs	# Proteins	# Protein Groups	Protein Group Accessions	Modifications	ΔCn	XCorr	Probability	Charge	MH+ [Da]	ΔM [ppm]	RT [min]	# Missed Cleavages
	High	ELKEKEAAESPEEADVEmS	2	4	1	312258	M18(Oxidation)	0	4.84138	0	2	2136.94	-2.85811	14.5603	2
	High	LFQVEYSLEAIK	2	8	1	312258		0	4.0865	0	2	1439.78	0.517366	35.0003	0
	High	LFQVEYSLEAIKLGSTAIGIATK	2	8	1	312258		0	4.05642	0	3	2452.37	-1.97235	45.2542	1
	High	EKEAAESPEEADVEmS	1	4	1	312258	M15(Oxidation)	0	4.0286	0	2	1766.72	-2.23579	13.9708	1
	High	IYDNEKTAELIK	1	8	1	312258		0	3.99017	0	2	1436.76	-2.43614	17.4439	1
	High	QVmEEKLDENNAQLScITKQDGFK	2	7	1	312258	M3(Oxidation); C16(Carbamidomethyl)	0	3.91945	0	3	2841.33	-2.06911	22.7824	2
	High	ATSPLLESDSIEKIVEIDR	1	8	1	312258		0	3.88322	0	2	2115.12	-0.0443377	35.7075	1
	High	TAAVTHnLYYDEDINVESLTQSVcDLALR	2	7	1	312258	N7(Deamidated); C24(Carbamidomethyl)	0	3.84286	0	3	3311.6	8.61418	43.8313	0
	High	LDENNAQLScITK	1	7	1	312258	C10(Carbamidomethyl)	0	3.8414	0	2	1505.72	-2.27481	19.0234	0
	High	RATSPLLESDSIEK	2	8	1	312258		0	3.7746	0	2	1545.81	-2.77299	17.9994	1
	High	HIGcAmSGLTADAR	1	8	1	312258	C4(Carbamidomethyl); M6(Oxidation)	0	3.66955	0	2	1475.67	-2.66003	13.7434	0
	High	QVmEEKLDENNAQLScITK	1	7	1	312258	M3(Oxidation); C16(Carbamidomethyl)	0	3.47742	0	2	2266.07	-1.58999	19.5139	1
	High	TAAVTHNLYYDEDINVESLTQSVcDLALR	1	7	1	312258	C24(Carbamidomethyl)	0	3.22539	0	3	3310.58	-2.66405	43.2791	0
	High	LGSTAIGIATK	1	8	1	312258		0	3.14413	0	2	1031.61	-2.53014	18.2496	0
	High	IYDnEKTAELIK	1	8	1	312258	N4(Deamidated)	0	3.08314	0	2	1437.74	-3.20363	18.8746	1
	High	ATSPLLESDSIEK	1	8	1	312258		0	2.92677	0	2	1389.71	-2.61234	21.698	0
	High	EAAESPEEADVEmS	1	4	1	312258	M13(Oxidation)	0	2.79118	0	2	1509.59	-3.10396	15.6038	0
	High	FGEGASGEER	1	7	1	312258		0	2.70032	0	2	1038.44	-3.84378	12.5066	0
	High	EGVVLGVEKR	1	8	1	312258		0	2.68256	0	2	1085.63	-3.04151	15.0364	1
323305986	Ump1p [Saccharomyces cerevisiae FostersB]	70.9655	45.95	5	5	51
	A3	Sequence	# PSMs	# Proteins	# Protein Groups	Protein Group Accessions	Modifications	ΔCn	XCorr	Probability	Charge	MH+ [Da]	ΔM [ppm]	RT [min]	# Missed Cleavages
	High	TmEmEIVNRTDFNPLSTNGSIHR	1	2	1	323305986	M2(Oxidation); M4(Oxidation)	0	4.40746	0	3	2694.25	-2.47251	24.0434	1
	High	DILLNKEcSIDWEDVYPGTGLQASTmVGDDVHSK	1	2	1	323305986	C8(Carbamidomethyl); M26(Oxidation)	0	4.06148	0	3	3808.76	-1.29741	36.3687	1
	High	TmEmEIVnRTDFNPLSTnGSIHR	7	2	1	323305986	M2(Oxidation); M4(Oxidation); N8(Deamidated); N18(Deamidated)	0	3.5902	0	3	2696.22	-2.40815	25.9484	1
	High	TmEmEIVNRTDFNPLSTNGSIHr	26	2	1	323305986	M2(Oxidation); M4(Oxidation); R23(Deamidated)	0	3.44943	0	4	2695.23	-4.40416	25.2085	1
	High	EcSIDWEDVYPGTGLQASTmVGDDVHSK	1	2	1	323305986	C2(Carbamidomethyl); M20(Oxidation)	0	3.33882	0	3	3112.34	-2.31113	32.9734	0
	High	TDFNPLSTnGSIHR	11	2	1	323305986	N9(Deamidated)	0	2.94678	0	2	1559.74	-3.28491	23.2945	0
	High	QIFGIAEPmKR	1	2	1	323305986	M9(Oxidation)	0	2.77048	0	2	1305.69	-3.29856	19.3957	1
	High	TDFNPLSTNGSIHR	2	2	1	323305986		0	2.70187	0	2	1558.76	-2.42092	21.2922	0
	High	qIFGIAEPmKR	1	2	1	323305986	Q1(Deamidated); M9(Oxidation)	0	2.64314	0	2	1306.68	-1.9937	20.6702	1
349577910	K7_Blm10p [Saccharomyces cerevisiae Kyokai no. 7]	53.8203	7.89	13	13	17
	A3	Sequence	# PSMs	# Proteins	# Protein Groups	Protein Group Accessions	Modifications	ΔCn	XCorr	Probability	Charge	MH+ [Da]	ΔM [ppm]	RT [min]	# Missed Cleavages
	High	LLTTLVQNQSNPSISDPTTLLEAER	1	8	1	349577910		0	4.69605	0	3	2740.43	-2.54113	37.815	0
	High	IFQLVDVDLEDSLVTK	1	10	1	349577910		0	4.05735	0	2	1833.98	-1.24645	42.2156	0
	High	TFTEEmNNFDNPK	2	10	1	349577910	M6(Oxidation)	0	3.98669	0	2	1602.67	-2.06676	17.5015	0
	High	NLEDSVVGLNPQQFIK	2	4	1	349577910		0	3.73821	0	2	1800.94	-3.37631	37.0383	0
	High	LVLYLTALNDVLR	1	10	1	349577910		0	3.59721	0	2	1502.89	-2.47712	45.1589	0
	High	VDDELLNNAFK	2	10	1	349577910		0	3.28616	0	2	1277.63	-2.97491	27.9765	0
	High	LYAGLGYmPIR	1	9	1	349577910	M8(Oxidation)	0	3.27671	0	2	1269.66	-3.74416	26.1313	0
	High	LYAGLGYmPIRK	1	9	1	349577910	M8(Oxidation)	0	3.19023	0	2	1397.76	-2.09053	20.9025	1
	High	TVKPFVYAInGSK	1	10	1	349577910	N10(Deamidated)	0	3.11941	0	3	1424.78	-2.3356	22.4639	0
	High	LFDELVFDHPYDqVR	2	10	1	349577910	Q13(Deamidated)	0	3.08675	0	2	1893.91	6.16314	34.1769	0
	High	IISLSDYEYDITR	1	10	1	349577910		0	3.01764	0	2	1587.79	-1.94384	33.6636	0
	High	TDGQIHSYSR	1	9	1	349577910		0	2.98858	0	2	1163.54	-3.67916	12.0853	0
	High	LQHYTLDYVSDR	1	8	1	349577910		0	2.7153	0	2	1509.73	-1.97988	20.6858	0
166007287	Chain B, Crystal Structure Of A Novel Chaperone Complex For Yeast 20s Proteasome Assembly	51.6073	76.54	9	9	12
	A3	Sequence	# PSMs	# Proteins	# Protein Groups	Protein Group Accessions	Modifications	ΔCn	XCorr	Probability	Charge	MH+ [Da]	ΔM [ppm]	RT [min]	# Missed Cleavages
	High	RVILPEVSGTmAQDNmQFSLLISmSSK	3	8	1	166007287	M11(Oxidation); M16(Oxidation); M24(Oxidation)	0	6.34193	0	3	3030.49	-1.77706	34.0355	1
	High	VILPEVSGTmAQDNmQFSLLISmSSK	1	8	1	166007287	M10(Oxidation); M15(Oxidation); M23(Oxidation)	0	5.07064	0	3	2874.39	-2.81318	37.8036	0
	High	LGDSADPKVPVVcVQIAELYR	1	8	1	166007287	C13(Carbamidomethyl)	0	5.06859	0	3	2329.22	0.0201016	34.622	1
	High	LnGEmDSTYEVSSK	1	8	1	166007287	N2(Deamidated); M5(Oxidation)	0	4.0795	0	2	1576.66	-3.24527	14.9249	0
	High	EQSADDNDFGKLVFVLK	1	5	1	166007287		0	3.76998	0	2	1924.96	-2.56038	35.1853	1
	High	ATKEQSADDNDFGK	1	6	1	166007287		0	3.73919	0	2	1525.67	-3.05354	12.0553	1
	High	VPVVcVQIAELYR	1	8	1	166007287	C5(Carbamidomethyl)	0	3.6835	0	2	1545.85	-0.12721	34.5624	0
	High	GLNPILDINVPLAGNLGNTGGDYDDEEEEFVRDHLSDYqVVTK	1	7	1	166007287	Q39(Deamidated)	0	3.55749	0	4	4732.26	2.20098	45.2568	1
	High	LNGEmDSTYEVSSK	1	8	1	166007287	M5(Oxidation)	0	3.38819	0	2	1575.68	-2.70042	14.274	0
	High	mISYEFQTHLPK	1	6	1	166007287	M1(Oxidation)	0	3.2355	0	2	1509.74	-1.63573	23.108	0
123624	RecName: Full=Heat shock protein SSA2	45.2178	27.7	3	11	13
	A3	Sequence	# PSMs	# Proteins	# Protein Groups	Protein Group Accessions	Modifications	ΔCn	XCorr	Probability	Charge	MH+ [Da]	ΔM [ppm]	RT [min]	# Missed Cleavages
	High	IINEPTAAAIAYGLDKK	1	22	2	323306163;123624		0	4.92279	0	2	1787.99	-2.3097	27.3748	1
	High	LDKSQVDEIVLVGGSTR	2	15	2	323306163;123624		0	4.53541	0	2	1815.98	-2.1701	26.539	1
	High	SINPDEAVAYGAAVQAAILTGDESSK	2	16	2	323306163;123624		0	4.07165	0	2	2577.27	0.805438	42.8779	0
	High	NTISEAGDKLEQADKDAVTK	1	2	1	123624		0	3.69654	0	3	2133.06	-3.56713	20.4335	2
	High	SEVFSTYADNQPGVLIQVFEGER	1	13	1	123624		0	3.42546	0	3	2585.25	-0.261655	43.4646	0
	High	ELQEVANPImSK	1	6	1	123624	M10(Oxidation)	0.0767	3.37316	0	2	1374.69	-2.58194	22.1343	0
	High	NQLESIAYSLK	1	13	2	323306163;123624		0	3.16368	0	2	1265.67	-2.89319	28.1769	0
	High	DAGTIAGLNVLR	1	25	3	323306163;123624;121575		0	2.98442	0	2	1199.67	-2.41481	30.1132	0
	High	LVTDYFnGKEPNR	1	16	2	323306163;123624	N7(Deamidated)	0	2.97919	0	2	1553.75	-3.10283	20.5411	1
	High	mKETAESYLGAK	1	17	2	323306163;123624	M1(Oxidation)	0	2.66189	0	2	1343.65	-2.38863	14.2566	1
	High	NFTPEQISSmVLGK	1	9	2	323306163;123624	M10(Oxidation)	0	2.63003	0	2	1566.78	-2.28853	30.7322	0
323306163	Ssa1p [Saccharomyces cerevisiae FostersB]	41.8101	24.18	1	10	12
	A3	Sequence	# PSMs	# Proteins	# Protein Groups	Protein Group Accessions	Modifications	ΔCn	XCorr	Probability	Charge	MH+ [Da]	ΔM [ppm]	RT [min]	# Missed Cleavages
	High	IINEPTAAAIAYGLDKK	1	22	2	323306163;123624		0	4.92279	0	2	1787.99	-2.3097	27.3748	1
	High	LDKSQVDEIVLVGGSTR	2	15	2	323306163;123624		0	4.53541	0	2	1815.98	-2.1701	26.539	1
	High	SINPDEAVAYGAAVQAAILTGDESSK	2	16	2	323306163;123624		0	4.07165	0	2	2577.27	0.805438	42.8779	0
	High	ELQDIANPImSK	1	6	1	323306163	M10(Oxidation)	0	3.64971	0	2	1374.69	-2.58194	22.1343	0
	High	NTISEAGDKLEQADKDTVTK	1	7	1	323306163		0	3.43779	0	3	2163.07	-2.81264	19.5872	2
	High	NQLESIAYSLK	1	13	2	323306163;123624		0	3.16368	0	2	1265.67	-2.89319	28.1769	0
	High	DAGTIAGLNVLR	1	25	3	323306163;123624;121575		0	2.98442	0	2	1199.67	-2.41481	30.1132	0
	High	LVTDYFnGKEPNR	1	16	2	323306163;123624	N7(Deamidated)	0	2.97919	0	2	1553.75	-3.10283	20.5411	1
	High	mKETAESYLGAK	1	17	2	323306163;123624	M1(Oxidation)	0	2.66189	0	2	1343.65	-2.38863	14.2566	1
	High	NFTPEQISSmVLGK	1	9	2	323306163;123624	M10(Oxidation)	0	2.63003	0	2	1566.78	-2.28853	30.7322	0
151941458	conserved protein [Saccharomyces cerevisiae YJM789]	38.9004	28.09	6	6	13
	A3	Sequence	# PSMs	# Proteins	# Protein Groups	Protein Group Accessions	Modifications	ΔCn	XCorr	Probability	Charge	MH+ [Da]	ΔM [ppm]	RT [min]	# Missed Cleavages
	High	FVRPISWQGAYGmADAR	1	6	1	151941458	M13(Oxidation)	0	4.08292	0	3	1940.94	-2.50415	24.6227	0
	High	YLVEFVGPLDRPEDGSDSLYK	1	5	1	151941458		0	3.87812	0	2	2399.17	-2.26792	34.8357	0
	High	YLVEFVGPLDRPEDGSDSLYKDADmK	2	5	1	151941458	M25(Oxidation)	0	3.75301	0	3	2975.39	-3.1153	32.0044	1
	High	YLVEFVGPLDrPEDGSDSLYKDADmK	1	5	1	151941458	R11(Deamidated); M25(Oxidation)	0	3.65011	0	3	2976.41	9.37168	32.4653	1
	High	YSSALEVFYNK	2	6	1	151941458		0	3.42205	0	2	1320.64	-2.90406	28.4741	0
	High	ILFQILNASQRPK	1	6	1	151941458		0	3.03888	0	2	1527.9	-2.68953	28.0328	0
	High	GLFAIQQR	2	5	1	151941458		0	2.81765	0	2	932.529	-2.6553	22.515	0
	High	GLFAIqQR	3	5	1	151941458	Q6(Deamidated)	0	2.63054	0	2	933.513	-2.79099	24.0378	0
171541	glyceraldehyde-3-phosphate dehydrogenase (G3PD) [Saccharomyces cerevisiae]	35.3943	33.73	6	6	11
	A3	Sequence	# PSMs	# Proteins	# Protein Groups	Protein Group Accessions	Modifications	ΔCn	XCorr	Probability	Charge	MH+ [Da]	ΔM [ppm]	RT [min]	# Missed Cleavages
	High	IALSRPNVEVVALNDPFITnDYAAYmFK	4	5	1	171541	N20(Deamidated); M26(Oxidation)	0	6.54032	0	3	3188.61	4.16752	41.0107	0
	High	IALSRPNVEVVALNDPFITNDYAAYmFK	2	5	1	171541	M26(Oxidation)	0	6.12948	0	3	3187.61	-1.68809	40.8869	0
	High	IVSNAScTTNcLAPLAK	1	14	1	171541	C7(Carbamidomethyl); C11(Carbamidomethyl)	0	3.93319	0	2	1819.9	-2.17881	21.6152	0
	High	TASGNIIPSSTGAAK	1	14	1	171541		0	3.55222	0	2	1374.72	-2.9766	15.7266	0
	High	VINDAFGIEEGLmTTVHSLTATQK	1	5	1	171541	M13(Oxidation)	0	3.20517	0	3	2591.3	-0.889665	40.186	0
	High	VPTVDVSVVDLTVK	1	13	1	171541		0	3.17947	0	2	1470.84	-2.06331	33.0424	0
	High	LVSWYDNEYGYSTR	1	8	1	171541		0	3.14941	0	2	1752.78	-3.54998	28.5035	0
323337162	Pfk26p [Saccharomyces cerevisiae Vin13]	35.2305	16.54	10	10	10
	A3	Sequence	# PSMs	# Proteins	# Protein Groups	Protein Group Accessions	Modifications	ΔCn	XCorr	Probability	Charge	MH+ [Da]	ΔM [ppm]	RT [min]	# Missed Cleavages
	High	mLDELSAGDYDGmTYPEIK	1	9	1	323337162	M1(Oxidation); M13(Oxidation)	0	4.62672	0	2	2179.94	-1.845	28.9093	0
	High	YRYPGIGGESYmDVINR	1	9	1	323337162	M12(Oxidation)	0	4.28622	0	3	2005.94	-3.13779	25.4479	1
	High	LVIVmVGLPATGK	1	9	1	323337162	M5(Oxidation)	0	3.78191	0	2	1313.78	-1.78509	29.9575	0
	High	EIFYQNLmQQK	1	9	1	323337162	M8(Oxidation)	0	3.56489	0	2	1457.71	-2.49723	22.3794	0
	High	VLFLESVcSDHALVQK	1	9	1	323337162	C8(Carbamidomethyl)	0	3.54317	0	2	1844.96	-1.39388	29.3521	0
	High	AYEPIEDDENLQYIK	1	9	1	323337162		0	3.36691	0	2	1839.86	-2.10552	27.6136	0
	High	SGESEDNVSGR	1	8	1	323337162		0	3.25205	0	2	1136.48	-2.46904	11.4305	0
	High	IEDNVLIITHR	1	9	1	323337162		0	3.22446	0	2	1322.74	-2.86685	22.2595	0
	High	IGGNSHLTPR	1	8	1	323337162		0	2.87279	0	2	1051.56	-5.20733	12.5835	0
	High	VPQTDLNTTR	1	8	1	323337162		0	2.71135	0	2	1144.59	-2.74718	13.7187	0
190407817	conserved hypothetical protein [Saccharomyces cerevisiae RM11-1a]	29.1495	37.16	5	5	10
	A3	Sequence	# PSMs	# Proteins	# Protein Groups	Protein Group Accessions	Modifications	ΔCn	XCorr	Probability	Charge	MH+ [Da]	ΔM [ppm]	RT [min]	# Missed Cleavages
	High	TIESESGFLQPTLDVIATLPADDRSK	2	3	1	190407817		0	4.10489	0	3	2803.43	-1.39372	40.6477	1
	High	TIESESGFLqPTLDVIATLPADDR	2	3	1	190407817	Q10(Deamidated)	0	3.85177	0	2	2589.3	2.30663	45.3392	0
	High	TIESESGFLQPTLDVIATLPADDR	3	3	1	190407817		0	3.3669	0	2	2588.31	-0.755241	44.6553	0
	High	SGGSNVVGIPLLDTKDDR	1	3	1	190407817		0	2.97363	0	2	1842.95	-2.81844	27.8235	1
	High	SGGSNVVGIPLLDTK	1	3	1	190407817		0	2.91671	0	2	1456.8	-2.81777	31.3309	0
	High	cLDLLKTELGE	1	3	1	190407817	C1(Carbamidomethyl)	0	2.6104	0	2	1290.66	-2.63813	32.1187	1
190408474	conserved hypothetical protein [Saccharomyces cerevisiae RM11-1a]	25.0882	5.06	6	6	8
	A3	Sequence	# PSMs	# Proteins	# Protein Groups	Protein Group Accessions	Modifications	ΔCn	XCorr	Probability	Charge	MH+ [Da]	ΔM [ppm]	RT [min]	# Missed Cleavages
	High	TLLASQLIGIR	2	9	1	190408474		0	3.51105	0	2	1184.73	-2.52327	33.1211	0
	High	IFEVVLNDKDIGSNINQSR	1	9	1	190408474		0	3.43252	0	3	2161.12	-2.4947	29.3228	1
	High	QTGSDVDGSASDNDVNSK	1	9	1	190408474		0	3.17393	0	2	1795.77	5.70265	11.9745	0
	High	VIASAVLLLIK	1	6	1	190408474		0	3.09548	0	2	1139.77	-2.65872	39.8961	0
	High	DmGITAFELSER	2	9	1	190408474	M2(Oxidation)	0	3.01482	0	2	1384.64	-2.54313	28.299	0
	High	LIDVLYTR	1	6	1	190408474		0	2.82349	0	2	992.574	-3.11498	26.1575	0
323334738	Pre7p [Saccharomyces cerevisiae AWRI796]	24.1618	18.48	2	2	6
	A3	Sequence	# PSMs	# Proteins	# Protein Groups	Protein Group Accessions	Modifications	ΔCn	XCorr	Probability	Charge	MH+ [Da]	ΔM [ppm]	RT [min]	# Missed Cleavages
	High	AGGAAASLImPFLDNQVNFK	5	4	1	323334738	M10(Oxidation)	0	4.65609	0	3	2080.05	-2.51796	40.3227	0
	High	GAVYSFDPVGSYER	1	4	1	323334738		0	3.28555	0	2	1546.71	-1.95272	28.1398	0
3114294	Chain Z, Crystal Structure Of The 20s Proteasome From Yeast At 2.4 Angstroms Resolution	16.0578	25	5	5	5
	A3	Sequence	# PSMs	# Proteins	# Protein Groups	Protein Group Accessions	Modifications	ΔCn	XCorr	Probability	Charge	MH+ [Da]	ΔM [ppm]	RT [min]	# Missed Cleavages
	High	KEGPTIYYVDSDGTR	1	10	1	3114294		0	3.57957	0	2	1700.81	-2.57887	18.4382	1
	High	GAGLSmGTmIcGYTR	1	10	1	3114294	M6(Oxidation); M9(Oxidation); C11(Carbamidomethyl)	0	3.37085	0	2	1606.7	-2.34106	19.1067	0
	High	ATAGNWVASQTVK	1	9	1	3114294		0	3.32204	0	2	1332.69	-2.82441	18.572	0
	High	ILSNLVYQYK	1	9	1	3114294		0	2.96395	0	2	1240.69	-3.12442	26.372	0
	High	EGPTIYYVDSDGTR	1	10	1	3114294		0	2.82138	0	2	1572.71	-2.32365	22.9135	0
121575	RecName: Full=78 kDa glucose-regulated protein homolog; Short=GRP-78; AltName: Full=Immunoglobulin heavy chain-binding protein homolog; Short=BiP; Flags: Precursor	13.1282	7.62	3	4	4
	A3	Sequence	# PSMs	# Proteins	# Protein Groups	Protein Group Accessions	Modifications	ΔCn	XCorr	Probability	Charge	MH+ [Da]	ΔM [ppm]	RT [min]	# Missed Cleavages
	High	SQIFSTAVDNQPTVmIK	1	3	1	121575	M15(Oxidation)	0	4.16738	0	2	1894.95	-2.27732	26.9155	0
	High	HGIDVSDNNK	1	3	1	121575		0	3.17025	0	2	1098.51	-3.19312	12.0579	0
	High	DAGTIAGLNVLR	1	25	3	323306163;123624;121575		0	2.98442	0	2	1199.67	-2.41481	30.1132	0
	High	ITPSYVAFTDDER	1	2	1	121575		0	2.80615	0	2	1513.71	-2.745	25.4333	0
This table pertains to Band 4 from Figure 2 in the referenced manuscript.
