# Supplementary material for: Data on the identity of non-canonical complexes formed from proteasome subunits in vivo
Source: Data Brief. 2016 Nov 22;9:1130–7. doi: 10.1016/j.dib.2016.11.048 (PMC5128733; doi:10.1016/j.dib.2016.11.048)
Supplement: Supplementary file 2 — Supplementary material [file mmc2.zip › Table 5 Protein content of Band 5.xlsx]

## Sheet: Sheet1
Accession	Description	Score	Coverage	# Unique Peptides	# Peptides	# PSMs
444302411	Chain Q, Yeast 20s Proteasome In Complex With The Vinyl Sulfone Lu112	1411.77	69.69	2	19	724
	A3	Sequence	# PSMs	# Proteins	# Protein Groups	Protein Group Accessions	Modifications	ΔCn	XCorr	Probability	Charge	MH+ [Da]	ΔM [ppm]	RT [min]	# Missed Cleavages
	High	NIEITVVKPDSDIVALSSEEInQYVTqIEQEKQEQQEQDK	45	1	1	444302411	N22(Deamidated); Q27(Deamidated)	0	7.08759	0	3	4647.29	4.38971	44.9274	1
	High	NIEITVVKPDSDIVALSSEEInQYVTQIEqEKQEQQEQDKK	83	1	1	444302411	N22(Deamidated); Q30(Deamidated)	0	5.92561	0	4	4775.36	-0.728163	35.3308	2
	High	NIEITVVKPDSDIVALSSEEInqYVTQIEqEKQEQQEQDKK	60	1	1	444302411	N22(Deamidated); Q23(Deamidated); Q30(Deamidated)	0	5.6336	0	4	4776.37	3.74298	35.2735	2
	High	NIEITVVKPDSDIVALSSEEInQYVTQIEQEK	29	4	2	444302411;298508455	N22(Deamidated)	0	5.38047	0	4	3632.85	1.30524	48.7155	0
	High	NIEITVVKPDSDIVALSSEEInqYVTqIEqEKQEQQEQDKK	10	1	1	444302411	N22(Deamidated); Q23(Deamidated); Q27(Deamidated); Q30(Deamidated)	0	5.35964	0	4	4777.34	1.15996	36.1352	2
	High	NIEITVVKPDSDIVALSSEEINQYVTQIEQEK	7	4	2	444302411;298508455		0	4.87181	0	4	3631.85	-1.81825	47.3771	0
	High	ALSIFSPDGHIFQVEYALEAVKR	11	5	3	444302411;323352352;323307097		0	4.69365	0	2	2590.36	-2.26532	41.3415	1
	High	LTLEDPVTVEYLTR	76	6	4	444302411;298508455;323352352;323307097		0	4.65126	0	3	1648.87	-3.39621	34.8965	0
	High	NIEITVVKPDSDIVALSSEEINQYVTQIEQEKQEQQEQDKK	6	1	1	444302411		0	4.62007	0	4	4773.35	-9.88069	47.8336	2
	High	ALSIFSPDGHIFQVEYALEAVK	10	5	3	444302411;323352352;323307097		0	4.43982	0	2	2434.26	-2.19119	44.0079	0
	High	NIEITVVKPDSDIVALSSEEINQYVTQIEQEKQEQQEQDK	10	1	1	444302411		0	4.40194	0	4	4645.3	-0.745598	43.9334	1
	High	NIEITVVKPDSDIVALSSEEInqYVTQIEQEK	9	4	2	444302411;298508455	N22(Deamidated); Q23(Deamidated)	0	4.38587	0	3	3633.86	9.92305	49.3036	0
	High	NIEITVVKPDSDIVALSSEEInqYVTqIEQEKQEQQEQDK	1	1	1	444302411	N22(Deamidated); Q23(Deamidated); Q27(Deamidated)	0	4.36645	0	5	4648.29	6.99444	45.0888	1
	High	NIEITVVKPDSDIVALSSEEINQYVTQIEqEKQEQQEQDKK	131	1	1	444302411	Q30(Deamidated)	0	4.33963	0	5	4774.4	4.52454	51.2403	2
	High	YTQSGGVRPFGVSTLIAGFDPRDDEPK	26	6	4	444302411;298508455;323352352;323307097		0	4.17915	0	3	2909.44	-2.13464	34.3956	1
	High	NIEITVVKPDSDIVALSSEEINQYVTqIEQEKQEQQEQDK	15	1	1	444302411	Q27(Deamidated)	0	4.00839	0	4	4646.3	4.37616	46.7544	1
	High	SLLEVVQTGAK	83	5	3	444302411;298508455;323307097		0	4.00151	0	2	1144.65	-3.41011	26.5041	0
	High	SLLEVVqTGAK	1	5	3	444302411;298508455;323307097	Q7(Deamidated)	0	3.95877	0	2	1145.64	1.38138	27.7132	0
	High	YTQSGGVRPFGVSTLIAGFDPR	11	6	4	444302411;298508455;323352352;323307097		0	3.77764	0	3	2325.19	-4.43949	35.0706	0
	High	NYDRKEPPATVEEcVK	26	6	4	444302411;298508455;323352352;323307097	C14(Carbamidomethyl)	0	3.76673	0	3	1934.92	-2.97951	13.6078	2
	High	ALSIFSPDGHIFQVEYALEAVKr	2	5	3	444302411;323352352;323307097	R23(Deamidated)	0	3.42188	0	3	2591.34	-5.52283	48.7705	1
	High	nYDRKEPPATVEEcVK	10	6	4	444302411;298508455;323352352;323307097	N1(Deamidated); C14(Carbamidomethyl)	0	3.3939	0	2	1935.9	-5.08715	15.2524	2
	High	KEPPATVEEcVK	14	6	4	444302411;298508455;323352352;323307097	C10(Carbamidomethyl)	0	3.34549	0	2	1386.69	-2.55887	13.0325	1
	High	ARVEAQSHR	11	6	4	444302411;298508455;323352352;323307097		0	3.29074	0	3	1053.55	-3.20299	13.7566	1
	High	GKncVVLGcER	1	6	4	444302411;298508455;323352352;323307097	N3(Deamidated); C4(Carbamidomethyl); C9(Carbamidomethyl)	0	3.14895	0	3	1292.6	-3.3677	13.8075	1
	High	YVAGVQQR	17	6	4	444302411;298508455;323352352;323307097		0	3.05377	0	2	920.492	-2.7976	13.7997	0
	High	NcVVLGcER	6	6	4	444302411;298508455;323352352;323307097	C2(Carbamidomethyl); C7(Carbamidomethyl)	0	2.93	0	2	1106.5	-2.93617	15.5821	0
	High	ncVVLGcER	4	6	4	444302411;298508455;323352352;323307097	N1(Deamidated); C2(Carbamidomethyl); C7(Carbamidomethyl)	0	2.83337	0	2	1107.49	-2.60941	18.1377	0
	High	YVAGVQQr	3	6	4	444302411;298508455;323352352;323307097	R8(Deamidated)	0	2.82521	0	2	921.479	0.641849	13.0204	0
	High	STLKLqDTR	1	6	4	444302411;298508455;323352352;323307097	Q6(Deamidated)	0	2.773	0	2	1062.58	-2.85341	13.6425	1
	High	GKNcVVLGcER	1	6	4	444302411;298508455;323352352;323307097	C4(Carbamidomethyl); C9(Carbamidomethyl)	0	2.73347	0	2	1291.62	-3.16525	13.3298	1
	High	TVREFLEK	2	6	4	444302411;298508455;323352352;323307097		0	2.63069	0	2	1021.56	-3.63057	15.6589	1
	High	EFLEKnYDRK	1	6	4	444302411;298508455;323352352;323307097	N6(Deamidated)	0	2.57773	0	2	1342.66	-3.86574	13.8295	2
	High	EFLEKNYDR	1	6	4	444302411;298508455;323352352;323307097		0	2.50684	0	2	1213.58	-4.97566	14.8117	1
323307097	Pre6p [Saccharomyces cerevisiae FostersO]	1244.29	70.24	3	19	546
	A3	Sequence	# PSMs	# Proteins	# Protein Groups	Protein Group Accessions	Modifications	ΔCn	XCorr	Probability	Charge	MH+ [Da]	ΔM [ppm]	RT [min]	# Missed Cleavages
	High	NIEITVVKPxSDIVALSSEEInqYVTQIEQEKQEqQEQDKK	15	1	1	323307097	X10(L); N22(Deamidated); Q23(Deamidated); Q35(Deamidated)	0.1079	5.54301	0	4	4774.39	-2.79894	50.4354	2
	High	nIEITVVKPxSDIVALSSEEINqYVTqIEQEKQEQQEQDK	6	1	1	323307097	N1(Deamidated); X10(L); Q23(Deamidated); Q27(Deamidated)	0.1157	5.11651	0	5	4646.29	-3.28638	44.8066	1
	High	ALSIFSPDGHIFQVEYALEAVKR	11	5	3	444302411;323352352;323307097		0	4.69365	0	2	2590.36	-2.26532	41.3415	1
	High	LTLEDPVTVEYLTR	76	6	4	444302411;298508455;323352352;323307097		0	4.65126	0	3	1648.87	-3.39621	34.8965	0
	High	ALSIFSPDGHIFQVEYALEAVK	10	5	3	444302411;323352352;323307097		0	4.43982	0	2	2434.26	-2.19119	44.0079	0
	High	YTQSGGVRPFGVSTLIAGFDPRDDEPK	26	6	4	444302411;298508455;323352352;323307097		0	4.17915	0	3	2909.44	-2.13464	34.3956	1
	High	NIEITVVKPxSDIVALSSEEINQYVTQIEqEKQEQQEQDK	8	1	1	323307097	X10(L); Q30(Deamidated)	0	4.14913	0	4	4644.31	-6.76439	43.6592	1
	High	SLLEVVQTGAK	83	5	3	444302411;298508455;323307097		0	4.00151	0	2	1144.65	-3.41011	26.5041	0
	High	nIEITVVKPxSDIVALSSEEINQYVTqIEQEKQEQQEQDK	84	1	1	323307097	N1(Deamidated); X10(L); Q27(Deamidated)	0	3.96574	0	4	4645.29	-8.68284	46.4113	1
	High	SLLEVVqTGAK	1	5	3	444302411;298508455;323307097	Q7(Deamidated)	0	3.95877	0	2	1145.64	1.38138	27.7132	0
	High	YTQSGGVRPFGVSTLIAGFDPR	11	6	4	444302411;298508455;323352352;323307097		0	3.77764	0	3	2325.19	-4.43949	35.0706	0
	High	NYDRKEPPATVEEcVK	26	6	4	444302411;298508455;323352352;323307097	C14(Carbamidomethyl)	0	3.76673	0	3	1934.92	-2.97951	13.6078	2
	High	ALSIFSPDGHIFQVEYALEAVKr	2	5	3	444302411;323352352;323307097	R23(Deamidated)	0	3.42188	0	3	2591.34	-5.52283	48.7705	1
	High	nIEITVVKPxSDIVALSSEEInQYVTqIEQEK	18	1	1	323307097	N1(Deamidated); X10(L); N22(Deamidated); Q27(Deamidated)	0	3.40378	0	3	3632.85	-6.3706	51.003	0
	High	nIEITVVKPxSDIVALSSEEInqYVTqIEQEK	1	1	1	323307097	N1(Deamidated); X10(L); N22(Deamidated); Q23(Deamidated); Q27(Deamidated)	0.2255	3.40274	0	3	3633.86	3.00149	49.3036	0
	High	nYDRKEPPATVEEcVK	10	6	4	444302411;298508455;323352352;323307097	N1(Deamidated); C14(Carbamidomethyl)	0	3.3939	0	2	1935.9	-5.08715	15.2524	2
	High	KEPPATVEEcVK	14	6	4	444302411;298508455;323352352;323307097	C10(Carbamidomethyl)	0	3.34549	0	2	1386.69	-2.55887	13.0325	1
	High	nIEITVVKPxSDIVALSSEEINQYVTqIEQEKQEQQEQDKK	73	1	1	323307097	N1(Deamidated); X10(L); Q27(Deamidated)	0	3.32332	0	3	4773.39	-6.33707	41.9716	2
	High	NIEITVVKPxSDIVALSSEEInqYVTQIEQEK	23	1	1	323307097	X10(L); N22(Deamidated); Q23(Deamidated)	0	3.31754	0	3	3631.85	-8.68952	49.8048	0
	High	ARVEAQSHR	11	6	4	444302411;298508455;323352352;323307097		0	3.29074	0	3	1053.55	-3.20299	13.7566	1
	High	GKncVVLGcER	1	6	4	444302411;298508455;323352352;323307097	N3(Deamidated); C4(Carbamidomethyl); C9(Carbamidomethyl)	0	3.14895	0	3	1292.6	-3.3677	13.8075	1
	High	YVAGVQQR	17	6	4	444302411;298508455;323352352;323307097		0	3.05377	0	2	920.492	-2.7976	13.7997	0
	High	NcVVLGcER	6	6	4	444302411;298508455;323352352;323307097	C2(Carbamidomethyl); C7(Carbamidomethyl)	0	2.93	0	2	1106.5	-2.93617	15.5821	0
	High	ncVVLGcER	4	6	4	444302411;298508455;323352352;323307097	N1(Deamidated); C2(Carbamidomethyl); C7(Carbamidomethyl)	0	2.83337	0	2	1107.49	-2.60941	18.1377	0
	High	YVAGVQQr	3	6	4	444302411;298508455;323352352;323307097	R8(Deamidated)	0	2.82521	0	2	921.479	0.641849	13.0204	0
	High	STLKLqDTR	1	6	4	444302411;298508455;323352352;323307097	Q6(Deamidated)	0	2.773	0	2	1062.58	-2.85341	13.6425	1
	High	GKNcVVLGcER	1	6	4	444302411;298508455;323352352;323307097	C4(Carbamidomethyl); C9(Carbamidomethyl)	0	2.73347	0	2	1291.62	-3.16525	13.3298	1
	High	TVREFLEK	2	6	4	444302411;298508455;323352352;323307097		0	2.63069	0	2	1021.56	-3.63057	15.6589	1
	High	EFLEKnYDRK	1	6	4	444302411;298508455;323352352;323307097	N6(Deamidated)	0	2.57773	0	2	1342.66	-3.86574	13.8295	2
	High	EFLEKNYDR	1	6	4	444302411;298508455;323352352;323307097		0	2.50684	0	2	1213.58	-4.97566	14.8117	1
298508455	Chain U, Proteasome Activator Complex	1056.66	69.6	2	17	344
	A3	Sequence	# PSMs	# Proteins	# Protein Groups	Protein Group Accessions	Modifications	ΔCn	XCorr	Probability	Charge	MH+ [Da]	ΔM [ppm]	RT [min]	# Missed Cleavages
	High	NIEITVVKPDSDIVALSSEEInQYVTQIEQEK	29	4	2	444302411;298508455	N22(Deamidated)	0	5.38047	0	4	3632.85	1.30524	48.7155	0
	High	NIEITVVKPDSDIVALSSEEINQYVTQIEQEK	7	4	2	444302411;298508455		0	4.87181	0	4	3631.85	-1.81825	47.3771	0
	High	LTLEDPVTVEYLTR	76	6	4	444302411;298508455;323352352;323307097		0	4.65126	0	3	1648.87	-3.39621	34.8965	0
	High	NIEITVVKPDSDIVALSSEEInqYVTQIEQEK	9	4	2	444302411;298508455	N22(Deamidated); Q23(Deamidated)	0	4.38587	0	3	3633.86	9.92305	49.3036	0
	High	YTQSGGVRPFGVSTLIAGFDPRDDEPK	26	6	4	444302411;298508455;323352352;323307097		0	4.17915	0	3	2909.44	-2.13464	34.3956	1
	High	IFQVEYALEAVK	2	1	1	298508455		0	4.10123	0	2	1409.76	-2.63147	34.822	0
	High	SLLEVVQTGAK	83	5	3	444302411;298508455;323307097		0	4.00151	0	2	1144.65	-3.41011	26.5041	0
	High	SLLEVVqTGAK	1	5	3	444302411;298508455;323307097	Q7(Deamidated)	0	3.95877	0	2	1145.64	1.38138	27.7132	0
	High	YTQSGGVRPFGVSTLIAGFDPR	11	6	4	444302411;298508455;323352352;323307097		0	3.77764	0	3	2325.19	-4.43949	35.0706	0
	High	NYDRKEPPATVEEcVK	26	6	4	444302411;298508455;323352352;323307097	C14(Carbamidomethyl)	0	3.76673	0	3	1934.92	-2.97951	13.6078	2
	High	IFQVEYALEAVKR	2	1	1	298508455		0	3.5513	0	2	1565.86	-3.33387	30.9937	1
	High	nYDRKEPPATVEEcVK	10	6	4	444302411;298508455;323352352;323307097	N1(Deamidated); C14(Carbamidomethyl)	0	3.3939	0	2	1935.9	-5.08715	15.2524	2
	High	KEPPATVEEcVK	14	6	4	444302411;298508455;323352352;323307097	C10(Carbamidomethyl)	0	3.34549	0	2	1386.69	-2.55887	13.0325	1
	High	ARVEAQSHR	11	6	4	444302411;298508455;323352352;323307097		0	3.29074	0	3	1053.55	-3.20299	13.7566	1
	High	GKncVVLGcER	1	6	4	444302411;298508455;323352352;323307097	N3(Deamidated); C4(Carbamidomethyl); C9(Carbamidomethyl)	0	3.14895	0	3	1292.6	-3.3677	13.8075	1
	High	YVAGVQQR	17	6	4	444302411;298508455;323352352;323307097		0	3.05377	0	2	920.492	-2.7976	13.7997	0
	High	NcVVLGcER	6	6	4	444302411;298508455;323352352;323307097	C2(Carbamidomethyl); C7(Carbamidomethyl)	0	2.93	0	2	1106.5	-2.93617	15.5821	0
	High	ncVVLGcER	4	6	4	444302411;298508455;323352352;323307097	N1(Deamidated); C2(Carbamidomethyl); C7(Carbamidomethyl)	0	2.83337	0	2	1107.49	-2.60941	18.1377	0
	High	YVAGVQQr	3	6	4	444302411;298508455;323352352;323307097	R8(Deamidated)	0	2.82521	0	2	921.479	0.641849	13.0204	0
	High	STLKLqDTR	1	6	4	444302411;298508455;323352352;323307097	Q6(Deamidated)	0	2.773	0	2	1062.58	-2.85341	13.6425	1
	High	GKNcVVLGcER	1	6	4	444302411;298508455;323352352;323307097	C4(Carbamidomethyl); C9(Carbamidomethyl)	0	2.73347	0	2	1291.62	-3.16525	13.3298	1
	High	TVREFLEK	2	6	4	444302411;298508455;323352352;323307097		0	2.63069	0	2	1021.56	-3.63057	15.6589	1
	High	EFLEKnYDRK	1	6	4	444302411;298508455;323352352;323307097	N6(Deamidated)	0	2.57773	0	2	1342.66	-3.86574	13.8295	2
	High	EFLEKNYDR	1	6	4	444302411;298508455;323352352;323307097		0	2.50684	0	2	1213.58	-4.97566	14.8117	1
323352352	Pre6p [Saccharomyces cerevisiae VL3]	771.05	65.24	1	16	235
	A3	Sequence	# PSMs	# Proteins	# Protein Groups	Protein Group Accessions	Modifications	ΔCn	XCorr	Probability	Charge	MH+ [Da]	ΔM [ppm]	RT [min]	# Missed Cleavages
	High	ALSIFSPDGHIFQVEYALEAVKR	11	5	3	444302411;323352352;323307097		0	4.69365	0	2	2590.36	-2.26532	41.3415	1
	High	LTLEDPVTVEYLTR	76	6	4	444302411;298508455;323352352;323307097		0	4.65126	0	3	1648.87	-3.39621	34.8965	0
	High	ALSIFSPDGHIFQVEYALEAVK	10	5	3	444302411;323352352;323307097		0	4.43982	0	2	2434.26	-2.19119	44.0079	0
	High	YTQSGGVRPFGVSTLIAGFDPRDDEPK	26	6	4	444302411;298508455;323352352;323307097		0	4.17915	0	3	2909.44	-2.13464	34.3956	1
	High	YTQSGGVRPFGVSTLIAGFDPR	11	6	4	444302411;298508455;323352352;323307097		0	3.77764	0	3	2325.19	-4.43949	35.0706	0
	High	NYDRKEPPATVEEcVK	26	6	4	444302411;298508455;323352352;323307097	C14(Carbamidomethyl)	0	3.76673	0	3	1934.92	-2.97951	13.6078	2
	High	ALSIFSPDGHIFQVEYALEAVKr	2	5	3	444302411;323352352;323307097	R23(Deamidated)	0	3.42188	0	3	2591.34	-5.52283	48.7705	1
	High	nYDRKEPPATVEEcVK	10	6	4	444302411;298508455;323352352;323307097	N1(Deamidated); C14(Carbamidomethyl)	0	3.3939	0	2	1935.9	-5.08715	15.2524	2
	High	KEPPATVEEcVK	14	6	4	444302411;298508455;323352352;323307097	C10(Carbamidomethyl)	0	3.34549	0	2	1386.69	-2.55887	13.0325	1
	High	ARVEAQSHR	11	6	4	444302411;298508455;323352352;323307097		0	3.29074	0	3	1053.55	-3.20299	13.7566	1
	High	GKncVVLGcER	1	6	4	444302411;298508455;323352352;323307097	N3(Deamidated); C4(Carbamidomethyl); C9(Carbamidomethyl)	0	3.14895	0	3	1292.6	-3.3677	13.8075	1
	High	YVAGVQQR	17	6	4	444302411;298508455;323352352;323307097		0	3.05377	0	2	920.492	-2.7976	13.7997	0
	High	NcVVLGcER	6	6	4	444302411;298508455;323352352;323307097	C2(Carbamidomethyl); C7(Carbamidomethyl)	0	2.93	0	2	1106.5	-2.93617	15.5821	0
	High	ncVVLGcER	4	6	4	444302411;298508455;323352352;323307097	N1(Deamidated); C2(Carbamidomethyl); C7(Carbamidomethyl)	0	2.83337	0	2	1107.49	-2.60941	18.1377	0
	High	YVAGVQQr	3	6	4	444302411;298508455;323352352;323307097	R8(Deamidated)	0	2.82521	0	2	921.479	0.641849	13.0204	0
	High	SLLEVVQTGGkK	1	1	1	323352352	K11(Acetyl)	0	2.80282	0	2	1300.75	4.75663	21.5478	1
	High	STLKLqDTR	1	6	4	444302411;298508455;323352352;323307097	Q6(Deamidated)	0	2.773	0	2	1062.58	-2.85341	13.6425	1
	High	GKNcVVLGcER	1	6	4	444302411;298508455;323352352;323307097	C4(Carbamidomethyl); C9(Carbamidomethyl)	0	2.73347	0	2	1291.62	-3.16525	13.3298	1
	High	TVREFLEK	2	6	4	444302411;298508455;323352352;323307097		0	2.63069	0	2	1021.56	-3.63057	15.6589	1
	High	EFLEKnYDRK	1	6	4	444302411;298508455;323352352;323307097	N6(Deamidated)	0	2.57773	0	2	1342.66	-3.86574	13.8295	2
	High	EFLEKNYDR	1	6	4	444302411;298508455;323352352;323307097		0	2.50684	0	2	1213.58	-4.97566	14.8117	1
93279388	Chain U, Crystal Structure Of The Yeast 20s Proteasome In Complex With Bortezomib	114.495	79.01	17	17	47
	A3	Sequence	# PSMs	# Proteins	# Protein Groups	Protein Group Accessions	Modifications	ΔCn	XCorr	Probability	Charge	MH+ [Da]	ΔM [ppm]	RT [min]	# Missed Cleavages
	High	VVEFAITHmIDALGTEFSKNDLEVGVATK	3	6	1	93279388	M9(Oxidation)	0	5.14957	0	3	3150.59	-2.60478	38.9854	1
	High	YKYGYDmPcDVLAK	2	7	1	93279388	M7(Oxidation); C9(Carbamidomethyl)	0	4.06846	0	2	1738.78	-3.3805	21.0377	1
	High	VVEFAITHmIDALGTEFSK	1	6	1	93279388	M9(Oxidation)	0	3.95379	0	3	2124.06	-3.01947	36.307	0
	High	LLDPTTVSYIFcISR	2	5	1	93279388	C12(Carbamidomethyl)	0	3.87853	0	3	1784.92	-2.31979	43.6931	0
	High	DKFFTLSAENIEER	2	6	1	93279388		0	3.8481	0	3	1698.83	-2.23525	28.0124	1
	High	YGYDmPcDVLAK	2	7	1	93279388	M5(Oxidation); C7(Carbamidomethyl)	0	3.59617	0	2	1447.62	-3.66311	22.781	0
	High	AYmRPLGVILTFVSVDEELGPSIYK	1	7	1	93279388	M3(Oxidation)	0	3.43166	0	3	2813.48	-1.3379	47.4938	0
	High	GKDcTVVISQK	1	5	1	93279388	C4(Carbamidomethyl)	0	3.29272	0	2	1234.64	-5.05183	12.8119	1
	High	TIGmVVnGPIPDAR	3	5	1	93279388	M4(Oxidation); N7(Deamidated)	0	3.19617	0	2	1456.74	-4.37442	23.0665	0
	High	ATNQTNINSLAVR	2	5	1	93279388		0	3.17693	0	2	1401.74	-3.1985	17.7538	0
	High	QQEITTNLENHFKK	1	7	1	93279388		0	3.13734	0	2	1729.88	-2.86017	17.8889	1
	High	mANLSQIYTQR	1	7	1	93279388	M1(Oxidation)	0	3.13008	0	2	1340.66	-3.45177	20.1029	0
	High	SKIDHINEESWEK	1	6	1	93279388		0	2.99424	0	2	1614.77	-2.47287	15.6365	1
	High	HITIFSPEGR	1	4	1	93279388		0	2.94432	0	2	1156.61	-2.08644	19.7727	0
	High	AKAEAAEFR	1	7	1	93279388		0	2.80208	0	2	992.51	-5.71154	12.4487	1
	High	mANLSqIYTQR	5	7	1	93279388	M1(Oxidation); Q6(Deamidated)	0	2.70521	0	2	1341.64	-2.54476	21.1693	0
	High	QQEITTNLENHFK	1	7	1	93279388		0	2.63562	0	2	1601.79	-2.7083	20.4345	0
	High	ATNQTNInSLAVR	14	5	1	93279388	N8(Deamidated)	0	2.62003	0	2	1402.72	-3.2014	19.4657	0
	High	TIGmVVNGPIPDAR	2	5	1	93279388	M4(Oxidation)	0	2.58909	0	2	1455.76	-3.19847	22.4227	0
	High	IDHINEESWEK	1	6	1	93279388		0	2.57773	0	2	1399.64	-8.57571	16.9215	0
323309416	Pup3p [Saccharomyces cerevisiae FostersO]	82.4166	51.83	10	10	24
	A3	Sequence	# PSMs	# Proteins	# Protein Groups	Protein Group Accessions	Modifications	ΔCn	XCorr	Probability	Charge	MH+ [Da]	ΔM [ppm]	RT [min]	# Missed Cleavages
	High	AIEPETFTQLVSSSLYER	3	4	1	323309416		0	4.95254	0	2	2070.03	-2.21246	41.8551	0
	High	FGPYFVGPVVAGINSK	2	5	1	323309416		0	4.47837	0	3	1651.88	-3.33739	36.0785	0
	High	RFGPYFVGPVVAGINSK	4	5	1	323309416		0	4.44644	0	2	1807.98	-3.47223	31.5867	1
	High	SGKPFIAGFDLIGcIDEAK	4	5	1	323309416	C14(Carbamidomethyl)	0	4.25018	0	3	2038.03	-2.92364	38.4878	0
	High	AIEPETFTqLVSSSLYER	2	4	1	323309416	Q9(Deamidated)	0	4.11696	0	2	2071.01	-4.74942	42.6801	0
	High	DALSGWGAVVYIIK	1	4	1	323309416		0	3.82483	0	2	1491.82	-1.75661	44.6276	0
	High	RFGPYFVGPVVAGInSK	3	5	1	323309416	N15(Deamidated)	0	3.75644	0	3	1808.96	-4.08909	32.6437	1
	High	LGSQSLGVSNKFEK	1	5	1	323309416		0	3.37689	0	2	1493.79	-2.25817	17.1184	1
	High	LGSQSLGVSNK	1	5	1	323309416		0	3.15682	0	2	1089.59	-4.05152	14.0879	0
	High	KDEVVKR	1	4	1	323309416		0	2.95086	0	2	873.512	-3.61614	11.2168	2
	High	AIEPETFTQLVSSSLYERR	1	4	1	323309416		0	2.81159	0	2	2226.13	-2.51657	37.2561	1
	High	DcVAIAcDLR	1	5	1	323309416	C2(Carbamidomethyl); C7(Carbamidomethyl)	0	2.5239	0	2	1192.54	-3.0707	21.8587	0
151944720	22.6 kDa proteasome subunit [Saccharomyces cerevisiae YJM789]	80.4257	47.47	10	10	27
	A3	Sequence	# PSMs	# Proteins	# Protein Groups	Protein Group Accessions	Modifications	ΔCn	XCorr	Probability	Charge	MH+ [Da]	ΔM [ppm]	RT [min]	# Missed Cleavages
	High	KNKPELYQIDYLGTK	3	3	1	151944720		0	4.10206	0	2	1809.97	-2.3187	22.1639	1
	High	EDYELSPQAVSSFVR	1	3	1	151944720		0	4.02774	0	2	1726.82	-3.47927	33.281	0
	High	NKPELYQIDYLGTK	3	3	1	151944720		0	3.83467	0	2	1681.87	-3.80216	25.2075	0
	High	RPYQVNVLIGGYDK	5	3	1	151944720		0	3.70399	0	2	1621.86	-6.12414	24.648	0
	High	RPYQVNVLIGGYDKK	2	3	1	151944720		0	3.69399	0	2	1749.96	-3.37349	21.2727	1
	High	NKPELYqIDYLGTK	5	3	1	151944720	Q7(Deamidated)	0	3.11764	0	3	1682.86	-3.41326	26.3556	0
	High	VQDSVILASSK	3	2	1	151944720		0	3.11314	0	2	1146.63	-2.56296	17.3853	0
	High	GISVLKDSDDKTR	1	2	1	151944720		0	3.09012	0	2	1433.76	-3.11686	13.4518	2
	High	LcVQELEKR	1	3	1	151944720	C2(Carbamidomethyl)	0	3.01694	0	2	1174.62	-3.53319	16.7166	1
	High	IVDKDGIRqVDDFQAQ	2	3	1	151944720	Q9(Deamidated)	0	2.90005	0	2	1847.91	-2.69626	21.2178	2
	High	LcVQELEK	1	3	1	151944720	C2(Carbamidomethyl)	0	2.63403	0	2	1018.52	-3.96983	18.7766	0
123624	RecName: Full=Heat shock protein SSA2	79.708	34.59	5	16	26
	A3	Sequence	# PSMs	# Proteins	# Protein Groups	Protein Group Accessions	Modifications	ΔCn	XCorr	Probability	Charge	MH+ [Da]	ΔM [ppm]	RT [min]	# Missed Cleavages
	High	IINEPTAAAIAYGLDKK	1	30	2	123624;323306163		0	4.65763	0	2	1787.99	-1.96834	27.1297	1
	High	LDKSQVDEIVLVGGSTR	3	15	2	323306163;123624		0	4.3947	0	2	1815.97	-3.78339	26.3758	1
	High	SEVFSTYADNQPGVLIQVFEGER	1	13	1	123624		0	3.96614	0	3	2585.25	0.0216526	43.3883	0
	High	KSEVFSTYADnQPGVLIQVFEGER	3	13	1	123624	N11(Deamidated)	0	3.78752	0	3	2714.34	3.97579	39.1537	1
	High	SQVDEIVLVGGSTR	1	15	2	323306163;123624		0	3.69263	0	2	1459.77	-2.66033	25.5932	0
	High	SINPDEAVAYGAAVQAAILTGDESSK	2	16	2	323306163;123624		0	3.55763	0	3	2577.26	-1.6864	42.8286	0
	High	ATAGDTHLGGEDFDNR	1	25	2	123624;323306163		0	3.4131	0	2	1675.73	-2.76267	15.4661	0
	High	NTISEAGDKLEQADKDAVTK	1	2	1	123624		0	3.29929	0	3	2133.06	-2.62287	20.2213	2
	High	NQAAmNPANTVFDAK	1	8	1	123624	M5(Oxidation)	0	3.29097	0	2	1607.74	-2.7954	19.413	0
	High	mKETAESYLGAK	1	17	2	323306163;123624	M1(Oxidation)	0	3.24386	0	2	1343.64	-5.3867	14.1298	1
	High	ELQEVANPImSK	3	6	1	123624	M10(Oxidation)	0	3.04758	0	2	1374.69	-2.40434	18.995	0
	High	NFTPEQISSmVLGK	2	9	2	323306163;123624	M10(Oxidation)	0	3.00258	0	2	1566.78	-4.15841	30.5966	0
	High	NQLESIAYSLK	1	13	2	323306163;123624		0	2.96727	0	2	1265.67	-4.24346	27.9343	0
	High	DAGTIAGLNVLR	1	27	3	323306163;123624;121575		0	2.92854	0	2	1199.67	-3.5341	29.925	0
	High	LVTDYFnGKEPNR	3	16	2	323306163;123624	N7(Deamidated)	0	2.78935	0	2	1553.75	-3.02426	20.6152	1
	High	SNKITITNDKGR	1	28	2	123624;323306163		0	2.669	0	2	1346.73	-3.3658	12.0195	2
323306163	Ssa1p [Saccharomyces cerevisiae FostersB]	78.435	30.93	2	14	24
	A3	Sequence	# PSMs	# Proteins	# Protein Groups	Protein Group Accessions	Modifications	ΔCn	XCorr	Probability	Charge	MH+ [Da]	ΔM [ppm]	RT [min]	# Missed Cleavages
	High	IINEPTAAAIAYGLDKK	1	30	2	123624;323306163		0	4.65763	0	2	1787.99	-1.96834	27.1297	1
	High	LDKSQVDEIVLVGGSTR	3	15	2	323306163;123624		0	4.3947	0	2	1815.97	-3.78339	26.3758	1
	High	NTISEAGDKLEQADKDTVTK	1	7	1	323306163		0	3.86828	0	3	2163.07	-3.2359	19.3497	2
	High	SQVDEIVLVGGSTR	1	15	2	323306163;123624		0	3.69263	0	2	1459.77	-2.66033	25.5932	0
	High	SINPDEAVAYGAAVQAAILTGDESSK	2	16	2	323306163;123624		0	3.55763	0	3	2577.26	-1.6864	42.8286	0
	High	ATAGDTHLGGEDFDNR	1	25	2	123624;323306163		0	3.4131	0	2	1675.73	-2.76267	15.4661	0
	High	ELQDIANPImSK	3	6	1	323306163	M10(Oxidation)	0	3.33165	0	2	1374.69	-3.46993	21.9738	0
	High	NQAAmNPSNTVFDAK	2	8	1	323306163	M5(Oxidation)	0	3.28475	0	2	1623.74	-2.33955	17.0692	0
	High	mKETAESYLGAK	1	17	2	323306163;123624	M1(Oxidation)	0	3.24386	0	2	1343.64	-5.3867	14.1298	1
	High	NFTPEQISSmVLGK	2	9	2	323306163;123624	M10(Oxidation)	0	3.00258	0	2	1566.78	-4.15841	30.5966	0
	High	NQLESIAYSLK	1	13	2	323306163;123624		0	2.96727	0	2	1265.67	-4.24346	27.9343	0
	High	DAGTIAGLNVLR	1	27	3	323306163;123624;121575		0	2.92854	0	2	1199.67	-3.5341	29.925	0
	High	LVTDYFnGKEPNR	3	16	2	323306163;123624	N7(Deamidated)	0	2.78935	0	2	1553.75	-3.02426	20.6152	1
	High	SNKITITNDKGR	1	28	2	123624;323306163		0	2.669	0	2	1346.73	-3.3658	12.0195	2
	High	NQAAMNPSNTVFDAK	1	8	1	323306163		0.2036	2.62245	0	2	1607.74	-2.79229	19.413	0
984187	transcription factor [Saccharomyces cerevisiae]	65.1352	32.41	12	12	27
	A3	Sequence	# PSMs	# Proteins	# Protein Groups	Protein Group Accessions	Modifications	ΔCn	XCorr	Probability	Charge	MH+ [Da]	ΔM [ppm]	RT [min]	# Missed Cleavages
	High	mLSDEcFTASDVIPK	2	7	1	984187	M1(Oxidation); C6(Carbamidomethyl)	0	4.85728	0	2	1728.78	-2.73084	28.4373	0
	High	LVVDPVLVATSGSSLAGK	1	7	1	984187		0	4.59787	0	2	1712.97	-3.32223	33.7087	0
	High	TGmLTAAAIEVLHEK	2	7	1	984187	M3(Oxidation)	0	4.52519	0	2	1599.84	-3.84275	26.5137	0
	High	GnFVNTTHTHGTGcTLASAIASNLAr	6	7	1	984187	N2(Deamidated); C14(Carbamidomethyl); R26(Deamidated)	0	4.38728	0	3	2673.27	-0.368084	27.338	0
	High	YITDVLFLGAEQK	1	7	1	984187		0	4.21214	0	2	1496.8	-2.91802	37.3469	0
	High	LKEVFGVKDPDYFQK	2	7	1	984187		0	4.14222	0	2	1812.95	-3.28203	23.3223	2
	High	KVnGLQDIFQIAK	8	7	1	984187	N3(Deamidated)	0	3.83198	0	2	1474.82	-3.32006	33.0053	1
	High	EVFGVKDPDYFQK	1	7	1	984187		0	3.70724	0	2	1571.77	-3.73161	24.408	1
	High	SAADKIPGGNFYEYLINHPK	1	5	1	984187		0	3.62051	0	3	2234.12	-3.25223	32.0537	1
	High	EVVFQTLESNLKDmK	1	6	1	984187	M14(Oxidation)	0	3.32674	0	2	1796.9	-3.19655	27.8333	1
	High	VAPFADILTPNIPEcYK	1	6	1	984187	C15(Carbamidomethyl)	0	3.08807	0	2	1947.98	-3.87102	38.4675	0
	High	ELVIVGGVR	1	7	1	984187		0	2.82282	0	2	941.574	-4.31426	22.7595	0
312258	PUP2 [Saccharomyces cerevisiae]	62.4583	58.08	14	14	20
	A3	Sequence	# PSMs	# Proteins	# Protein Groups	Protein Group Accessions	Modifications	ΔCn	XCorr	Probability	Charge	MH+ [Da]	ΔM [ppm]	RT [min]	# Missed Cleavages
	High	TAAVTHNLYYDEDINVESLTQSVcDLALR	2	7	1	312258	C24(Carbamidomethyl)	0	4.00258	0	4	3310.57	-6.11574	43.4477	0
	High	LFQVEYSLEAIK	1	8	1	312258		0	3.93129	0	2	1439.77	-2.61965	34.398	0
	High	HIGcAmSGLTADAR	2	8	1	312258	C4(Carbamidomethyl); M6(Oxidation)	0	3.87788	0	2	1475.67	-2.5773	13.6611	0
	High	LFQVEYSLEAIKLGSTAIGIATK	1	8	1	312258		0	3.82299	0	3	2452.36	-2.64433	45.3333	1
	High	TAAVTHnLYYDEDINVESLTQSVcDLALR	3	7	1	312258	N7(Deamidated); C24(Carbamidomethyl)	0	3.70615	0	3	3311.59	5.84959	43.7349	0
	High	RATSPLLESDSIEK	1	8	1	312258		0	3.62188	0	2	1545.81	-3.40474	18.1092	1
	High	EAAESPEEADVEmS	1	4	1	312258	M13(Oxidation)	0	3.57028	0	2	1509.59	-2.37619	15.4934	0
	High	IYDNEKTAELIK	1	8	1	312258		0	3.51963	0	2	1436.76	-3.54065	17.4675	1
	High	QVmEEKLDENNAQLScITK	2	7	1	312258	M3(Oxidation); C16(Carbamidomethyl)	0	3.49107	0	2	2266.06	-2.7751	19.3524	1
	High	EKEAAESPEEADVEmS	1	4	1	312258	M15(Oxidation)	0	3.42533	0	2	1766.72	-2.65036	13.8925	1
	High	QVmEEKLDENNAQLScITKQDGFK	1	7	1	312258	M3(Oxidation); C16(Carbamidomethyl)	0	3.27176	0	3	2841.33	-3.48687	22.5332	2
	High	ATSPLLESDSIEK	1	8	1	312258		0	3.15416	0	2	1389.71	-3.31505	21.1276	0
	High	EGVVLGVEKR	1	8	1	312258		0	2.95303	0	2	1085.63	-4.16593	14.9471	1
	High	LGSTAIGIATK	1	8	1	312258		0	2.87364	0	2	1031.61	-3.59511	18.2108	0
	High	FGEGASGEER	1	7	1	312258		0	2.58924	0	2	1038.44	-4.66664	12.4505	0
93279393	Chain Z, Crystal Structure Of The Yeast 20s Proteasome In Complex With Bortezomib	43.2892	31.08	5	5	14
	A3	Sequence	# PSMs	# Proteins	# Protein Groups	Protein Group Accessions	Modifications	ΔCn	XCorr	Probability	Charge	MH+ [Da]	ΔM [ppm]	RT [min]	# Missed Cleavages
	High	AGGAAASLImPFLDNQVNFK	4	4	1	93279393	M10(Oxidation)	0	5.07357	0	3	2080.05	-2.60599	39.8032	0
	High	VFDcGDNIVmSANGFAADGDALVKR	1	3	1	93279393	C4(Carbamidomethyl); M10(Oxidation)	0	4.06492	0	3	2658.22	-3.49998	32.5469	1
	High	VFDcGDNIVmSAnGFAADGDALVKR	6	3	1	93279393	C4(Carbamidomethyl); M10(Oxidation); N13(Deamidated)	0	3.37978	0	3	2659.2	-2.95054	33.9762	1
	High	NIQHLLYGKR	1	3	1	93279393		0	3.29363	0	2	1241.71	-2.65432	15.9263	1
	High	GAVYSFDPVGSYER	1	4	1	93279393		0	3.17685	0	2	1546.71	-3.45225	27.8863	0
	High	NIQHLLYGK	1	3	1	93279393		0	2.55899	0	2	1085.61	-3.66848	18.9378	0
93279386	Chain S, Crystal Structure Of The Yeast 20s Proteasome In Complex With Bortezomib	41.0168	60.94	10	10	12
	A3	Sequence	# PSMs	# Proteins	# Protein Groups	Protein Group Accessions	Modifications	ΔCn	XCorr	Probability	Charge	MH+ [Da]	ΔM [ppm]	RT [min]	# Missed Cleavages
	High	LFQVEYALEAIK	1	6	1	93279386		0	4.36344	0	2	1423.78	-2.53739	38.16	0
	High	AGVEAISQSLRDESLTVDNLSIAIVGK	1	6	1	93279386		0	3.94099	0	3	2785.5	0.780045	42.2524	1
	High	TLDTFIKIDGNPDELIK	1	6	1	93279386		0	3.91815	0	2	1932.03	-2.59721	34.441	1
	High	NNYDGDTVTFSPTGR	1	6	1	93279386		0	3.7984	0	2	1643.72	-3.34156	21.1635	0
	High	SNTHAVLVALKR	3	6	1	93279386		0	3.72788	0	3	1308.77	-4.20403	15.3129	1
	High	cDEHmGLSLAGLAPDAR	1	6	1	93279386	C1(Carbamidomethyl); M5(Oxidation)	0	3.51621	0	2	1828.82	-4.35921	25.3883	0
	High	NTQSYGGRPYGVGLLIIGYDK	1	4	1	93279386		0	3.43604	0	3	2271.17	-3.39857	33.5862	0
	High	NADELSSYQK	1	6	1	93279386		0	3.18675	0	2	1154.53	-3.84538	14.106	0
	High	AGHLLcDKAQK	1	6	1	93279386	C6(Carbamidomethyl)	0	2.81486	0	2	1240.64	-3.89476	11.9566	1
	High	AGVEAISQSLR	1	6	1	93279386		0	2.81306	0	2	1130.61	-2.99536	20.4103	0
93279382	Chain O, Crystal Structure Of The Yeast 20s Proteasome In Complex With Bortezomib	35.1646	44	7	7	10
	A3	Sequence	# PSMs	# Proteins	# Protein Groups	Protein Group Accessions	Modifications	ΔCn	XCorr	Probability	Charge	MH+ [Da]	ΔM [ppm]	RT [min]	# Missed Cleavages
	High	VSLLTPDIGAVYSGmGPDYR	2	5	1	93279382	M15(Oxidation)	0	4.44271	0	3	2127.04	-3.33686	35.4454	0
	High	KLTSQEINDRLEAL	2	7	1	93279382		0	3.95616	0	2	1629.87	-6.01526	25.07	2
	High	LGQIDYALTAVK	1	4	1	93279382		0	3.7004	0	2	1291.72	-2.68303	27.5696	0
	High	LTSQEINDRLEAL	1	7	1	93279382		0	3.56188	0	2	1501.78	-2.78973	29.1941	1
	High	KSSSPLAmSETLSK	1	5	1	93279382	M8(Oxidation)	0	3.41922	0	2	1481.75	-2.23903	14.2062	1
	High	ESVEGEFNGDTIELAIIGDENPDLLGYTGIPTDKGPR	1	3	1	93279382		0	3.41835	0	3	3931.9	-2.58162	44.9769	1
	High	YSFSLTTFSPSGK	2	4	1	93279382		0	3.27898	0	2	1421.69	-4.21541	31.9736	0
93279395	Chain 2, Crystal Structure Of The Yeast 20s Proteasome In Complex With Bortezomib	34.2802	39.8	8	8	11
	A3	Sequence	# PSMs	# Proteins	# Protein Groups	Protein Group Accessions	Modifications	ΔCn	XCorr	Probability	Charge	MH+ [Da]	ΔM [ppm]	RT [min]	# Missed Cleavages
	High	TSImAVTFKDGVILGADSR	3	1	1	93279395	M4(Oxidation)	0	3.85972	0	3	1997.03	-3.44844	28.4693	1
	High	mVVLTAAGVER	1	6	1	93279395	M1(Oxidation)	0	3.2856	0	2	1161.63	-4.00189	19.2748	0
	High	ENmSKEETVDFIK	1	8	1	93279395	M3(Oxidation)	0	3.27726	0	2	1585.74	-3.30613	17.8943	1
	High	TTTGAYIANR	1	8	1	93279395		0	3.16948	0	2	1067.54	-3.09679	13.6654	0
	High	DGVILGADSR	1	8	1	93279395		0	2.83764	0	2	1002.52	-3.44964	17.8507	0
	High	GEVYTIPLGGSVHK	1	8	1	93279395		0	2.80824	0	2	1456.77	-3.29872	22.0245	0
	High	LIFYPDEYEQL	2	6	1	93279395		0	2.68097	0	2	1429.68	-2.70781	41.3561	0
	High	TSImAVTFK	1	1	1	93279395	M4(Oxidation)	0	2.60388	0	2	1013.53	-3.88308	19.8169	0
390980863	Chain T, Structure Of Yeast 20s Open-Gate Proteasome With Compound 34	24.3348	31.4	6	6	10
	A3	Sequence	# PSMs	# Proteins	# Protein Groups	Protein Group Accessions	Modifications	ΔCn	XCorr	Probability	Charge	MH+ [Da]	ΔM [ppm]	RT [min]	# Missed Cleavages
	High	LGQYVQAHTLYnSVRPFGVSTIFGGVDK	4	7	1	390980863	N12(Deamidated)	0	5.73365	0	3	3054.58	3.61576	36.7359	0
	High	GDLLQEAIDFAQK	2	6	1	390980863		0	3.56791	0	2	1447.74	-2.42163	41.2438	0
	High	cNDGVVFAVEK	1	6	1	390980863	C1(Carbamidomethyl)	0	3.22106	0	2	1237.58	-3.67615	21.5684	0
	High	FVKGDLLQEAIDFAQK	1	6	1	390980863		0	3.20027	0	3	1821.97	-3.20376	38.2348	1
	High	AVENGTTSIGIK	1	6	1	390980863		0	2.7578	0	2	1189.64	-4.079	16.0727	0
	High	GREEAASFK	1	6	1	390980863		0	2.50586	0	2	994.492	-3.62549	12.099	1
121575	RecName: Full=78 kDa glucose-regulated protein homolog; Short=GRP-78; AltName: Full=Immunoglobulin heavy chain-binding protein homolog; Short=BiP; Flags: Precursor	24.2831	11.44	5	6	8
	A3	Sequence	# PSMs	# Proteins	# Protein Groups	Protein Group Accessions	Modifications	ΔCn	XCorr	Probability	Charge	MH+ [Da]	ΔM [ppm]	RT [min]	# Missed Cleavages
	High	SQIFSTAVDNQPTVmIK	1	4	1	121575	M15(Oxidation)	0	3.961	0	2	1894.95	-2.98593	26.7242	0
	High	AKFEELNLDLFKK	1	6	1	121575		0	3.23236	0	3	1594.88	-4.16823	29.0134	2
	High	HGIDVSDNNK	1	6	1	121575		0	3.15847	0	2	1098.51	-3.85986	11.9543	0
	High	DVDDIVLVGGSTR	2	6	1	121575		0	2.9671	0	2	1345.69	-4.00093	27.8478	0
	High	DAGTIAGLNVLR	1	27	3	323306163;123624;121575		0	2.92854	0	2	1199.67	-3.5341	29.925	0
	High	ITPSYVAFTDDER	2	4	1	121575		0	2.82746	0	2	1513.71	-3.71272	25.2203	0
93279392	Chain Y, Crystal Structure Of The Yeast 20s Proteasome In Complex With Bortezomib	19.3093	25.47	4	4	6
	A3	Sequence	# PSMs	# Proteins	# Protein Groups	Protein Group Accessions	Modifications	ΔCn	XCorr	Probability	Charge	MH+ [Da]	ΔM [ppm]	RT [min]	# Missed Cleavages
	High	ILSNLVYQYK	1	9	1	93279392		0	3.42302	0	2	1240.69	-4.2067	26.2569	0
	High	GAGLSmGTmIcGYTR	2	10	1	93279392	M6(Oxidation); M9(Oxidation); C11(Carbamidomethyl)	0	3.32456	0	2	1606.7	-3.32875	18.9461	0
	High	KEGPTIYYVDSDGTR	2	10	1	93279392		0	3.30282	0	2	1700.81	-3.65545	18.3837	1
	High	ATAGNWVASQTVKK	1	7	1	93279392		0	2.86897	0	2	1460.78	-3.49548	15.4116	1
403071955	Chain 2, Near-Atomic Resolution Structural Model Of The Yeast 26s Proteasome	18.7008	21.46	3	3	10
	A3	Sequence	# PSMs	# Proteins	# Protein Groups	Protein Group Accessions	Modifications	ΔCn	XCorr	Probability	Charge	MH+ [Da]	ΔM [ppm]	RT [min]	# Missed Cleavages
	High	IWcAGAGTAADTEAVTQLIGSNIELHSLYTSR	2	3	1	403071955	C3(Carbamidomethyl)	0	3.42043	0	3	3405.67	-1.49122	43.8879	0
	High	NNFLAENSHTQPK	1	3	1	403071955		0	3.39919	0	2	1499.72	-1.69518	14.1783	0
	High	NnFLAENSHTQPK	6	3	1	403071955	N2(Deamidated)	0	3.07354	0	2	1500.7	-3.40706	16.2146	0
	High	NYLTPNVREEK	1	1	1	403071955		0	2.60023	0	2	1362.69	-4.95026	14.9917	1
151941041	proteasome biogenesis-associated [Saccharomyces cerevisiae YJM789]	17.5934	11.59	3	3	6
	A3	Sequence	# PSMs	# Proteins	# Protein Groups	Protein Group Accessions	Modifications	ΔCn	XCorr	Probability	Charge	MH+ [Da]	ΔM [ppm]	RT [min]	# Missed Cleavages
	High	NLQSLEVcPVPK	2	5	1	151941041	C8(Carbamidomethyl)	0	3.38051	0	2	1383.73	-2.89326	23.8279	0
	High	NLLQLTSIGEIK	1	5	1	151941041		0	3.13562	0	2	1328.77	-3.09436	34.8398	0
	High	ImNPLFPK	3	5	1	151941041	M2(Oxidation)	0	2.72085	0	2	975.53	-3.57199	23.5542	0
93279394	Chain 1, Crystal Structure Of The Yeast 20s Proteasome In Complex With Bortezomib	16.8045	6.44	1	1	5
	A3	Sequence	# PSMs	# Proteins	# Protein Groups	Protein Group Accessions	Modifications	ΔCn	XCorr	Probability	Charge	MH+ [Da]	ΔM [ppm]	RT [min]	# Missed Cleavages
	High	TTVQVAEEAIVNAmR	5	6	1	93279394	M14(Oxidation)	0	3.60863	0	2	1647.83	-3.29139	28.4919	0
323353866	Ubi4p [Saccharomyces cerevisiae VL3]	15.8972	54.47	3	3	5
	A3	Sequence	# PSMs	# Proteins	# Protein Groups	Protein Group Accessions	Modifications	ΔCn	XCorr	Probability	Charge	MH+ [Da]	ΔM [ppm]	RT [min]	# Missed Cleavages
	High	TITLEVESSDTIDNVK	3	21	1	323353866		0	3.7536	0	2	1763.89	-2.67207	27.4688	0
	High	ESTLHLVLR	1	19	1	323353866		0	2.91241	0	2	1067.62	-3.80706	20.8733	0
	High	IQDKEGIPPDQQR	1	21	1	323353866		0	2.69099	0	2	1523.78	-3.21997	12.5643	1
This table pertains to Band 5 from Figure 2 in the referenced manuscript.
