# Supplementary material for: Data on the identity of non-canonical complexes formed from proteasome subunits in vivo
Source: Data Brief. 2016 Nov 22;9:1130–7. doi: 10.1016/j.dib.2016.11.048 (PMC5128733; doi:10.1016/j.dib.2016.11.048)
Supplement: Supplementary file 2 — Supplementary material [file mmc2.zip › Table 6 Protein content of Band 6.xlsx]

## Sheet: Sheet1
Accession	Description	Score	Coverage	# Unique Peptides	# Peptides	# PSMs
444302411	Chain Q, Yeast 20s Proteasome In Complex With The Vinyl Sulfone Lu112	1382.37	73.23	2	21	763
	A3	Sequence	# PSMs	# Proteins	# Protein Groups	Protein Group Accessions	Modifications	ΔCn	XCorr	Probability	Charge	MH+ [Da]	ΔM [ppm]	RT [min]	# Missed Cleavages
	High	NIEITVVKPDSDIVALSSEEInQYVTQIEQEKqEQQEQDKK	90	1	1	444302411	N22(Deamidated); Q33(Deamidated)	0	6.39329	0	4	4775.4	6.6338	41.169	2
	High	NIEITVVKPDSDIVALSSEEInQYVTQIEQEK	47	4	2	444302411;298508455	N22(Deamidated)	0	5.90305	0	4	3632.87	6.07667	47.2826	0
	High	NIEITVVKPDSDIVALSSEEInqYVTQIEQEKqEQQEQDKK	80	1	1	444302411	N22(Deamidated); Q23(Deamidated); Q33(Deamidated)	0	5.2934	0	4	4776.39	8.03655	35.1426	2
	High	NIEITVVKPDSDIVALSSEEInQYVTQIEQEKQEQqEQDK	80	1	1	444302411	N22(Deamidated); Q36(Deamidated)	0	4.87566	0	4	4647.29	5.39809	46.9802	1
	High	SLLEVVqTGAKNIEITVVKPDSDIVALSSEEInQYVTQIEQEK	5	4	2	444302411;298508455	Q7(Deamidated); N33(Deamidated)	0	4.68395	0	4	4759.47	0.502047	53.6295	1
	High	LTLEDPVTVEYLTR	66	6	4	444302411;298508455;323352352;323307097		0	4.67014	0	3	1648.87	-3.06306	35.245	0
	High	ALSIFSPDGHIFQVEYALEAVK	12	5	3	444302411;323352352;323307097		0	4.49823	0	2	2434.26	-1.79002	43.9421	0
	High	YTQSGGVRPFGVSTLIAGFDPRDDEPK	30	6	4	444302411;298508455;323352352;323307097		0	4.46461	0	4	2909.44	-1.40502	44.7045	1
	High	SLLEVVqTGAK	1	5	3	444302411;298508455;323307097	Q7(Deamidated)	0	4.40452	0	2	1145.64	-2.77416	27.7465	0
	High	ALSIFSPDGHIFQVEYALEAVKR	12	5	3	444302411;323352352;323307097		0	4.40282	0	3	2590.36	-1.63433	41.2617	1
	High	NIEITVVKPDSDIVALSSEEINQYVTQIEQEKQEQQEQDKK	14	1	1	444302411		0	4.27845	0	4	4773.37	-5.68665	47.5703	2
	High	NIEITVVKPDSDIVALSSEEINQYVTQIEqEKQEQQEQDK	27	1	1	444302411	Q30(Deamidated)	0	4.26885	0	3	4646.28	-0.652143	44.6376	1
	High	SLLEVVQTGAK	76	5	3	444302411;298508455;323307097		0	4.09784	0	2	1144.65	-2.45031	31.4058	0
	High	NIEITVVKPDSDIVALSSEEINQYVTQIEqEKQEQQEQDKK	91	1	1	444302411	Q30(Deamidated)	0	3.9323	0	5	4774.36	-4.61594	35.0839	2
	High	YTQSGGVRPFGVSTLIAGFDPR	4	6	4	444302411;298508455;323352352;323307097		0	3.84626	0	3	2325.19	-2.70702	34.6172	0
	High	NIEITVVKPDSDIVALSSEEINQYVTQIEQEKQEQQEQDK	7	1	1	444302411		0	3.80569	0	4	4645.28	-5.47571	46.5192	1
	High	NIEITVVKPDSDIVALSSEEINqYVTqIEQEK	16	4	2	444302411;298508455	Q23(Deamidated); Q27(Deamidated)	0	3.63368	0	3	3633.86	8.00829	54.6731	0
	High	YTQSGGVRPFGVSTLIAGFDPrDDEPK	3	6	4	444302411;298508455;323352352;323307097	R22(Deamidated)	0	3.576	0	3	2910.44	4.78408	36.5644	1
	High	KEPPATVEEcVK	12	6	4	444302411;298508455;323352352;323307097	C10(Carbamidomethyl)	0	3.49444	0	3	1386.69	-3.64694	13.1535	1
	High	NYDRKEPPATVEEcVK	24	6	4	444302411;298508455;323352352;323307097	C14(Carbamidomethyl)	0	3.45266	0	2	1934.92	-5.02293	14.4812	2
	High	ARVEAQSHR	15	6	4	444302411;298508455;323352352;323307097		0	3.12678	0	3	1053.55	-3.37679	13.7881	1
	High	NIEITVVKPDSDIVALSSEEINQYVTQIEQEK	9	4	2	444302411;298508455		0	3.1141	0	3	3631.85	-1.86496	50.5725	0
	High	NYDrKEPPATVEEcVK	8	6	4	444302411;298508455;323352352;323307097	R4(Deamidated); C14(Carbamidomethyl)	0	3.05836	0	2	1935.9	-8.30304	14.5991	2
	High	YVAGVQQr	3	6	4	444302411;298508455;323352352;323307097	R8(Deamidated)	0	3.0536	0	2	921.479	-0.285455	13.0468	0
	High	RSTLKLQDTR	1	6	4	444302411;298508455;323352352;323307097		0	3.03884	0	2	1217.69	-2.92259	12.5326	2
	High	YVAGVQQR	17	6	4	444302411;298508455;323352352;323307097		0	2.92378	0	2	920.493	-2.53237	12.5976	0
	High	NcVVLGcER	3	6	4	444302411;298508455;323352352;323307097	C2(Carbamidomethyl); C7(Carbamidomethyl)	0	2.88227	0	2	1106.51	-1.17104	17.9566	0
	High	STLKLQDTR	1	6	4	444302411;298508455;323352352;323307097		0	2.77469	0	2	1061.59	-4.22913	13.2693	1
	High	ncVVLGcER	2	6	4	444302411;298508455;323352352;323307097	N1(Deamidated); C2(Carbamidomethyl); C7(Carbamidomethyl)	0	2.71822	0	2	1107.49	-1.28673	16.6445	0
	High	STLKLqDTR	1	6	4	444302411;298508455;323352352;323307097	Q6(Deamidated)	0	2.68137	0	2	1062.58	-3.5427	13.692	1
	High	EFLEKnYDRK	1	6	4	444302411;298508455;323352352;323307097	N6(Deamidated)	0	2.582	0	2	1342.66	-4.86583	13.8683	2
	High	GTcAVGVK	1	6	4	444302411;298508455;323352352;323307097	C3(Carbamidomethyl)	0	2.57006	0	2	791.406	-3.13382	12.9441	0
	High	GKNcVVLGcER	1	6	4	444302411;298508455;323352352;323307097	C4(Carbamidomethyl); C9(Carbamidomethyl)	0	2.54513	0	2	1291.62	-3.82682	13.3617	1
	High	TVREFLEK	2	6	4	444302411;298508455;323352352;323307097		0	2.52008	0	2	1021.56	-4.40728	16.2006	1
	High	RSTLKLqDTR	1	6	4	444302411;298508455;323352352;323307097	Q7(Deamidated)	0	2.46961	0	2	1218.68	-4.02798	12.8661	2
323307097	Pre6p [Saccharomyces cerevisiae FostersO]	1239.14	73.81	3	20	651
	A3	Sequence	# PSMs	# Proteins	# Protein Groups	Protein Group Accessions	Modifications	ΔCn	XCorr	Probability	Charge	MH+ [Da]	ΔM [ppm]	RT [min]	# Missed Cleavages
	High	nIEITVVKPxSDIVALSSEEINqYVTqIEQEK	25	1	1	323307097	N1(Deamidated); X10(L); Q23(Deamidated); Q27(Deamidated)	0.2958	5.50225	0	4	3632.85	-5.81987	48.0027	0
	High	LTLEDPVTVEYLTR	66	6	4	444302411;298508455;323352352;323307097		0	4.67014	0	3	1648.87	-3.06306	35.245	0
	High	ALSIFSPDGHIFQVEYALEAVK	12	5	3	444302411;323352352;323307097		0	4.49823	0	2	2434.26	-1.79002	43.9421	0
	High	YTQSGGVRPFGVSTLIAGFDPRDDEPK	30	6	4	444302411;298508455;323352352;323307097		0	4.46461	0	4	2909.44	-1.40502	44.7045	1
	High	SLLEVVqTGAK	1	5	3	444302411;298508455;323307097	Q7(Deamidated)	0	4.40452	0	2	1145.64	-2.77416	27.7465	0
	High	ALSIFSPDGHIFQVEYALEAVKR	12	5	3	444302411;323352352;323307097		0	4.40282	0	3	2590.36	-1.63433	41.2617	1
	High	nIEITVVKPxSDIVALSSEEINQYVTqIEQEKQEQQEQDKK	154	1	1	323307097	N1(Deamidated); X10(L); Q27(Deamidated)	0	4.3074	0	4	4773.41	-1.54493	39.3555	2
	High	NIEITVVKPxSDIVALSSEEINQYVTQIEQEKQEqQEQDK	9	1	1	323307097	X10(L); Q35(Deamidated)	0	4.13172	0	4	4644.3	-9.3928	43.6228	1
	High	SLLEVVQTGAK	76	5	3	444302411;298508455;323307097		0	4.09784	0	2	1144.65	-2.45031	31.4058	0
	High	nIEITVVKPxSDIVALSSEEInqYVTQIEQEKqEQQEQDKK	7	1	1	323307097	N1(Deamidated); X10(L); N22(Deamidated); Q23(Deamidated); Q33(Deamidated)	0	3.9606	0	4	4775.42	6.47924	50.3763	2
	High	NIEITVVKPxSDIVALSSEEINqYVTQIEqEKqEQQEQDKK	23	1	1	323307097	X10(L); Q23(Deamidated); Q30(Deamidated); Q33(Deamidated)	0	3.85628	0	4	4774.38	-5.76481	48.7146	2
	High	YTQSGGVRPFGVSTLIAGFDPR	4	6	4	444302411;298508455;323352352;323307097		0	3.84626	0	3	2325.19	-2.70702	34.6172	0
	High	NIEITVVkPxSDIVALSSEEInqYVTqIEQEKQEQQEQDKK	1	1	1	323307097	K8(Acetyl); X10(L); N22(Deamidated); Q23(Deamidated); Q27(Deamidated)	0	3.84157	0	4	4816.39	-5.17084	45.6885	2
	High	NIEITVVKPxSDIVALSSEEINqYVTQIEQEKQEQqEQDK	70	1	1	323307097	X10(L); Q23(Deamidated); Q36(Deamidated)	0	3.74642	0	4	4645.28	-8.78796	46.433	1
	High	YTQSGGVRPFGVSTLIAGFDPrDDEPK	3	6	4	444302411;298508455;323352352;323307097	R22(Deamidated)	0	3.576	0	3	2910.44	4.78408	36.5644	1
	High	nIEITVVKPxSDIVALSSEEINQYVTqIEQEK	49	1	1	323307097	N1(Deamidated); X10(L); Q27(Deamidated)	0	3.55208	0	3	3631.85	-9.39536	47.2803	0
	High	KEPPATVEEcVK	12	6	4	444302411;298508455;323352352;323307097	C10(Carbamidomethyl)	0	3.49444	0	3	1386.69	-3.64694	13.1535	1
	High	NYDRKEPPATVEEcVK	24	6	4	444302411;298508455;323352352;323307097	C14(Carbamidomethyl)	0	3.45266	0	2	1934.92	-5.02293	14.4812	2
	High	nIEITVVKPxSDIVALSSEEInQYVTqIEQEKQEQQEQDK	16	1	1	323307097	N1(Deamidated); X10(L); N22(Deamidated); Q27(Deamidated)	0	3.41872	0	3	4646.29	-4.17386	44.8745	1
	High	ARVEAQSHR	15	6	4	444302411;298508455;323352352;323307097		0	3.12678	0	3	1053.55	-3.37679	13.7881	1
	High	NYDrKEPPATVEEcVK	8	6	4	444302411;298508455;323352352;323307097	R4(Deamidated); C14(Carbamidomethyl)	0	3.05836	0	2	1935.9	-8.30304	14.5991	2
	High	YVAGVQQr	3	6	4	444302411;298508455;323352352;323307097	R8(Deamidated)	0	3.0536	0	2	921.479	-0.285455	13.0468	0
	High	RSTLKLQDTR	1	6	4	444302411;298508455;323352352;323307097		0	3.03884	0	2	1217.69	-2.92259	12.5326	2
	High	YVAGVQQR	17	6	4	444302411;298508455;323352352;323307097		0	2.92378	0	2	920.493	-2.53237	12.5976	0
	High	NcVVLGcER	3	6	4	444302411;298508455;323352352;323307097	C2(Carbamidomethyl); C7(Carbamidomethyl)	0	2.88227	0	2	1106.51	-1.17104	17.9566	0
	High	STLKLQDTR	1	6	4	444302411;298508455;323352352;323307097		0	2.77469	0	2	1061.59	-4.22913	13.2693	1
	High	ncVVLGcER	2	6	4	444302411;298508455;323352352;323307097	N1(Deamidated); C2(Carbamidomethyl); C7(Carbamidomethyl)	0	2.71822	0	2	1107.49	-1.28673	16.6445	0
	High	STLKLqDTR	1	6	4	444302411;298508455;323352352;323307097	Q6(Deamidated)	0	2.68137	0	2	1062.58	-3.5427	13.692	1
	High	EFLEKnYDRK	1	6	4	444302411;298508455;323352352;323307097	N6(Deamidated)	0	2.582	0	2	1342.66	-4.86583	13.8683	2
	High	GTcAVGVK	1	6	4	444302411;298508455;323352352;323307097	C3(Carbamidomethyl)	0	2.57006	0	2	791.406	-3.13382	12.9441	0
	High	GKNcVVLGcER	1	6	4	444302411;298508455;323352352;323307097	C4(Carbamidomethyl); C9(Carbamidomethyl)	0	2.54513	0	2	1291.62	-3.82682	13.3617	1
	High	TVREFLEK	2	6	4	444302411;298508455;323352352;323307097		0	2.52008	0	2	1021.56	-4.40728	16.2006	1
	High	RSTLKLqDTR	1	6	4	444302411;298508455;323352352;323307097	Q7(Deamidated)	0	2.46961	0	2	1218.68	-4.02798	12.8661	2
298508455	Chain U, Proteasome Activator Complex	1003.49	73.57	2	19	352
	A3	Sequence	# PSMs	# Proteins	# Protein Groups	Protein Group Accessions	Modifications	ΔCn	XCorr	Probability	Charge	MH+ [Da]	ΔM [ppm]	RT [min]	# Missed Cleavages
	High	NIEITVVKPDSDIVALSSEEInQYVTQIEQEK	47	4	2	444302411;298508455	N22(Deamidated)	0	5.90305	0	4	3632.87	6.07667	47.2826	0
	High	SLLEVVqTGAKNIEITVVKPDSDIVALSSEEInQYVTQIEQEK	5	4	2	444302411;298508455	Q7(Deamidated); N33(Deamidated)	0	4.68395	0	4	4759.47	0.502047	53.6295	1
	High	LTLEDPVTVEYLTR	66	6	4	444302411;298508455;323352352;323307097		0	4.67014	0	3	1648.87	-3.06306	35.245	0
	High	YTQSGGVRPFGVSTLIAGFDPRDDEPK	30	6	4	444302411;298508455;323352352;323307097		0	4.46461	0	4	2909.44	-1.40502	44.7045	1
	High	SLLEVVqTGAK	1	5	3	444302411;298508455;323307097	Q7(Deamidated)	0	4.40452	0	2	1145.64	-2.77416	27.7465	0
	High	IFQVEYALEAVK	1	1	1	298508455		0	4.11296	0	2	1409.77	-1.50581	34.6652	0
	High	SLLEVVQTGAK	76	5	3	444302411;298508455;323307097		0	4.09784	0	2	1144.65	-2.45031	31.4058	0
	High	YTQSGGVRPFGVSTLIAGFDPR	4	6	4	444302411;298508455;323352352;323307097		0	3.84626	0	3	2325.19	-2.70702	34.6172	0
	High	NIEITVVKPDSDIVALSSEEINqYVTqIEQEK	16	4	2	444302411;298508455	Q23(Deamidated); Q27(Deamidated)	0	3.63368	0	3	3633.86	8.00829	54.6731	0
	High	YTQSGGVRPFGVSTLIAGFDPrDDEPK	3	6	4	444302411;298508455;323352352;323307097	R22(Deamidated)	0	3.576	0	3	2910.44	4.78408	36.5644	1
	High	KEPPATVEEcVK	12	6	4	444302411;298508455;323352352;323307097	C10(Carbamidomethyl)	0	3.49444	0	3	1386.69	-3.64694	13.1535	1
	High	NYDRKEPPATVEEcVK	24	6	4	444302411;298508455;323352352;323307097	C14(Carbamidomethyl)	0	3.45266	0	2	1934.92	-5.02293	14.4812	2
	High	ARVEAQSHR	15	6	4	444302411;298508455;323352352;323307097		0	3.12678	0	3	1053.55	-3.37679	13.7881	1
	High	NIEITVVKPDSDIVALSSEEINQYVTQIEQEK	9	4	2	444302411;298508455		0	3.1141	0	3	3631.85	-1.86496	50.5725	0
	High	NYDrKEPPATVEEcVK	8	6	4	444302411;298508455;323352352;323307097	R4(Deamidated); C14(Carbamidomethyl)	0	3.05836	0	2	1935.9	-8.30304	14.5991	2
	High	YVAGVQQr	3	6	4	444302411;298508455;323352352;323307097	R8(Deamidated)	0	3.0536	0	2	921.479	-0.285455	13.0468	0
	High	RSTLKLQDTR	1	6	4	444302411;298508455;323352352;323307097		0	3.03884	0	2	1217.69	-2.92259	12.5326	2
	High	IFQVEYALEAVKR	1	1	1	298508455		0	3.02475	0	2	1565.86	-3.09999	30.9001	1
	High	YVAGVQQR	17	6	4	444302411;298508455;323352352;323307097		0	2.92378	0	2	920.493	-2.53237	12.5976	0
	High	NcVVLGcER	3	6	4	444302411;298508455;323352352;323307097	C2(Carbamidomethyl); C7(Carbamidomethyl)	0	2.88227	0	2	1106.51	-1.17104	17.9566	0
	High	STLKLQDTR	1	6	4	444302411;298508455;323352352;323307097		0	2.77469	0	2	1061.59	-4.22913	13.2693	1
	High	ncVVLGcER	2	6	4	444302411;298508455;323352352;323307097	N1(Deamidated); C2(Carbamidomethyl); C7(Carbamidomethyl)	0	2.71822	0	2	1107.49	-1.28673	16.6445	0
	High	STLKLqDTR	1	6	4	444302411;298508455;323352352;323307097	Q6(Deamidated)	0	2.68137	0	2	1062.58	-3.5427	13.692	1
	High	EFLEKnYDRK	1	6	4	444302411;298508455;323352352;323307097	N6(Deamidated)	0	2.582	0	2	1342.66	-4.86583	13.8683	2
	High	GTcAVGVK	1	6	4	444302411;298508455;323352352;323307097	C3(Carbamidomethyl)	0	2.57006	0	2	791.406	-3.13382	12.9441	0
	High	GKNcVVLGcER	1	6	4	444302411;298508455;323352352;323307097	C4(Carbamidomethyl); C9(Carbamidomethyl)	0	2.54513	0	2	1291.62	-3.82682	13.3617	1
	High	TVREFLEK	2	6	4	444302411;298508455;323352352;323307097		0	2.52008	0	2	1021.56	-4.40728	16.2006	1
	High	RSTLKLqDTR	1	6	4	444302411;298508455;323352352;323307097	Q7(Deamidated)	0	2.46961	0	2	1218.68	-4.02798	12.8661	2
323352352	Pre6p [Saccharomyces cerevisiae VL3]	722.915	69.05	1	17	221
	A3	Sequence	# PSMs	# Proteins	# Protein Groups	Protein Group Accessions	Modifications	ΔCn	XCorr	Probability	Charge	MH+ [Da]	ΔM [ppm]	RT [min]	# Missed Cleavages
	High	LTLEDPVTVEYLTR	66	6	4	444302411;298508455;323352352;323307097		0	4.67014	0	3	1648.87	-3.06306	35.245	0
	High	ALSIFSPDGHIFQVEYALEAVK	12	5	3	444302411;323352352;323307097		0	4.49823	0	2	2434.26	-1.79002	43.9421	0
	High	YTQSGGVRPFGVSTLIAGFDPRDDEPK	30	6	4	444302411;298508455;323352352;323307097		0	4.46461	0	4	2909.44	-1.40502	44.7045	1
	High	ALSIFSPDGHIFQVEYALEAVKR	12	5	3	444302411;323352352;323307097		0	4.40282	0	3	2590.36	-1.63433	41.2617	1
	High	YTQSGGVRPFGVSTLIAGFDPR	4	6	4	444302411;298508455;323352352;323307097		0	3.84626	0	3	2325.19	-2.70702	34.6172	0
	High	YTQSGGVRPFGVSTLIAGFDPrDDEPK	3	6	4	444302411;298508455;323352352;323307097	R22(Deamidated)	0	3.576	0	3	2910.44	4.78408	36.5644	1
	High	KEPPATVEEcVK	12	6	4	444302411;298508455;323352352;323307097	C10(Carbamidomethyl)	0	3.49444	0	3	1386.69	-3.64694	13.1535	1
	High	NYDRKEPPATVEEcVK	24	6	4	444302411;298508455;323352352;323307097	C14(Carbamidomethyl)	0	3.45266	0	2	1934.92	-5.02293	14.4812	2
	High	ARVEAQSHR	15	6	4	444302411;298508455;323352352;323307097		0	3.12678	0	3	1053.55	-3.37679	13.7881	1
	High	NYDrKEPPATVEEcVK	8	6	4	444302411;298508455;323352352;323307097	R4(Deamidated); C14(Carbamidomethyl)	0	3.05836	0	2	1935.9	-8.30304	14.5991	2
	High	YVAGVQQr	3	6	4	444302411;298508455;323352352;323307097	R8(Deamidated)	0	3.0536	0	2	921.479	-0.285455	13.0468	0
	High	RSTLKLQDTR	1	6	4	444302411;298508455;323352352;323307097		0	3.03884	0	2	1217.69	-2.92259	12.5326	2
	High	YVAGVQQR	17	6	4	444302411;298508455;323352352;323307097		0	2.92378	0	2	920.493	-2.53237	12.5976	0
	High	NcVVLGcER	3	6	4	444302411;298508455;323352352;323307097	C2(Carbamidomethyl); C7(Carbamidomethyl)	0	2.88227	0	2	1106.51	-1.17104	17.9566	0
	High	STLKLQDTR	1	6	4	444302411;298508455;323352352;323307097		0	2.77469	0	2	1061.59	-4.22913	13.2693	1
	High	ncVVLGcER	2	6	4	444302411;298508455;323352352;323307097	N1(Deamidated); C2(Carbamidomethyl); C7(Carbamidomethyl)	0	2.71822	0	2	1107.49	-1.28673	16.6445	0
	High	STLKLqDTR	1	6	4	444302411;298508455;323352352;323307097	Q6(Deamidated)	0	2.68137	0	2	1062.58	-3.5427	13.692	1
	High	EFLEKnYDRK	1	6	4	444302411;298508455;323352352;323307097	N6(Deamidated)	0	2.582	0	2	1342.66	-4.86583	13.8683	2
	High	GTcAVGVK	1	6	4	444302411;298508455;323352352;323307097	C3(Carbamidomethyl)	0	2.57006	0	2	791.406	-3.13382	12.9441	0
	High	GKNcVVLGcER	1	6	4	444302411;298508455;323352352;323307097	C4(Carbamidomethyl); C9(Carbamidomethyl)	0	2.54513	0	2	1291.62	-3.82682	13.3617	1
	High	TVREFLEK	2	6	4	444302411;298508455;323352352;323307097		0	2.52008	0	2	1021.56	-4.40728	16.2006	1
	High	SLLEVVQTGGk	1	1	1	323352352	K11(Acetyl)	0	2.50064	0	2	1172.65	-3.57267	26.7962	0
	High	RSTLKLqDTR	1	6	4	444302411;298508455;323352352;323307097	Q7(Deamidated)	0	2.46961	0	2	1218.68	-4.02798	12.8661	2
417149	RecName: Full=Heat shock protein SSA1; AltName: Full=Heat shock protein YG100	201.34	59.03	8	34	61
	A3	Sequence	# PSMs	# Proteins	# Protein Groups	Protein Group Accessions	Modifications	ΔCn	XCorr	Probability	Charge	MH+ [Da]	ΔM [ppm]	RT [min]	# Missed Cleavages
	High	SINPDEAVAYGAAVQAAILTGDESSK	3	16	2	417149;123624		0	5.41112	0	2	2577.26	-2.03642	42.5629	0
	High	KSEIFSTYADNQPGVLIQVFEGER	3	7	1	417149		0	4.85708	0	3	2727.36	-1.01781	40.4337	1
	High	TQDLLLLDVAPLSLGIETAGGVmTK	2	16	2	417149;123624	M23(Oxidation)	0	4.42796	0	3	2571.39	-2.35439	48.5494	0
	High	LIDVDGKPQIQVEFK	2	16	2	417149;123624		0	4.42214	0	2	1728.95	-3.58848	26.6606	0
	High	SEIFSTYADNQPGVLIQVFEGER	3	7	1	417149		0	4.40777	0	2	2599.26	-2.14323	44.6089	0
	High	IASKNQLESIAYSLK	2	13	2	417149;123624		0	4.2954	0	2	1664.92	-3.09188	26.2623	1
	High	LDKSQVDEIVLVGGSTR	2	15	2	417149;123624		0	4.23586	0	3	1815.97	-3.89162	26.2878	1
	High	IINEPTAAAIAYGLDKK	3	30	2	417149;123624		0	4.15144	0	2	1787.98	-3.12898	27.4908	1
	High	NTISEAGDKLEQADKDTVTK	2	7	1	417149		0	4.13695	0	2	2163.07	-2.01635	19.4341	2
	High	DAKLDKSQVDEIVLVGGSTR	2	15	2	417149;123624		0	4.01124	0	3	2130.13	-4.79938	25.0884	2
	High	SNKITITNDKGR	1	29	2	417149;123624		0	3.75902	0	2	1346.73	-3.27516	12.0092	2
	High	ARFEELcADLFR	2	30	2	417149;123624	C7(Carbamidomethyl)	0	3.70069	0	2	1526.74	-2.71341	30.8979	1
	High	IINEPTAAAIAYGLDK	1	30	2	417149;123624		0	3.56414	0	2	1659.89	-2.04712	30.9706	0
	High	SQVDEIVLVGGSTR	1	15	2	417149;123624		0	3.52036	0	2	1459.77	-3.6638	25.504	0
	High	ATAGDTHLGGEDFDNR	1	25	2	417149;123624		0	3.49573	0	2	1675.73	-2.68983	15.4671	0
	High	LIDVDGKPQIQVEFKGETK	1	16	2	417149;123624		0	3.44021	0	3	2144.15	-2.89702	23.2603	1
	High	ELQDIANPImSK	2	6	1	417149	M10(Oxidation)	0	3.39357	0	2	1374.69	-2.67074	21.8914	0
	High	NQAAmNPSNTVFDAKR	2	8	1	417149	M5(Oxidation)	0	3.30048	0	2	1779.84	-2.0915	15.0287	1
	High	VNDAVVTVPAYFNDSQR	1	17	2	417149;123624		0	3.20245	0	2	1894.92	-3.06594	29.4211	0
	High	VDIIANDQGNR	1	16	2	417149;123624		0	3.16897	0	2	1214.61	-2.29256	15.5292	0
	High	NQAAmNPSNTVFDAK	1	8	1	417149	M5(Oxidation)	0	3.11663	0	2	1623.74	-3.69277	16.916	0
	High	FKEEDEKESQR	1	14	2	417149;123624		0	3.08932	0	2	1424.66	-2.45008	11.3363	2
	High	NQLESIAYSLK	1	13	2	417149;123624		0	3.04607	0	2	1265.67	-4.14701	27.959	0
	High	DAGTIAGLNVLR	1	28	3	417149;123624;121575		0	2.98179	0	2	1199.67	-2.61832	29.8868	0
	High	LVNHFIQEFK	1	17	2	417149;123624		0	2.94375	0	2	1274.69	-2.75735	23.4429	0
	High	VNDAVVTVPAYFnDSQR	3	17	2	417149;123624	N13(Deamidated)	0	2.89289	0	2	1895.91	-3.90517	30.4784	0
	High	NQAAMNPSNTVFDAK	1	8	1	417149		0.1898	2.85515	0	2	1607.74	-2.79229	19.2027	0
	High	LVNHFIQEFKR	1	17	2	417149;123624		0	2.83525	0	2	1430.79	-3.00042	20.753	1
	High	FELSGIPPAPR	1	30	2	417149;123624		0	2.8036	0	2	1183.64	-3.73895	27.1459	0
	High	NFNDPEVQADmK	1	4	1	417149	M11(Oxidation)	0	2.78157	0	2	1423.61	-4.29014	15.2944	0
	High	LVTDYFnGKEPNR	4	16	2	417149;123624	N7(Deamidated)	0	2.77542	0	2	1553.75	-3.49565	20.9467	1
	High	NFTPEQISSmVLGK	1	9	2	417149;123624	M10(Oxidation)	0	2.75501	0	2	1566.78	-3.30138	30.3362	0
	High	mKETAESYLGAK	1	17	2	417149;123624	M1(Oxidation)	0	2.74668	0	2	1343.64	-5.9318	14.1034	1
	High	LVnHFIQEFK	1	17	2	417149;123624	N3(Deamidated)	0	2.70146	0	2	1275.67	-3.90918	25.4856	0
	High	LVTDYFNGKEPNR	1	16	2	417149;123624		0	2.63282	0	2	1552.77	-2.47123	20.1361	1
	High	ITITNDKGR	1	29	2	417149;123624		0	2.62622	0	2	1017.56	-5.8262	12.4044	1
	High	TTPSFVAFTDTER	1	8	1	417149		0	2.58058	0	2	1471.7	-2.44948	27.6175	0
	High	LSKEDIEK	1	10	2	417149;123624		0	2.54341	0	2	961.518	-2.51118	12.3476	1
	High	NQAAMNPSNTVFDAKR	1	8	1	417149		0.2089	2.49695	0	2	1763.84	-3.2632	16.9132	1
123624	RecName: Full=Heat shock protein SSA2	194.827	55.4	5	32	58
	A3	Sequence	# PSMs	# Proteins	# Protein Groups	Protein Group Accessions	Modifications	ΔCn	XCorr	Probability	Charge	MH+ [Da]	ΔM [ppm]	RT [min]	# Missed Cleavages
	High	SINPDEAVAYGAAVQAAILTGDESSK	3	16	2	417149;123624		0	5.41112	0	2	2577.26	-2.03642	42.5629	0
	High	SEVFSTYADNQPGVLIQVFEGER	5	13	1	123624		0	5.2885	0	2	2585.25	-0.82307	43.255	0
	High	KSEVFSTYADNQPGVLIQVFEGER	2	13	1	123624		0	5.06576	0	3	2713.34	-2.83591	38.7742	1
	High	TQDLLLLDVAPLSLGIETAGGVmTK	2	16	2	417149;123624	M23(Oxidation)	0	4.42796	0	3	2571.39	-2.35439	48.5494	0
	High	LIDVDGKPQIQVEFK	2	16	2	417149;123624		0	4.42214	0	2	1728.95	-3.58848	26.6606	0
	High	IASKNQLESIAYSLK	2	13	2	417149;123624		0	4.2954	0	2	1664.92	-3.09188	26.2623	1
	High	LDKSQVDEIVLVGGSTR	2	15	2	417149;123624		0	4.23586	0	3	1815.97	-3.89162	26.2878	1
	High	IINEPTAAAIAYGLDKK	3	30	2	417149;123624		0	4.15144	0	2	1787.98	-3.12898	27.4908	1
	High	DAKLDKSQVDEIVLVGGSTR	2	15	2	417149;123624		0	4.01124	0	3	2130.13	-4.79938	25.0884	2
	High	SNKITITNDKGR	1	29	2	417149;123624		0	3.75902	0	2	1346.73	-3.27516	12.0092	2
	High	ARFEELcADLFR	2	30	2	417149;123624	C7(Carbamidomethyl)	0	3.70069	0	2	1526.74	-2.71341	30.8979	1
	High	IINEPTAAAIAYGLDK	1	30	2	417149;123624		0	3.56414	0	2	1659.89	-2.04712	30.9706	0
	High	NQAAmNPANTVFDAK	1	8	1	123624	M5(Oxidation)	0	3.53082	0	2	1607.74	-2.7954	19.2027	0
	High	SQVDEIVLVGGSTR	1	15	2	417149;123624		0	3.52036	0	2	1459.77	-3.6638	25.504	0
	High	ATAGDTHLGGEDFDNR	1	25	2	417149;123624		0	3.49573	0	2	1675.73	-2.68983	15.4671	0
	High	NTISEAGDKLEQADKDAVTK	1	2	1	123624		0	3.44648	0	3	2133.06	-2.19366	20.1334	2
	High	LIDVDGKPQIQVEFKGETK	1	16	2	417149;123624		0	3.44021	0	3	2144.15	-2.89702	23.2603	1
	High	ELQEVANPImSK	2	6	1	123624	M10(Oxidation)	0	3.39808	0	2	1374.69	-3.02593	18.9163	0
	High	VNDAVVTVPAYFNDSQR	1	17	2	417149;123624		0	3.20245	0	2	1894.92	-3.06594	29.4211	0
	High	VDIIANDQGNR	1	16	2	417149;123624		0	3.16897	0	2	1214.61	-2.29256	15.5292	0
	High	FKEEDEKESQR	1	14	2	417149;123624		0	3.08932	0	2	1424.66	-2.45008	11.3363	2
	High	NQAAmNPANTVFDAKR	3	8	1	123624	M5(Oxidation)	0	3.08426	0	2	1763.85	-2.43555	16.8324	1
	High	NQLESIAYSLK	1	13	2	417149;123624		0	3.04607	0	2	1265.67	-4.14701	27.959	0
	High	DAGTIAGLNVLR	1	28	3	417149;123624;121575		0	2.98179	0	2	1199.67	-2.61832	29.8868	0
	High	LVNHFIQEFK	1	17	2	417149;123624		0	2.94375	0	2	1274.69	-2.75735	23.4429	0
	High	VNDAVVTVPAYFnDSQR	3	17	2	417149;123624	N13(Deamidated)	0	2.89289	0	2	1895.91	-3.90517	30.4784	0
	High	LVNHFIQEFKR	1	17	2	417149;123624		0	2.83525	0	2	1430.79	-3.00042	20.753	1
	High	FELSGIPPAPR	1	30	2	417149;123624		0	2.8036	0	2	1183.64	-3.73895	27.1459	0
	High	LVTDYFnGKEPNR	4	16	2	417149;123624	N7(Deamidated)	0	2.77542	0	2	1553.75	-3.49565	20.9467	1
	High	NFTPEQISSmVLGK	1	9	2	417149;123624	M10(Oxidation)	0	2.75501	0	2	1566.78	-3.30138	30.3362	0
	High	mKETAESYLGAK	1	17	2	417149;123624	M1(Oxidation)	0	2.74668	0	2	1343.64	-5.9318	14.1034	1
	High	LVnHFIQEFK	1	17	2	417149;123624	N3(Deamidated)	0	2.70146	0	2	1275.67	-3.90918	25.4856	0
	High	LVTDYFNGKEPNR	1	16	2	417149;123624		0	2.63282	0	2	1552.77	-2.47123	20.1361	1
	High	ITITNDKGR	1	29	2	417149;123624		0	2.62622	0	2	1017.56	-5.8262	12.4044	1
	High	LSKEDIEK	1	10	2	417149;123624		0	2.54341	0	2	961.518	-2.51118	12.3476	1
93279388	Chain U, Crystal Structure Of The Yeast 20s Proteasome In Complex With Bortezomib	160.693	79.42	20	20	63
	A3	Sequence	# PSMs	# Proteins	# Protein Groups	Protein Group Accessions	Modifications	ΔCn	XCorr	Probability	Charge	MH+ [Da]	ΔM [ppm]	RT [min]	# Missed Cleavages
	High	VVEFAITHmIDALGTEFSKNDLEVGVATK	4	6	1	93279388	M9(Oxidation)	0	5.30826	0	3	3150.6	-1.90737	39.1408	1
	High	VVEFAITHmIDALGTEFSK	3	6	1	93279388	M9(Oxidation)	0	4.66992	0	3	2124.06	-2.93326	36.1043	0
	High	YKYGYDmPcDVLAKR	1	7	1	93279388	M7(Oxidation); C9(Carbamidomethyl)	0	4.51653	0	2	1894.88	-2.2887	19.5099	2
	High	DKFFTLSAENIEER	2	6	1	93279388		0	4.20438	0	3	1698.83	-1.9119	28.0532	1
	High	ATNQTNINSLAVR	2	5	1	93279388		0	3.83539	0	2	1401.74	-2.67599	17.7187	0
	High	LLDPTTVSYIFcISR	5	5	1	93279388	C12(Carbamidomethyl)	0	3.78928	0	3	1784.92	-2.31979	43.694	0
	High	KVPDKLLDPTTVSYIFcISR	1	5	1	93279388	C17(Carbamidomethyl)	0	3.75182	0	4	2352.26	-2.78062	38.3114	2
	High	YKYGYDmPcDVLAK	1	7	1	93279388	M7(Oxidation); C9(Carbamidomethyl)	0	3.70832	0	2	1738.78	-3.24009	20.9726	1
	High	YGYDmPcDVLAK	1	7	1	93279388	M5(Oxidation); C7(Carbamidomethyl)	0	3.60188	0	2	1447.62	-1.9766	22.5101	0
	High	GKDcTVVISQK	1	5	1	93279388	C4(Carbamidomethyl)	0	3.52695	0	2	1234.64	-4.26086	12.8323	1
	High	SKIDHINEESWEK	1	6	1	93279388		0	3.34037	0	2	1614.77	-2.62406	15.6207	1
	High	TIGMVVNGPIPDAR	2	5	1	93279388		0	3.30283	0	2	1439.76	-2.61137	26.6192	0
	High	QQEITTNLENHFKK	1	7	1	93279388		0	3.25843	0	2	1729.88	-2.43678	17.7948	1
	High	ATNQTNInSLAVR	16	5	1	93279388	N8(Deamidated)	0	3.25693	0	2	1402.72	-4.76783	17.2396	0
	High	TIGmVVnGPIPDAR	5	5	1	93279388	M4(Oxidation); N7(Deamidated)	0	3.24832	0	2	1456.74	-2.94987	24.4154	0
	High	GKDcTVVISqK	1	5	1	93279388	C4(Carbamidomethyl); Q10(Deamidated)	0	3.22105	0	2	1235.64	5.12193	12.8137	1
	High	mANLSQIYTqR	4	7	1	93279388	M1(Oxidation); Q10(Deamidated)	0	3.20783	0	2	1341.64	-3.63659	20.9436	0
	High	mANLSQIYTQR	3	7	1	93279388	M1(Oxidation)	0	3.09339	0	2	1340.66	-3.36072	20.5924	0
	High	TIGmVVNGPIPDAR	2	5	1	93279388	M4(Oxidation)	0	3.0368	0	2	1455.76	-2.7792	22.8926	0
	High	QQEITTNLENHFK	1	7	1	93279388		0	3.00113	0	2	1601.79	-1.18412	20.3832	0
	High	HITIFSPEGR	1	4	1	93279388		0	2.90088	0	2	1156.61	-2.08644	19.7592	0
	High	TIGMVVnGPIPDAR	1	5	1	93279388	N7(Deamidated)	0	2.74368	0	2	1440.75	-2.78405	27.6665	0
	High	YGYDmPcDVLAKR	1	7	1	93279388	M5(Oxidation); C7(Carbamidomethyl)	0	2.71531	0	2	1603.72	-2.34557	20.1986	1
	High	AKAEAAEFR	1	7	1	93279388		0	2.5751	0	2	992.511	-5.46555	12.4623	1
	High	LYQVEYAFK	1	4	1	93279388		0	2.51802	0	2	1160.59	-3.87516	25.8682	0
	High	TDPAGYYVGYK	1	7	1	93279388		0	2.46754	0	2	1233.58	-2.5651	20.1264	0
151944720	22.6 kDa proteasome subunit [Saccharomyces cerevisiae YJM789]	131.887	47.47	9	9	49
	A3	Sequence	# PSMs	# Proteins	# Protein Groups	Protein Group Accessions	Modifications	ΔCn	XCorr	Probability	Charge	MH+ [Da]	ΔM [ppm]	RT [min]	# Missed Cleavages
	High	RPYQVNVLIGGYDK	4	3	1	151944720		0	4.11614	0	2	1621.86	-3.79089	25.1594	0
	High	RPYQVNVLIGGYDKK	3	3	1	151944720		0	4.05022	0	3	1749.96	-3.62532	21.6338	1
	High	NKPELYQIDYLGTK	6	3	1	151944720		0	3.98234	0	2	1681.88	-2.71346	25.6801	0
	High	KNKPELYQIDYLGTK	3	3	1	151944720		0	3.66814	0	2	1809.97	-2.85825	22.3066	1
	High	EDYELSPQAVSSFVR	2	3	1	151944720		0	3.58285	0	2	1726.82	-3.26719	33.5264	0
	High	VqDSVILASSK	1	2	1	151944720	Q2(Deamidated)	0	3.32875	0	2	1147.62	-2.56705	17.8398	0
	High	IVDKDGIRqVDDFQAQ	4	3	1	151944720	Q9(Deamidated)	0	3.27425	0	2	1847.91	-1.83749	21.1287	2
	High	RPYqVNVLIGGYDK	6	3	1	151944720	Q4(Deamidated)	0	3.24983	0	2	1622.85	-4.31958	25.9871	0
	High	VQDSVILASSK	11	2	1	151944720		0	3.17654	0	2	1146.63	-2.56296	17.384	0
	High	NKPELYqIDYLGTK	5	3	1	151944720	Q7(Deamidated)	0	3.17494	0	3	1682.86	-3.63087	26.3283	0
	High	GISVLKDSDDKTR	3	2	1	151944720		0	2.97434	0	2	1433.76	-2.94658	13.4659	2
	High	LcVQELEKR	1	3	1	151944720	C2(Carbamidomethyl)	0	2.82739	0	2	1174.62	-2.59788	16.7108	1
323309416	Pup3p [Saccharomyces cerevisiae FostersO]	105.703	46.6	8	8	31
	A3	Sequence	# PSMs	# Proteins	# Protein Groups	Protein Group Accessions	Modifications	ΔCn	XCorr	Probability	Charge	MH+ [Da]	ΔM [ppm]	RT [min]	# Missed Cleavages
	High	FGPYFVGPVVAGINSK	2	5	1	323309416		0	4.83336	0	3	1651.88	-3.44824	35.9439	0
	High	AIEPETFTQLVSSSLYER	4	4	1	323309416		0	4.79265	0	2	2070.04	-1.85864	41.2243	0
	High	RFGPYFVGPVVAGINSK	3	5	1	323309416		0	4.52797	0	2	1807.98	-3.67479	31.8072	1
	High	FGPYFVGPVVAGInSK	3	5	1	323309416	N14(Deamidated)	0	4.4372	0	2	1652.86	-4.88257	36.9512	0
	High	SGKPFIAGFDLIGcIDEAK	5	5	1	323309416	C14(Carbamidomethyl)	0	4.40812	0	2	2038.02	-4.35456	37.7567	0
	High	LGSQSLGVSNKFEK	2	5	1	323309416		0	4.15322	0	2	1493.79	-3.56567	17.0956	1
	High	DALSGWGAVVYIIK	2	4	1	323309416		0	3.9779	0	2	1491.82	-2.41122	44.528	0
	High	RFGPYFVGPVVAGInSK	4	5	1	323309416	N15(Deamidated)	0	3.88027	0	3	1808.96	-4.69642	32.4104	1
	High	AIEPETFTqLVSSSLYER	2	4	1	323309416	Q9(Deamidated)	0	3.02416	0	2	2071.02	-2.98114	42.4811	0
	High	LGSQSLGVSNK	1	5	1	323309416		0	2.88282	0	2	1089.59	-4.05152	14.1243	0
	High	LGSqSLGVSNKFEK	2	5	1	323309416	Q4(Deamidated)	0	2.79508	0	2	1494.77	-5.52811	18.0877	1
	High	KDEVVKR	1	4	1	323309416		0	2.48833	0	2	873.513	-2.98728	11.2115	2
984187	transcription factor [Saccharomyces cerevisiae]	98.2341	50.64	21	21	30
	A3	Sequence	# PSMs	# Proteins	# Protein Groups	Protein Group Accessions	Modifications	ΔCn	XCorr	Probability	Charge	MH+ [Da]	ΔM [ppm]	RT [min]	# Missed Cleavages
	High	GNFVNTTHTHGTGcTLASAIASNLAR	1	16	1	984187	C14(Carbamidomethyl)	0	5.92956	0	3	2671.29	-2.89915	27.6362	0
	High	cYAmTcITALNAQTPVK	1	13	1	984187	C1(Carbamidomethyl); M4(Oxidation); C6(Carbamidomethyl)	0	5.24334	0	2	1957.92	-1.4738	24.5253	0
	High	LVVDPVLVATSGSSLAGK	1	16	1	984187		0	4.58272	0	2	1712.97	-2.96592	33.5356	0
	High	mLSDEcFTASDVIPK	2	7	1	984187	M1(Oxidation); C6(Carbamidomethyl)	0	4.56818	0	2	1728.78	-2.02474	28.2363	0
	High	LKEVFGVKDPDYFQK	1	7	1	984187		0	4.42025	0	2	1812.95	-2.00271	23.2918	2
	High	TGmLTAAAIEVLHEK	1	7	1	984187	M3(Oxidation)	0	4.11289	0	2	1599.84	-3.07973	26.5047	0
	High	KVnGLQDIFQIAK	3	7	1	984187	N3(Deamidated)	0	3.92738	0	2	1474.82	-3.15452	32.8665	1
	High	YITDVLFLGAEQK	1	7	1	984187		0	3.75499	0	2	1496.8	-2.34714	37.2091	0
	High	SAADKIPGGNFYEYLINHPK	2	5	1	984187		0	3.73056	0	3	2234.12	-3.00635	31.7748	1
	High	LVVDPVLVATSGSSLAGKDIVSLITEK	2	7	1	984187		0	3.7036	0	4	2711.54	-2.03364	46.6356	1
	High	GYSLPQSVYGGIEYVQNAVAIGcDVTK	2	16	1	984187	C23(Carbamidomethyl)	0	3.652	0	3	2888.41	-2.31643	47.3322	0
	High	EVFGVKDPDYFQK	1	7	1	984187		0	3.62979	0	2	1571.77	-2.48898	24.3861	1
	High	ETVKDnGPINHVYAVEIPLEK	2	7	1	984187	N6(Deamidated)	0	3.62161	0	3	2366.22	-3.38169	28.0813	1
	High	ETVKDNGPINHVYAVEIPLEK	1	7	1	984187		0	3.45841	0	3	2365.23	-2.91555	26.4539	1
	High	EVVFQTLESNLKDmK	1	6	1	984187	M14(Oxidation)	0	3.43192	0	2	1796.9	-2.85688	27.8265	1
	High	VAPFADILTPNIPEcYK	2	6	1	984187	C15(Carbamidomethyl)	0	3.42407	0	2	1947.98	-1.86573	38.3144	0
	High	APcLEDmEKELVIVGGVR	1	7	1	984187	C3(Carbamidomethyl); M7(Oxidation)	0	3.12022	0	3	2031.02	-2.61041	28.2676	1
	High	DIVSLITEK	1	7	1	984187		0	2.92884	0	2	1017.58	-4.39049	31.7956	0
	High	DNGPINHVYAVEIPLEK	1	7	1	984187		0	2.86769	0	2	1907.98	-2.09958	29.9625	0
	High	ELVIVGGVR	1	7	1	984187		0	2.53339	0	2	941.574	-3.73086	22.7243	0
	High	VADGTLERK	1	7	1	984187		0	2.49502	0	2	988.537	-4.83457	11.8473	1
	High	cSNILVK	1	16	1	984187	C1(Carbamidomethyl)	0	2.48582	0	2	833.451	-5.03098	14.6841	0
312258	PUP2 [Saccharomyces cerevisiae]	84.6231	56.54	14	14	26
	A3	Sequence	# PSMs	# Proteins	# Protein Groups	Protein Group Accessions	Modifications	ΔCn	XCorr	Probability	Charge	MH+ [Da]	ΔM [ppm]	RT [min]	# Missed Cleavages
	High	QVmEEKLDENNAQLScITKQDGFK	2	7	1	312258	M3(Oxidation); C16(Carbamidomethyl)	0	4.5796	0	3	2841.33	-1.618	22.4916	2
	High	HIGcAmSGLTADAR	1	8	1	312258	C4(Carbamidomethyl); M6(Oxidation)	0	3.82823	0	2	1475.67	-3.56997	13.6957	0
	High	RATSPLLESDSIEK	3	8	1	312258		0	3.69606	0	2	1545.81	-3.48371	17.9931	1
	High	EAAESPEEADVEmS	1	4	1	312258	M13(Oxidation)	0	3.58188	0	2	1509.59	-2.37619	15.5315	0
	High	IYDNEKTAELIK	3	8	1	312258		0	3.55178	0	2	1436.76	-3.11584	17.4129	1
	High	TAAVTHNLYYDEDINVESLTQSVcDLALR	2	7	1	312258	C24(Carbamidomethyl)	0	3.50343	0	3	3310.58	-2.00034	43.0783	0
	High	EKEAAESPEEADVEmS	1	4	1	312258	M15(Oxidation)	0	3.44359	0	2	1766.72	-3.06493	13.9027	1
	High	QVmEEKLDENNAQLScITK	2	7	1	312258	M3(Oxidation); C16(Carbamidomethyl)	0	3.43736	0	3	2266.06	-2.88878	19.2895	1
	High	LDENNAQLScITK	1	7	1	312258	C10(Carbamidomethyl)	0	3.29182	0	2	1505.72	-3.40981	18.9816	0
	High	ATSPLLESDSIEKIVEIDR	1	8	1	312258		0	3.26431	0	2	2115.12	0.532794	35.3504	1
	High	QVmEEKLDEnNAQLScITK	1	7	1	312258	M3(Oxidation); N10(Deamidated); C16(Carbamidomethyl)	0	3.22787	0	3	2267.04	-3.9407	19.9985	1
	High	LGSTAIGIATK	1	8	1	312258		0	3.17537	0	2	1031.61	-3.47678	18.2111	0
	High	IYDnEKTAELIK	1	8	1	312258	N4(Deamidated)	0	3.03777	0	2	1437.74	-2.52439	19.8357	1
	High	LFQVEYSLEAIK	2	8	1	312258		0	2.96044	0	2	1439.78	0.432582	34.5253	0
	High	EGVVLGVEKR	1	8	1	312258		0	2.89869	0	2	1085.63	-2.81662	15.0017	1
	High	ATSPLLESDSIEK	3	8	1	312258		0	2.65235	0	2	1389.71	-2.0853	22.1217	0
121575	RecName: Full=78 kDa glucose-regulated protein homolog; Short=GRP-78; AltName: Full=Immunoglobulin heavy chain-binding protein homolog; Short=BiP; Flags: Precursor	83.1343	29.62	14	15	22
	A3	Sequence	# PSMs	# Proteins	# Protein Groups	Protein Group Accessions	Modifications	ΔCn	XCorr	Probability	Charge	MH+ [Da]	ΔM [ppm]	RT [min]	# Missed Cleavages
	High	IEIDSFVDGIDLSETLTR	2	6	1	121575		0	4.77277	0	2	2023.02	-2.76204	44.2927	0
	High	AKFEELNLDLFKK	2	6	1	121575		0	4.74421	0	3	1594.88	-3.36457	29.0499	2
	High	SQIFSTAVDNQPTVmIK	2	5	1	121575	M15(Oxidation)	0	4.55765	0	2	1894.95	-2.79267	26.7356	0
	High	NQVAANPQNTIFDIK	1	6	1	121575		0	4.49524	0	2	1672.86	-2.90524	27.5901	0
	High	LTQEEIDRmVEEAEKFASEDASIK	2	5	1	121575	M9(Oxidation)	0	4.44431	0	3	2784.32	-2.86743	35.8536	2
	High	IVNEPTAAAIAYGLDK	3	6	1	121575		0	4.3705	0	2	1645.88	-2.49437	29.5172	0
	High	NQVAANPQNTIFDIKR	1	6	1	121575		0	3.97723	0	2	1828.96	-2.8158	23.0157	1
	High	DVDDIVLVGGSTR	1	6	1	121575		0	3.43272	0	2	1345.69	-2.64025	27.817	0
	High	VTHAVVTVPAYFNDAQR	2	6	1	121575		0	3.40448	0	3	1887.96	-7.02366	24.7633	0
	High	HGIDVSDNNK	1	6	1	121575		0	3.29968	0	2	1098.51	-3.85986	11.9601	0
	High	DAGTIAGLNVLR	1	28	3	417149;123624;121575		0	2.98179	0	2	1199.67	-2.61832	29.8868	0
	High	ITPSYVAFTDDER	1	5	1	121575		0	2.91612	0	2	1513.71	-3.47079	25.2402	0
	High	VLQDSGLEKK	1	6	1	121575		0	2.89406	0	2	1116.62	-4.65347	12.8515	1
	High	TEILANEQGNR	1	6	1	121575		0	2.71698	0	2	1244.62	-3.26784	14.0829	0
	High	mKQIAEDYLGTK	1	6	1	121575	M1(Oxidation)	0	2.55948	0	2	1412.7	-3.04153	16.4215	1
256274381	Pba1p [Saccharomyces cerevisiae JAY291]	71.4069	45.65	8	8	19
	A3	Sequence	# PSMs	# Proteins	# Protein Groups	Protein Group Accessions	Modifications	ΔCn	XCorr	Probability	Charge	MH+ [Da]	ΔM [ppm]	RT [min]	# Missed Cleavages
	High	SIISQLAQFSPDIIVIGTSDK	3	9	1	256274381		0	5.08442	0	3	2232.21	-2.17708	48.8286	0
	High	NDTADETVYGFSFPIYSFGK	3	6	1	256274381		0	4.69815	0	2	2258.03	-0.98421	44.3147	0
	High	VEFPQDLDVPQYSTAVITTK	8	2	1	256274381		0	4.38797	0	3	2251.14	-2.60958	35.4966	0
	High	NLQSLEVcPVPK	1	5	1	256274381	C8(Carbamidomethyl)	0	3.41811	0	2	1383.73	-3.59901	23.7421	0
	High	TLLFSmEENFISISPIFGNmISR	1	8	1	256274381	M6(Oxidation); M20(Oxidation)	0	3.24735	0	3	2678.34	7.14006	47.6029	0
	High	NLLQLTSIGEIK	1	8	1	256274381		0	2.9828	0	2	1328.78	-1.90009	34.6382	0
	High	HLLDLPEISK	1	5	1	256274381		0	2.51118	0	2	1164.66	-3.52084	26.3238	0
	High	ImNPLFPK	1	5	1	256274381	M2(Oxidation)	0	2.48588	0	2	975.53	-2.88376	23.2749	0
390980834	Chain S, Structure Of Yeast 20s Open-Gate Proteasome With Compound 20	50.6122	62.66	10	10	16
	A3	Sequence	# PSMs	# Proteins	# Protein Groups	Protein Group Accessions	Modifications	ΔCn	XCorr	Probability	Charge	MH+ [Da]	ΔM [ppm]	RT [min]	# Missed Cleavages
	High	SGAHLLEFQPSGNVTELYGTAIGAR	1	6	1	390980834		0	5.22331	0	3	2588.3	-2.28441	34.7021	0
	High	AGVEAISQSLrDESLTVDNLSIAIVGK	3	6	1	390980834	R11(Deamidated)	0	4.52614	0	3	2786.5	8.59685	42.4846	1
	High	LFQVEYALEAIK	1	6	1	390980834		0	4.34112	0	2	1423.78	-1.8515	38.0904	0
	High	AGVEAISQSLRDESLTVDNLSIAIVGK	1	6	1	390980834		0	4.18128	0	3	2785.49	-0.534662	42.1522	1
	High	NNYDGDTVTFSPTGR	1	6	1	390980834		0	3.98923	0	2	1643.73	-2.59892	21.1324	0
	High	TLDTFIKIDGNPDELIK	2	6	1	390980834		0	3.76833	0	2	1932.03	-1.96538	34.2686	1
	High	AGVEAISQSLR	1	6	1	390980834		0	3.31102	0	2	1130.61	-2.45552	20.2865	0
	High	SNTHAVLVALKR	3	6	1	390980834		0	3.20306	0	3	1308.77	-3.92422	15.3397	1
	High	cDEHmGLSLAGLAPDAR	1	6	1	390980834	C1(Carbamidomethyl); M5(Oxidation)	0	3.13172	0	2	1828.83	-3.42474	25.4015	0
	High	NADELSSYQK	1	6	1	390980834		0	3.07867	0	2	1154.53	-3.84538	14.142	0
	High	AGHLLcDKAQK	1	6	1	390980834	C6(Carbamidomethyl)	0	2.71308	0	2	1240.64	-3.89476	12.0016	1
93279393	Chain Z, Crystal Structure Of The Yeast 20s Proteasome In Complex With Bortezomib	47.3454	39.64	6	6	18
	A3	Sequence	# PSMs	# Proteins	# Protein Groups	Protein Group Accessions	Modifications	ΔCn	XCorr	Probability	Charge	MH+ [Da]	ΔM [ppm]	RT [min]	# Missed Cleavages
	High	AGGAAASLImPFLDNQVNFK	4	4	1	93279393	M10(Oxidation)	0	5.90799	0	3	2080.05	-1.90175	40.243	0
	High	VFDcGDNIVmSAnGFAADGDALVKR	8	3	1	93279393	C4(Carbamidomethyl); M10(Oxidation); N13(Deamidated)	0	4.46723	0	3	2659.21	-2.5374	30.2672	1
	High	GAVYSFDPVGSYER	1	4	1	93279393		0	3.50612	0	2	1546.71	-3.37333	27.9871	0
	High	VFDcGDNIVmSANGFAADGDALVKR	1	3	1	93279393	C4(Carbamidomethyl); M10(Oxidation)	0	3.3205	0	3	2658.22	-2.94892	32.4833	1
	High	NIQHLLYGKR	1	3	1	93279393		0	3.19055	0	2	1241.71	-3.63741	15.9424	1
	High	NITDYSInSR	2	3	1	93279393	N8(Deamidated)	0	2.77381	0	2	1183.55	-3.69588	19.2559	0
	High	DSFTSATER	1	4	1	93279393		0	2.74157	0	2	1013.45	-4.7514	13.8363	0
93279382	Chain O, Crystal Structure Of The Yeast 20s Proteasome In Complex With Bortezomib	37.338	44	8	8	13
	A3	Sequence	# PSMs	# Proteins	# Protein Groups	Protein Group Accessions	Modifications	ΔCn	XCorr	Probability	Charge	MH+ [Da]	ΔM [ppm]	RT [min]	# Missed Cleavages
	High	ESVEGEFNGDTIELAIIGDEnPDLLGYTGIPTDKGPR	3	3	1	93279382	N21(Deamidated)	0	5.31998	0	3	3932.92	6.54241	44.8545	1
	High	VSLLTPDIGAVYSGmGPDYR	2	5	1	93279382	M15(Oxidation)	0	4.31085	0	3	2127.04	-3.0786	35.2536	0
	High	KLTSQEINDRLEAL	1	6	1	93279382		0	3.83019	0	2	1629.87	-4.51734	25.0977	2
	High	ESVEGEFnGDTIELAIIGDEnPDLLGYTGIPTDKGPr	1	3	1	93279382	N8(Deamidated); N21(Deamidated); R37(Deamidated)	0	3.74412	0	3	3934.85	-2.86439	45.6957	1
	High	LTSQEINDRLEAL	1	6	1	93279382		0	3.1299	0	2	1501.78	-2.22074	29.1919	1
	High	YSFSLTTFSPSGK	2	4	1	93279382		0	3.07489	0	2	1421.69	-3.18505	31.9041	0
	High	LGQIDYALTAVK	1	4	1	93279382		0	2.92041	0	2	1291.72	-2.96654	27.6478	0
	High	SSSPLAmSETLSK	1	5	1	93279382	M7(Oxidation)	0	2.72225	0	2	1353.65	-2.63179	16.603	0
	High	KSSSPLAmSETLSK	1	5	1	93279382	M8(Oxidation)	0	2.47552	0	2	1481.75	-2.98048	14.2005	1
403071955	Chain 2, Near-Atomic Resolution Structural Model Of The Yeast 26s Proteasome	33.6776	37.16	7	7	13
	A3	Sequence	# PSMs	# Proteins	# Protein Groups	Protein Group Accessions	Modifications	ΔCn	XCorr	Probability	Charge	MH+ [Da]	ΔM [ppm]	RT [min]	# Missed Cleavages
	High	IWcAGAGTAADTEAVTQLIGSNIELHSLYTSR	3	5	1	403071955	C3(Carbamidomethyl)	0	4.2011	0	3	3405.67	-2.35146	43.738	0
	High	NNFLAENSHTQPK	1	3	1	403071955		0	3.69728	0	2	1499.72	-2.10216	14.216	0
	High	nNFLAENSHTQPK	3	3	1	403071955	N1(Deamidated)	0	3.06147	0	2	1500.7	-2.67498	16.2355	0
	High	VVSALQmLK	1	5	1	403071955	M7(Oxidation)	0	3.01468	0	2	1004.58	-3.60171	19.2209	0
	High	FNNGVVIAADTR	1	5	1	403071955		0	2.70766	0	2	1276.66	-2.88025	19.5044	0
	High	STQGPIVADK	1	5	1	403071955		0	2.61707	0	2	1015.54	-3.83032	13.1577	0
	High	NYLTPNVREEK	1	3	1	403071955		0	2.5936	0	2	1362.7	-3.69613	15.0612	1
	High	QDLTKEEAIK	1	5	1	403071955		0	2.53398	0	2	1174.63	-3.685	13.4097	1
	High	FNnGVVIAADTR	1	5	1	403071955	N3(Deamidated)	0	2.48352	0	2	1277.64	-3.45693	21.5039	0
390980863	Chain T, Structure Of Yeast 20s Open-Gate Proteasome With Compound 34	32.6532	31.4	6	6	10
	A3	Sequence	# PSMs	# Proteins	# Protein Groups	Protein Group Accessions	Modifications	ΔCn	XCorr	Probability	Charge	MH+ [Da]	ΔM [ppm]	RT [min]	# Missed Cleavages
	High	LGQYVQAHTLYNSVRPFGVSTIFGGVDK	1	7	1	390980863		0	4.49098	0	3	3053.57	-5.31538	36.7051	0
	High	FVKGDLLQEAIDFAQK	2	6	1	390980863		0	3.63212	0	3	1821.97	-2.60076	38.2607	1
	High	GDLLQEAIDFAQK	3	6	1	390980863		0	3.62409	0	2	1447.74	-2.59027	40.6227	0
	High	AVENGTTSIGIK	1	6	1	390980863		0	2.95879	0	2	1189.64	-3.87377	16.1334	0
	High	AVEnGTTSIGIK	1	6	1	390980863	N4(Deamidated)	0	2.84993	0	2	1190.62	-3.97916	17.2463	0
	High	cNDGVVFAVEK	1	6	1	390980863	C1(Carbamidomethyl)	0	2.61543	0	2	1237.58	-2.78842	21.5295	0
	High	GREEAASFK	1	6	1	390980863		0	2.54288	0	2	994.492	-3.44137	12.1141	1
93279395	Chain 2, Crystal Structure Of The Yeast 20s Proteasome In Complex With Bortezomib	31.3848	59.18	8	8	10
	A3	Sequence	# PSMs	# Proteins	# Protein Groups	Protein Group Accessions	Modifications	ΔCn	XCorr	Probability	Charge	MH+ [Da]	ΔM [ppm]	RT [min]	# Missed Cleavages
	High	ENmSKEETVDFIK	2	8	1	93279395	M3(Oxidation)	0	3.76027	0	2	1585.74	-3.15217	17.8525	1
	High	TSImAVTFKDGVILGADSR	2	1	1	93279395	M4(Oxidation)	0	3.66543	0	3	1997.03	-2.62324	28.5254	1
	High	TTTGAYIANR	1	8	1	93279395		0	3.3094	0	2	1067.54	-4.35461	13.6978	0
	High	mVVLTAAGVER	1	6	1	93279395	M1(Oxidation)	0	3.28105	0	2	1161.63	-3.47646	19.2512	0
	High	SGSAADTQAIADIVQYHLELYTSQYGTPSTETAASVFK	1	8	1	93279395		0	3.08092	0	3	4020.91	-5.22411	46.9737	0
	High	GEVYTIPLGGSVHK	1	8	1	93279395		0	2.74268	0	2	1456.78	-1.87421	22.0553	0
	High	DGVILGADSR	1	8	1	93279395		0	2.70371	0	2	1002.52	-3.02347	17.7477	0
	High	LIFYPDEYEQL	1	6	1	93279395		0	2.57571	0	2	1429.69	-2.2809	41.2291	0
171457	enolase [Saccharomyces cerevisiae]	19.6286	16.25	5	5	6
	A3	Sequence	# PSMs	# Proteins	# Protein Groups	Protein Group Accessions	Modifications	ΔCn	XCorr	Probability	Charge	MH+ [Da]	ΔM [ppm]	RT [min]	# Missed Cleavages
	High	TAGIQIVADDLTVTNPAR	1	2	1	171457		0	4.88581	0	2	1854.99	-2.27534	32.2523	0
	High	LGANAILGVSmAAAR	2	5	1	171457	M11(Oxidation)	0	3.44296	0	2	1430.77	-2.91221	25.9292	0
	High	VNQIGTLSESIK	1	4	1	171457		0	3.19056	0	2	1288.71	-2.9522	21.6742	0
	High	NVPLYQHLADLSK	1	5	1	171457		0	2.75775	0	2	1497.8	-3.48675	26.6291	0
	High	GNPTVEVELTTEK	1	4	1	171457		0	2.67697	0	2	1416.72	-3.01858	20.8096	0
93279392	Chain Y, Crystal Structure Of The Yeast 20s Proteasome In Complex With Bortezomib	18.7447	25.47	5	5	6
	A3	Sequence	# PSMs	# Proteins	# Protein Groups	Protein Group Accessions	Modifications	ΔCn	XCorr	Probability	Charge	MH+ [Da]	ΔM [ppm]	RT [min]	# Missed Cleavages
	High	KEGPTIYYVDSDGTR	2	10	1	93279392		0	3.53023	0	3	1700.81	-3.66336	18.4585	1
	High	ILSNLVYQYK	1	9	1	93279392		0	3.47494	0	2	1240.69	-3.51798	26.2508	0
	High	GAGLSmGTmIcGYTR	1	10	1	93279392	M6(Oxidation); M9(Oxidation); C11(Carbamidomethyl)	0	3.14378	0	2	1606.7	-2.79691	18.9484	0
	High	ATAGNWVASQTVKK	1	7	1	93279392		0	2.89869	0	2	1460.78	-2.65982	15.5091	1
	High	EGPTIYYVDSDGTR	1	10	1	93279392		0	2.58502	0	2	1572.71	-2.47889	22.543	0
166007292	Chain E, Crystal Structure Of A Novel Chaperone Complex For Yeast 20s Proteasome Assembly	18.7243	44.97	4	4	5
	A3	Sequence	# PSMs	# Proteins	# Protein Groups	Protein Group Accessions	Modifications	ΔCn	XCorr	Probability	Charge	MH+ [Da]	ΔM [ppm]	RT [min]	# Missed Cleavages
	High	VPVVcVQIAELYR	1	8	1	166007292	C5(Carbamidomethyl)	0	4.16078	0	2	1545.84	-2.89105	34.4055	0
	High	VILPEVSGTmAQDNmQFSLLISmSSK	2	8	1	166007292	M10(Oxidation); M15(Oxidation); M23(Oxidation)	0	4.01215	0	3	2874.38	-3.1317	37.7007	0
	High	LnGEmDSTYEVSSK	1	8	1	166007292	N2(Deamidated); M5(Oxidation)	0	3.57339	0	2	1576.66	-3.24527	15.0429	0
	High	ATKEQSADDNDFGK	1	6	1	166007292		0	3.43238	0	2	1525.67	-3.13355	12.036	1
323353866	Ubi4p [Saccharomyces cerevisiae VL3]	13.6356	54.47	3	3	4
	A3	Sequence	# PSMs	# Proteins	# Protein Groups	Protein Group Accessions	Modifications	ΔCn	XCorr	Probability	Charge	MH+ [Da]	ΔM [ppm]	RT [min]	# Missed Cleavages
	High	TITLEVESSDTIDNVK	2	21	1	323353866		0	3.76756	0	2	1763.89	-2.81048	27.2721	0
	High	IQDKEGIPPDQQR	1	21	1	323353866		0	3.49397	0	2	1523.78	-4.02108	12.5611	1
	High	ESTLHLVLR	1	19	1	323353866		0	2.81221	0	2	1067.62	-3.46404	20.8554	0
256270485	Pdc1p [Saccharomyces cerevisiae JAY291]	11.0318	9.39	2	2	3
	A3	Sequence	# PSMs	# Proteins	# Protein Groups	Protein Group Accessions	Modifications	ΔCn	XCorr	Probability	Charge	MH+ [Da]	ΔM [ppm]	RT [min]	# Missed Cleavages
	High	TTYVTQRPVYLGLPANLVDLNVPAK	1	15	1	256270485		0	4.653	0	3	2742.51	-3.37011	37.8228	0
	High	YGGVYVGTLSKPEVK	2	15	1	256270485		0	3.23659	0	2	1596.86	-2.92649	20.674	0
171541	glyceraldehyde-3-phosphate dehydrogenase (G3PD) [Saccharomyces cerevisiae]	10.1244	17.17	3	3	6
	A3	Sequence	# PSMs	# Proteins	# Protein Groups	Protein Group Accessions	Modifications	ΔCn	XCorr	Probability	Charge	MH+ [Da]	ΔM [ppm]	RT [min]	# Missed Cleavages
	High	IALSRPNVEVVALNDPFITnDYAAYmFK	4	5	1	171541	N20(Deamidated); M26(Oxidation)	0	4.50406	0	3	3188.61	4.28237	40.8221	0
	High	TASGNIIPSSTGAAK	1	5	1	171541		0	2.8889	0	2	1374.72	-3.77577	15.6976	0
	High	LVSWYDNEYGYSTR	1	5	1	171541		0	2.73141	0	2	1752.78	-1.66959	28.305	0
This table pertains to Band 6 from Figure 2 in the referenced manuscript.
