# Supplementary material for: Data on the identity of non-canonical complexes formed from proteasome subunits in vivo
Source: Data Brief. 2016 Nov 22;9:1130–7. doi: 10.1016/j.dib.2016.11.048 (PMC5128733; doi:10.1016/j.dib.2016.11.048)
Supplement: Supplementary file 2 — Supplementary material [file mmc2.zip › Table 7 Protein content of Band 7.xlsx]

## Sheet: Sheet1
Accession	Description	Score	Coverage	# Unique Peptides	# Peptides	# PSMs
444302411	Chain Q, Yeast 20s Proteasome In Complex With The Vinyl Sulfone Lu112	402.405	62.99	3	15	176
	A3	Sequence	# PSMs	# Proteins	# Protein Groups	Protein Group Accessions	Modifications	ΔCn	XCorr	Probability	Charge	MH+ [Da]	ΔM [ppm]	RT [min]	# Missed Cleavages
	High	NIEITVVKPDSDIVALSSEEInQYVTQIEQEK	5	4	1	444302411	N22(Deamidated)	0	6.63555	0	4	3632.85	2.91812	47.8673	0
	High	NIEITVVKPDSDIVALSSEEInQYVTQIEQEKqEQQEQDKK	10	1	1	444302411	N22(Deamidated); Q33(Deamidated)	0	5.90958	0	4	4775.36	0.192088	43.48	2
	High	NIEITVVKPDSDIVALSSEEInqYVTQIEQEKQEqQEQDKK	10	1	1	444302411	N22(Deamidated); Q23(Deamidated); Q35(Deamidated)	0	5.82836	0	4	4776.39	8.85437	43.3674	2
	High	nIEITVVKPDSDIVALSSEEINQYVTQIEqEKQEQQEQDK	10	1	1	444302411	N1(Deamidated); Q30(Deamidated)	0	5.77763	0	4	4647.25	-4.16313	44.5747	1
	High	NIEITVVKPDSDIVALSSEEINQYVTQIEQEKQEQQEQDK	2	1	1	444302411		0	5.55883	0	4	4645.28	-4.6348	44.0767	1
	High	nIEITVVKPDSDIVALSSEEInQYVTqIEQEKQEQQEQDK	10	1	1	444302411	N1(Deamidated); N22(Deamidated); Q27(Deamidated)	0	4.79029	0	3	4648.29	9.03546	44.2705	1
	High	LTLEDPVTVEYLTR	26	6	2	444302411;323307097		0	4.52797	0	3	1648.88	-2.28572	35.9202	0
	High	YTQSGGVRPFGVSTLIAGFDPRDDEPK	6	6	2	444302411;323307097		0	4.49836	0	3	2909.44	-1.6941	35.7968	1
	High	SLLEVVqTGAK	1	5	2	444302411;323307097	Q7(Deamidated)	0	4.15423	0	2	1145.64	-0.643109	28.0842	0
	High	NIEITVVKPDSDIVALSSEEINQYVTQIEQEKQEQQEQDKK	6	1	1	444302411		0	4.07741	0	5	4773.42	5.51154	42.727	2
	High	NIEITVVKPDSDIVALSSEEINQYVTQIEQEK	4	4	1	444302411		0	3.99794	0	3	3631.86	-0.0499645	47.6159	0
	High	ALSIFSPDGHIFQVEYALEAVK	3	5	2	444302411;323307097		0	3.97702	0	2	2434.27	0.917904	44.5443	0
	High	YTqSGGVRPFGVSTLIAGFDPRDDEPK	5	6	2	444302411;323307097	Q3(Deamidated)	0	3.94625	0	3	2910.44	3.77747	36.0109	1
	High	NIEITVVKPDSDIVALSSEEINQYVTQIEQEKQEQqEQDKK	16	1	1	444302411	Q36(Deamidated)	0	3.85158	0	5	4774.4	3.75751	42.5999	2
	High	SLLEVVQTGAK	28	5	2	444302411;323307097		0	3.84342	0	2	1144.66	-1.7038	28.4165	0
	High	NYDRKEPPATVEEcVK	7	6	2	444302411;323307097	C14(Carbamidomethyl)	0	3.74054	0	3	1934.92	-1.93855	13.8003	2
	High	ALSIFSPDGHIFQVEYALEAVKR	1	5	2	444302411;323307097		0	3.46902	0	3	2590.36	-1.35158	41.1223	1
	High	NYDrKEPPATVEEcVK	8	6	2	444302411;323307097	R4(Deamidated); C14(Carbamidomethyl)	0	3.42418	0	3	1935.9	-6.19759	15.1504	2
	High	ncVVLGcER	2	6	2	444302411;323307097	N1(Deamidated); C2(Carbamidomethyl); C7(Carbamidomethyl)	0	3.30354	0	2	1107.49	-0.625398	16.8183	0
	High	YTQSGGVRPFGVSTLIAGFDPR	1	6	2	444302411;323307097		0	3.30095	0	3	2325.19	-1.68328	37.0505	0
	High	ARVEAQSHR	3	6	2	444302411;323307097		0	3.13914	0	3	1053.55	-0.509111	11.8154	1
	High	KEPPATVEEcVK	2	6	2	444302411;323307097	C10(Carbamidomethyl)	0	2.85758	0	2	1386.69	-1.41448	13.189	1
	High	YVAGVQqR	3	6	2	444302411;323307097	Q7(Deamidated)	0	2.82716	0	2	921.478	-1.47771	13.1689	0
	High	YVAGVQQR	5	6	2	444302411;323307097		0	2.81385	0	2	920.493	-1.80299	18.4766	0
	High	GKNcVVLGcER	1	6	2	444302411;323307097	C4(Carbamidomethyl); C9(Carbamidomethyl)	0	2.80868	0	2	1291.62	-1.18055	13.5033	1
	High	NcVVLGcER	1	6	2	444302411;323307097	C2(Carbamidomethyl); C7(Carbamidomethyl)	0	2.62363	0	2	1106.51	-2.27425	15.3267	0
323307097	Pre6p [Saccharomyces cerevisiae FostersO]	369.186	63.49	1	15	200
	A3	Sequence	# PSMs	# Proteins	# Protein Groups	Protein Group Accessions	Modifications	ΔCn	XCorr	Probability	Charge	MH+ [Da]	ΔM [ppm]	RT [min]	# Missed Cleavages
	High	nIEITVVKPxSDIVALSSEEInqYVTQIEQEK	5	1	1	323307097	N1(Deamidated); X10(L); N22(Deamidated); Q23(Deamidated)	0.1551	5.60653	0	4	3632.85	-4.00536	47.8673	0
	High	nIEITVVKPxSDIVALSSEEINqYVTQIEQEK	25	1	1	323307097	N1(Deamidated); X10(L); Q23(Deamidated)	0.0829	4.75911	0	4	3631.87	-4.77752	47.6983	0
	High	LTLEDPVTVEYLTR	26	6	2	444302411;323307097		0	4.52797	0	3	1648.88	-2.28572	35.9202	0
	High	YTQSGGVRPFGVSTLIAGFDPRDDEPK	6	6	2	444302411;323307097		0	4.49836	0	3	2909.44	-1.6941	35.7968	1
	High	nIEITVVKPxSDIVALSSEEINQYVTQIEqEKQEQQEQDKK	56	1	1	323307097	N1(Deamidated); X10(L); Q30(Deamidated)	0	4.38266	0	4	4773.38	-8.39854	41.9682	2
	High	SLLEVVqTGAK	1	5	2	444302411;323307097	Q7(Deamidated)	0	4.15423	0	2	1145.64	-0.643109	28.0842	0
	High	nIEITVVKPxSDIVALSSEEINQYVTQIEQEKqEQQEQDK	9	1	1	323307097	N1(Deamidated); X10(L); Q33(Deamidated)	0.0567	3.98818	0	4	4645.3	-6.16011	44.2386	1
	High	ALSIFSPDGHIFQVEYALEAVK	3	5	2	444302411;323307097		0	3.97702	0	2	2434.27	0.917904	44.5443	0
	High	YTqSGGVRPFGVSTLIAGFDPRDDEPK	5	6	2	444302411;323307097	Q3(Deamidated)	0	3.94625	0	3	2910.44	3.77747	36.0109	1
	High	SLLEVVQTGAK	28	5	2	444302411;323307097		0	3.84342	0	2	1144.66	-1.7038	28.4165	0
	High	NYDRKEPPATVEEcVK	7	6	2	444302411;323307097	C14(Carbamidomethyl)	0	3.74054	0	3	1934.92	-1.93855	13.8003	2
	High	nIEITVVKPxSDIVALSSEEINqYVTQIEQEKQEQqEQDKK	2	1	1	323307097	N1(Deamidated); X10(L); Q23(Deamidated); Q36(Deamidated)	0.2769	3.63	0	4	4774.4	-1.16261	43.1218	2
	High	ALSIFSPDGHIFQVEYALEAVKR	1	5	2	444302411;323307097		0	3.46902	0	3	2590.36	-1.35158	41.1223	1
	High	NYDrKEPPATVEEcVK	8	6	2	444302411;323307097	R4(Deamidated); C14(Carbamidomethyl)	0	3.42418	0	3	1935.9	-6.19759	15.1504	2
	High	ncVVLGcER	2	6	2	444302411;323307097	N1(Deamidated); C2(Carbamidomethyl); C7(Carbamidomethyl)	0	3.30354	0	2	1107.49	-0.625398	16.8183	0
	High	YTQSGGVRPFGVSTLIAGFDPR	1	6	2	444302411;323307097		0	3.30095	0	3	2325.19	-1.68328	37.0505	0
	High	ARVEAQSHR	3	6	2	444302411;323307097		0	3.13914	0	3	1053.55	-0.509111	11.8154	1
	High	KEPPATVEEcVK	2	6	2	444302411;323307097	C10(Carbamidomethyl)	0	2.85758	0	2	1386.69	-1.41448	13.189	1
	High	YVAGVQqR	3	6	2	444302411;323307097	Q7(Deamidated)	0	2.82716	0	2	921.478	-1.47771	13.1689	0
	High	YVAGVQQR	5	6	2	444302411;323307097		0	2.81385	0	2	920.493	-1.80299	18.4766	0
	High	GKNcVVLGcER	1	6	2	444302411;323307097	C4(Carbamidomethyl); C9(Carbamidomethyl)	0	2.80868	0	2	1291.62	-1.18055	13.5033	1
	High	NcVVLGcER	1	6	2	444302411;323307097	C2(Carbamidomethyl); C7(Carbamidomethyl)	0	2.62363	0	2	1106.51	-2.27425	15.3267	0
323337524	Pre9p [Saccharomyces cerevisiae Vin13]	15.5916	9.09	1	1	4
	A3	Sequence	# PSMs	# Proteins	# Protein Groups	Protein Group Accessions	Modifications	ΔCn	XCorr	Probability	Charge	MH+ [Da]	ΔM [ppm]	RT [min]	# Missed Cleavages
	High	IAVAVAGLTADAEILINTAR	4	8	1	323337524		0	4.72994	0	2	1982.12	-1.95049	46.5373	0
323309416	Pup3p [Saccharomyces cerevisiae FostersO]	14.7414	24.08	3	3	4
	A3	Sequence	# PSMs	# Proteins	# Protein Groups	Protein Group Accessions	Modifications	ΔCn	XCorr	Probability	Charge	MH+ [Da]	ΔM [ppm]	RT [min]	# Missed Cleavages
	High	AIEPETFTQLVSSSLYER	2	4	1	323309416		0	4.83051	0	2	2070.04	-1.03306	41.7416	0
	High	LGSQSLGVSNKFEK	1	4	1	323309416		0	3.10794	0	2	1493.79	-0.705516	17.4316	1
	High	DALSGWGAVVYIIK	1	3	1	323309416		0	3.0038	0	2	1491.82	-1.02017	45.0404	0
340707865	Chain A, Crystal Structure Of Yeast Hsp70 (BipKAR2) ATPASE DOMAIN	12.466	12.31	4	4	4
	A3	Sequence	# PSMs	# Proteins	# Protein Groups	Protein Group Accessions	Modifications	ΔCn	XCorr	Probability	Charge	MH+ [Da]	ΔM [ppm]	RT [min]	# Missed Cleavages
	High	DAGTIAGLNVLR	1	4	1	340707865		0	3.58585	0	2	1199.67	-2.0078	30.2922	0
	High	DVDDIVLVGGSTR	1	4	1	340707865		0	3.06566	0	2	1345.69	-1.00743	28.1428	0
	High	ITPSYVAFTDDER	1	4	1	340707865		0	3.0172	0	2	1513.72	-1.29343	25.6221	0
	High	HGIDVSDNNK	1	4	1	340707865		0	2.79726	0	2	1098.52	-2.19301	12.0488	0
390980863	Chain T, Structure Of Yeast 20s Open-Gate Proteasome With Compound 34	12.1004	14.88	3	3	4
	A3	Sequence	# PSMs	# Proteins	# Protein Groups	Protein Group Accessions	Modifications	ΔCn	XCorr	Probability	Charge	MH+ [Da]	ΔM [ppm]	RT [min]	# Missed Cleavages
	High	cNDGVVFAVEK	1	5	1	390980863	C1(Carbamidomethyl)	0	3.36724	0	2	1237.59	-2.1966	21.874	0
	High	GDLLQEAIDFAQK	1	5	1	390980863		0	3.11894	0	2	1447.74	-1.49413	41.1017	0
	High	AVEnGTTSIGIK	1	5	1	390980863	N4(Deamidated)	0	3.00838	0	2	1190.62	-2.44125	17.1227	0
	High	AVENGTTSIGIK	1	5	1	390980863		0	2.60586	0	2	1189.64	-1.61632	16.366	0
This table pertains to Band 7 from Figure 3 in the referenced manuscript.
