# Supplementary material for: Data on the identity of non-canonical complexes formed from proteasome subunits in vivo
Source: Data Brief. 2016 Nov 22;9:1130–7. doi: 10.1016/j.dib.2016.11.048 (PMC5128733; doi:10.1016/j.dib.2016.11.048)
Supplement: Supplementary file 2 — Supplementary material [file mmc2.zip › Table 8 Protein content of Band 8.xlsx]

## Sheet: Sheet1
Accession	Description	Score	Coverage	# Unique Peptides	# Peptides	# PSMs
444302411	Chain Q, Yeast 20s Proteasome In Complex With The Vinyl Sulfone Lu112	612.557	55.12	2	12	323
	A3	Sequence	# PSMs	# Proteins	# Protein Groups	Protein Group Accessions	Modifications	ΔCn	XCorr	Probability	Charge	MH+ [Da]	ΔM [ppm]	RT [min]	# Missed Cleavages
	High	NIEITVVKPDSDIVALSSEEINQYVTQIEQEKQEQQEqDKK	64	1	1	444302411	Q38(Deamidated)	0	5.27483	0	4	4774.38	0.62829	47.3899	2
	High	YTQSGGVRPFGVSTLIAGFDPRDDEPK	14	6	3	444302411;298508455;323307097		0	4.65583	0	3	2909.44	-2.38638	39.3604	1
	High	ALSIFSPDGHIFQVEYALEAVK	4	5	2	444302411;323307097		0	4.4976	0	2	2434.26	-0.787083	44.8153	0
	High	LTLEDPVTVEYLTR	27	6	3	444302411;298508455;323307097		0	4.45672	0	3	1648.88	-2.28572	35.7097	0
	High	SLLEVVqTGAK	1	5	3	444302411;298508455;323307097	Q7(Deamidated)	0	4.42994	0	2	1145.64	0.422411	28.0061	0
	High	YTQSGGVRPFGVSTLIAGFDPrDDEPK	3	6	3	444302411;298508455;323307097	R22(Deamidated)	0	4.37028	0	3	2910.46	9.88001	38.2591	1
	High	NIEITVVKPDSDIVALSSEEINQYVTQIEQEK	4	4	2	444302411;298508455		0	4.27175	0	4	3631.84	-4.77603	48.0048	0
	High	ALSIFSPDGHIFQVEYALEAVKR	2	5	2	444302411;323307097		0	4.21541	0	2	2590.36	-0.945824	41.3073	1
	High	NIEITVVKPDSDIVALSSEEInQYVTQIEQEK	11	4	2	444302411;298508455	N22(Deamidated)	0	3.99718	0	3	3632.84	-0.354353	39.6608	0
	High	SLLEVVQTGAK	44	5	3	444302411;298508455;323307097		0	3.98958	0	2	1144.66	-1.81044	27.9726	0
	High	NIEITVVKPDSDIVALSSEEINQYVTQIEQEKQEQQEQDKK	15	1	1	444302411		0	3.95185	0	5	4773.39	-0.498101	41.8902	2
	High	NIEITVVKPDSDIVALSSEEINQYVTQIEQEKQEQQEQDK	8	1	1	444302411		0	3.93843	0	4	4645.3	0.0953063	46.191	1
	High	NIEITVVKPDSDIVALSSEEInqYVTQIEQEKQEQQEQDKK	88	1	1	444302411	N22(Deamidated); Q23(Deamidated)	0	3.76019	0	5	4775.38	4.24091	35.3096	2
	High	NYDRKEPPATVEEcVK	10	6	3	444302411;298508455;323307097	C14(Carbamidomethyl)	0	3.71208	0	2	1934.93	-0.922196	16.7845	2
	High	NIEITVVKPDSDIVALSSEEInqYVTQIEQEKQEQQEQDK	16	1	1	444302411	N22(Deamidated); Q23(Deamidated)	0	3.66884	0	4	4647.3	6.55383	47.2151	1
	High	YTQSGGVRPFGVSTLIAGFDPR	1	6	3	444302411;298508455;323307097		0	3.56533	0	3	2325.2	-0.738302	38.8448	0
	High	KEPPATVEEcVK	1	6	3	444302411;298508455;323307097	C10(Carbamidomethyl)	0	3.07588	0	2	1386.69	-2.20675	14.2423	1
	High	YVAGVQQr	3	6	3	444302411;298508455;323307097	R8(Deamidated)	0	3.06855	0	2	921.48	0.774321	13.1045	0
	High	nYDRKEPPATVEEcVK	7	6	3	444302411;298508455;323307097	N1(Deamidated); C14(Carbamidomethyl)	0	3.05063	0	2	1935.91	-1.80823	15.0974	2
323307097	Pre6p [Saccharomyces cerevisiae FostersO]	537.407	55.56	2	12	334
	A3	Sequence	# PSMs	# Proteins	# Protein Groups	Protein Group Accessions	Modifications	ΔCn	XCorr	Probability	Charge	MH+ [Da]	ΔM [ppm]	RT [min]	# Missed Cleavages
	High	nIEITVVKPxSDIVALSSEEINqYVTQIEQEK	13	1	1	323307097	N1(Deamidated); X10(L); Q23(Deamidated)	0.1762	5.33029	0	4	3631.86	-7.33196	47.5829	0
	High	YTQSGGVRPFGVSTLIAGFDPRDDEPK	14	6	3	444302411;298508455;323307097		0	4.65583	0	3	2909.44	-2.38638	39.3604	1
	High	ALSIFSPDGHIFQVEYALEAVK	4	5	2	444302411;323307097		0	4.4976	0	2	2434.26	-0.787083	44.8153	0
	High	LTLEDPVTVEYLTR	27	6	3	444302411;298508455;323307097		0	4.45672	0	3	1648.88	-2.28572	35.7097	0
	High	SLLEVVqTGAK	1	5	3	444302411;298508455;323307097	Q7(Deamidated)	0	4.42994	0	2	1145.64	0.422411	28.0061	0
	High	nIEITVVKPxSDIVALSSEEINQYVTqIEQEKQEQQEQDK	60	1	1	323307097	N1(Deamidated); X10(L); Q27(Deamidated)	0	4.38811	0	4	4645.29	-8.05216	44.813	1
	High	YTQSGGVRPFGVSTLIAGFDPrDDEPK	3	6	3	444302411;298508455;323307097	R22(Deamidated)	0	4.37028	0	3	2910.46	9.88001	38.2591	1
	High	ALSIFSPDGHIFQVEYALEAVKR	2	5	2	444302411;323307097		0	4.21541	0	2	2590.36	-0.945824	41.3073	1
	High	nIEITVVKPxSDIVALSSEEInqYVTQIEQEK	2	1	1	323307097	N1(Deamidated); X10(L); N22(Deamidated); Q23(Deamidated)	0.2586	4.09765	0	3	3632.85	-5.66496	39.697	0
	High	SLLEVVQTGAK	44	5	3	444302411;298508455;323307097		0	3.98958	0	2	1144.66	-1.81044	27.9726	0
	High	nIEITVVKPxSDIVALSSEEInqYVTQIEQEKQEqQEQDKK	10	1	1	323307097	N1(Deamidated); X10(L); N22(Deamidated); Q23(Deamidated); Q35(Deamidated)	0	3.98041	0	4	4775.41	5.04776	47.1577	2
	High	nIEITVVKPxSDIVALSSEEINQYVTQIEqEKqEQQEQDKK	18	1	1	323307097	N1(Deamidated); X10(L); Q30(Deamidated); Q33(Deamidated)	0	3.85144	0	4	4774.43	5.89403	47.1211	2
	High	nIEITVVKPxSDIVALSSEEINQYVTQIEQEKQEQQEqDKK	114	1	1	323307097	N1(Deamidated); X10(L); Q38(Deamidated)	0	3.78688	0	4	4773.46	8.58188	46.7099	2
	High	NYDRKEPPATVEEcVK	10	6	3	444302411;298508455;323307097	C14(Carbamidomethyl)	0	3.71208	0	2	1934.93	-0.922196	16.7845	2
	High	YTQSGGVRPFGVSTLIAGFDPR	1	6	3	444302411;298508455;323307097		0	3.56533	0	3	2325.2	-0.738302	38.8448	0
	High	KEPPATVEEcVK	1	6	3	444302411;298508455;323307097	C10(Carbamidomethyl)	0	3.07588	0	2	1386.69	-2.20675	14.2423	1
	High	YVAGVQQr	3	6	3	444302411;298508455;323307097	R8(Deamidated)	0	3.06855	0	2	921.48	0.774321	13.1045	0
	High	nYDRKEPPATVEEcVK	7	6	3	444302411;298508455;323307097	N1(Deamidated); C14(Carbamidomethyl)	0	3.05063	0	2	1935.91	-1.80823	15.0974	2
298508455	Chain U, Proteasome Activator Complex	417.378	53.3	2	10	130
	A3	Sequence	# PSMs	# Proteins	# Protein Groups	Protein Group Accessions	Modifications	ΔCn	XCorr	Probability	Charge	MH+ [Da]	ΔM [ppm]	RT [min]	# Missed Cleavages
	High	YTQSGGVRPFGVSTLIAGFDPRDDEPK	14	6	3	444302411;298508455;323307097		0	4.65583	0	3	2909.44	-2.38638	39.3604	1
	High	LTLEDPVTVEYLTR	27	6	3	444302411;298508455;323307097		0	4.45672	0	3	1648.88	-2.28572	35.7097	0
	High	SLLEVVqTGAK	1	5	3	444302411;298508455;323307097	Q7(Deamidated)	0	4.42994	0	2	1145.64	0.422411	28.0061	0
	High	YTQSGGVRPFGVSTLIAGFDPrDDEPK	3	6	3	444302411;298508455;323307097	R22(Deamidated)	0	4.37028	0	3	2910.46	9.88001	38.2591	1
	High	NIEITVVKPDSDIVALSSEEINQYVTQIEQEK	4	4	2	444302411;298508455		0	4.27175	0	4	3631.84	-4.77603	48.0048	0
	High	NIEITVVKPDSDIVALSSEEInQYVTQIEQEK	11	4	2	444302411;298508455	N22(Deamidated)	0	3.99718	0	3	3632.84	-0.354353	39.6608	0
	High	SLLEVVQTGAK	44	5	3	444302411;298508455;323307097		0	3.98958	0	2	1144.66	-1.81044	27.9726	0
	High	IFQVEYALEAVK	2	1	1	298508455		0	3.9207	0	2	1409.77	0.485736	35.1797	0
	High	NYDRKEPPATVEEcVK	10	6	3	444302411;298508455;323307097	C14(Carbamidomethyl)	0	3.71208	0	2	1934.93	-0.922196	16.7845	2
	High	IFQVEYALEAVKR	2	1	1	298508455		0	3.58541	0	2	1565.87	-1.30698	31.2289	1
	High	YTQSGGVRPFGVSTLIAGFDPR	1	6	3	444302411;298508455;323307097		0	3.56533	0	3	2325.2	-0.738302	38.8448	0
	High	KEPPATVEEcVK	1	6	3	444302411;298508455;323307097	C10(Carbamidomethyl)	0	3.07588	0	2	1386.69	-2.20675	14.2423	1
	High	YVAGVQQr	3	6	3	444302411;298508455;323307097	R8(Deamidated)	0	3.06855	0	2	921.48	0.774321	13.1045	0
	High	nYDRKEPPATVEEcVK	7	6	3	444302411;298508455;323307097	N1(Deamidated); C14(Carbamidomethyl)	0	3.05063	0	2	1935.91	-1.80823	15.0974	2
417149	RecName: Full=Heat shock protein SSA1; AltName: Full=Heat shock protein YG100	96.4422	38.01	5	17	26
	A3	Sequence	# PSMs	# Proteins	# Protein Groups	Protein Group Accessions	Modifications	ΔCn	XCorr	Probability	Charge	MH+ [Da]	ΔM [ppm]	RT [min]	# Missed Cleavages
	High	SINPDEAVAYGAAVQAAILTGDESSK	3	16	2	417149;123624		0	5.46291	0	2	2577.27	1.18435	43.0384	0
	High	SQVDEIVLVGGSTR	1	15	2	417149;123624		0	4.26911	0	2	1459.77	-1.8241	25.7355	0
	High	KSEIFSTYADNQPGVLIQVFEGER	3	7	1	417149		0	4.25557	0	3	2727.36	-1.62204	40.545	1
	High	LDKSQVDEIVLVGGSTR	1	15	2	417149;123624		0	4.23301	0	2	1815.98	-2.30454	26.6301	1
	High	IINEPTAAAIAYGLDKK	2	30	2	417149;123624		0	4.06898	0	2	1787.99	-1.42216	27.4763	1
	High	NQAAmNPSNTVFDAK	2	8	1	417149	M5(Oxidation)	0	3.92795	0	2	1623.74	-1.66294	17.1404	0
	High	ATAGDTHLGGEDFDNR	1	25	2	417149;123624		0	3.72668	0	2	1675.73	-1.81567	15.581	0
	High	NTISEAGDKLEQADKDTVTK	1	7	1	417149		0	3.66564	0	3	2163.07	-2.30474	19.5473	2
	High	SNKITITNDKGR	1	28	2	417149;123624		0	3.57381	0	2	1346.74	-1.37168	12.0502	2
	High	ARFEELcADLFR	1	30	2	417149;123624	C7(Carbamidomethyl)	0	3.52376	0	3	1526.74	-1.82272	31.263	1
	High	DAGTIAGLNVLR	1	27	3	417149;123624;121575		0	3.45046	0	2	1199.67	-1.80429	30.1192	0
	High	ELQDIANPImSK	2	6	1	417149	M10(Oxidation)	0.0824	3.44635	0	2	1374.69	-2.22674	19.2798	0
	High	LVTDYFnGKEPNR	1	16	2	417149;123624	N7(Deamidated)	0	3.33708	0	2	1553.76	-0.667317	20.5562	1
	High	NQLESIAYSLK	1	13	2	417149;123624		0	3.27345	0	2	1265.67	-1.25359	28.233	0
	High	NFTPEQISSmVLGK	2	9	2	417149;123624	M10(Oxidation)	0	3.21859	0	2	1566.78	-2.36644	30.8627	0
	High	NFNDPEVQADmK	1	4	1	417149	M11(Oxidation)	0	3.17984	0	2	1423.61	-2.4037	15.4336	0
	High	NQAAMNPSNTVFDAK	1	8	1	417149		0.2291	3.13352	0	2	1607.75	-1.50154	19.6037	0
	High	VDIIANDQGNR	1	16	2	417149;123624		0	3.11246	0	2	1214.61	-1.99105	15.6488	0
123624	RecName: Full=Heat shock protein SSA2	92.7809	33.18	3	16	24
	A3	Sequence	# PSMs	# Proteins	# Protein Groups	Protein Group Accessions	Modifications	ΔCn	XCorr	Probability	Charge	MH+ [Da]	ΔM [ppm]	RT [min]	# Missed Cleavages
	High	SINPDEAVAYGAAVQAAILTGDESSK	3	16	2	417149;123624		0	5.46291	0	2	2577.27	1.18435	43.0384	0
	High	KSEVFSTYADNQPGVLIQVFEGER	3	13	1	123624		0	4.73498	0	3	2713.34	-0.811405	39.1807	1
	High	SQVDEIVLVGGSTR	1	15	2	417149;123624		0	4.26911	0	2	1459.77	-1.8241	25.7355	0
	High	SEVFSTYADNQPGVLIQVFEGER	2	13	1	123624		0	4.24145	0	3	2585.25	0.0216526	43.5227	0
	High	LDKSQVDEIVLVGGSTR	1	15	2	417149;123624		0	4.23301	0	2	1815.98	-2.30454	26.6301	1
	High	IINEPTAAAIAYGLDKK	2	30	2	417149;123624		0	4.06898	0	2	1787.99	-1.42216	27.4763	1
	High	NQAAmNPANTVFDAK	1	8	1	123624	M5(Oxidation)	0	4.06386	0	2	1607.75	-1.50465	19.6037	0
	High	ATAGDTHLGGEDFDNR	1	25	2	417149;123624		0	3.72668	0	2	1675.73	-1.81567	15.581	0
	High	SNKITITNDKGR	1	28	2	417149;123624		0	3.57381	0	2	1346.74	-1.37168	12.0502	2
	High	ARFEELcADLFR	1	30	2	417149;123624	C7(Carbamidomethyl)	0	3.52376	0	3	1526.74	-1.82272	31.263	1
	High	DAGTIAGLNVLR	1	27	3	417149;123624;121575		0	3.45046	0	2	1199.67	-1.80429	30.1192	0
	High	ELQEVANPImSK	2	6	1	123624	M10(Oxidation)	0	3.39573	0	2	1374.69	-1.78275	19.1597	0
	High	LVTDYFnGKEPNR	1	16	2	417149;123624	N7(Deamidated)	0	3.33708	0	2	1553.76	-0.667317	20.5562	1
	High	NQLESIAYSLK	1	13	2	417149;123624		0	3.27345	0	2	1265.67	-1.25359	28.233	0
	High	NFTPEQISSmVLGK	2	9	2	417149;123624	M10(Oxidation)	0	3.21859	0	2	1566.78	-2.36644	30.8627	0
	High	VDIIANDQGNR	1	16	2	417149;123624		0	3.11246	0	2	1214.61	-1.99105	15.6488	0
256270485	Pdc1p [Saccharomyces cerevisiae JAY291]	30.1677	16.67	5	5	8
	A3	Sequence	# PSMs	# Proteins	# Protein Groups	Protein Group Accessions	Modifications	ΔCn	XCorr	Probability	Charge	MH+ [Da]	ΔM [ppm]	RT [min]	# Missed Cleavages
	High	DAKNPVILADAccSR	4	16	1	256270485	C12(Carbamidomethyl); C13(Carbamidomethyl)	0	4.39202	0	3	1689.8	-1.88214	19.1507	1
	High	TTYVTQRPVYLGLPANLVDLNVPAK	1	15	1	256270485		0	4.2126	0	3	2742.52	0.769358	38.0229	0
	High	LIDLTQFPAFVTPmGK	1	15	1	256270485	M14(Oxidation)	0	4.17715	0	2	1793.95	-1.01238	41.073	0
	High	NPVILADAccSR	1	16	1	256270485	C9(Carbamidomethyl); C10(Carbamidomethyl)	0	3.62512	0	2	1375.64	-1.73821	19.5158	0
	High	YGGVYVGTLSKPEVK	1	15	1	256270485		0	3.28824	0	2	1596.86	-1.24472	20.7513	0
93279388	Chain U, Crystal Structure Of The Yeast 20s Proteasome In Complex With Bortezomib	21.6581	20.16	4	4	6
	A3	Sequence	# PSMs	# Proteins	# Protein Groups	Protein Group Accessions	Modifications	ΔCn	XCorr	Probability	Charge	MH+ [Da]	ΔM [ppm]	RT [min]	# Missed Cleavages
	High	DKFFTLSAENIEER	3	6	1	93279388		0	4.11761	0	2	1698.83	-1.00579	28.5135	1
	High	GKDcTVVISQK	1	5	1	93279388	C4(Carbamidomethyl)	0	3.573	0	2	1234.64	-3.37102	12.8444	1
	High	ATNQTNINSLAVR	1	5	1	93279388		0	3.52305	0	2	1401.74	-2.32765	17.9149	0
	High	mANLSQIYTQR	1	6	1	93279388	M1(Oxidation)	0	3.06475	0	2	1340.66	-1.17546	20.3188	0
121575	RecName: Full=78 kDa glucose-regulated protein homolog; Short=GRP-78; AltName: Full=Immunoglobulin heavy chain-binding protein homolog; Short=BiP; Flags: Precursor	15.4442	8.8	3	4	4
	A3	Sequence	# PSMs	# Proteins	# Protein Groups	Protein Group Accessions	Modifications	ΔCn	XCorr	Probability	Charge	MH+ [Da]	ΔM [ppm]	RT [min]	# Missed Cleavages
	High	IEIDSFVDGIDLSETLTR	1	5	1	121575		0	4.4754	0	2	2023.02	-1.49488	44.585	0
	High	SQIFSTAVDNQPTVmIK	1	3	1	121575	M15(Oxidation)	0	4.14064	0	2	1894.95	-1.95523	27.1038	0
	High	DAGTIAGLNVLR	1	27	3	417149;123624;121575		0	3.45046	0	2	1199.67	-1.80429	30.1192	0
	High	ITPSYVAFTDDER	1	4	1	121575		0	3.37768	0	2	1513.71	-1.616	25.4874	0
323333274	Fur1p [Saccharomyces cerevisiae AWRI796]	10.6987	20.77	3	3	3
	A3	Sequence	# PSMs	# Proteins	# Protein Groups	Protein Group Accessions	Modifications	ΔCn	XCorr	Probability	Charge	MH+ [Da]	ΔM [ppm]	RT [min]	# Missed Cleavages
	High	LLVEEGLNHLPVQK	1	5	1	323333274		0	3.90469	0	2	1588.9	-1.21789	25.8704	0
	High	QIVETDTNENFEGVSFmGK	1	5	1	323333274	M17(Oxidation)	0	3.79895	0	2	2160.97	-1.85711	27.4253	0
	High	IYFLNLIcSK	1	5	1	323333274	C8(Carbamidomethyl)	0	2.99508	0	2	1270.68	-1.82238	38.6997	0
This table pertains to Band 8 from Figure 3 in the referenced manuscript.
